# Supplementary material for: Green-fruited Solanum habrochaites lacks fruit-specific carotenogenesis due to metabolic and structural blocks
Source: J Exp Bot. 2017 Oct 9;68(17):4803–19. doi: 10.1093/jxb/erx288 (PMC5853803; doi:10.1093/jxb/erx288)
Supplement: supplementary_table_S2 [file erx288_suppl_supplementary_table_s2.xlsx]

## Sheet: SP-SL
Table S2. Peptides used for targeted proteomic monitoring of carotenogenic proteins in 39 dpa fruits of tomato and wild species.
List of peptides chosen for TPM in SP-SL fruits
Protein	m/z	RT window		CE%	Peptide sequence
1-deoxy-D-xylulose-5-phosphate synthase 1	515.287	18.5	34.5	35	GLQVTVADAR
(Solyc01g067890.2.1)	465.273	33.76	49.76	35	TTGPVLIHVVTEK
	569.818	77.39	103.39	35	ILWDVGHQSYPHKILTGRR
	513.308	24.15	40.15	35	GIPLEVGKGR
	519.268	15	31	35	QTDGLAGFTK
1-deoxy-D-xylulose-5-phosphate synthase	710.065	88.78	104.78	35	GLLLSSIRDPNPVVFFEPK
(Solyc01g028900.2.1)	408.249	43.88	57.88	35	VVIPRSPQQAK
	572.644	48.35	64.35	35	TLIPWDKETVEASVK
1-deoxy-D-xylulose 5-phosphate reductoisomerase	499.78	71.8	87.8	35	ISYLDIFK
(Solyc03g114340.2.1)	553.32	36.17	52.17	35	IILTASGGAFR
	532.293	41.42	57.42	35	AVELFISER
	553.317	57.23	73.23	35	GDAGSVFVLIK
Farnesyltransferase/type I geranylgeranyltransferase alpha subunit	717.882	42.88	58.88	35	ELEVNYTVQAIR
(Solyc06g073390.2.1)	545.956	44.25	60.25	35	LGADAVTNELEFTKK
	879.971	79.08	94.08	35	SMVRVQLLQSQNAER
	646.338	81.64	97.64	35	NYQIWHHRRWLAEK
Geranylgeranyl pyrophosphate synthase 2	513.83	52.4	68.4	35	ILVAVAELAK
(Solyc04g079960.1.1)	736.417	99.21	115.21	35	AAPLIALADYIANR
	572.792	6.14	22.14	35	QQLAAFDSHK
Geranylgeranyl pyrophosphate synthase	599.64	93.13	110.13	35	AAPLFALANYIAYREN
(Solyc02g085700.1.1)	611.808	8.7	24.7	35	SREFAEELNK
	509.282	3.93	19.93	35	TAGKDLVADK
Geranylgeranyl pyrophosphate synthase	501.279	30.6	46.6	35	VVDDILEAK
(Solyc09g008920.2.1)	572.797	39	55	35	SYVSVYGIEK
	528.27	79.56	95.56	35	TYWTTLISDINQK
Isopentenyl-diphosphate delta-isomerase family protein	407.23	46.9	62.9	35	FLMDKDLLPK
(Solyc08g075390.2.1)	557.325	72.64	88.64	35	ADIVGLWALR
	645.358	52.42	68.42	35	LFGDQLQVLEK
	666.881	48.99	64.99	35	VIQLLYNAGDVK
	729.374	69.1	85.1	35	GQALQFNYLFEK
	752.367	70.33	86.33	35	DSLQQDKQEEAMGFFNVIR
	779.39	34.8	50.8	35	GPQTVAFNLPNDER
Isopentenyl-diphosphate delta-isomerase type I (Solyc04g056390.2.1 )	531.8	38.25	54.25	35	YELLLQQR
(Solyc04g056390.2.1)	580.31	72.15	88.15	35	AFSVFIFNSK
	737.873	36.75	52.75	35	ESELIEENSLGVR
	840.792	90.88	106.88	35	KLLDELGIPGEDVPVDQFIPLGR
	547.817	64.68	80.68	35	LVVDNFLFK
Isopentenyl-diphosphate delta-isomerase type I	729.875	41.75	57.75	35	ESELIEENALGVR
(Solyc05g055670.2.1)	841.454	83.57	99.57	35	KLLDELGIPAEDVPVDQFTPLGR
	370.868	23.25	35.25	35	IESENLLHR
Phytoene synthase 1	493.62	76.53	92.53	35	FPVWASLVLYRK
(Solyc03g031860.2.1)	675.882	91.81	107.81	35	FPVWASLVLYR
	803.06	76.33	92.33	35	VYLPQDELAQAGLSDEDIFAGR
	947.492	85.71	101.71	35	STNELEVKPDIPIPGNLGLLSEAYDR
	1259.19	100.4	116.4	35	ATTESVYNAALALGIANQLTNILR
Phytoene desaturase	556.315	28.14	44.14	35	YLADAGHKPILLEAR
(Solyc03g123760.2.1)	631.324	63.44	79.44	35	QGVPDRVTDEVFIAMSK
	663.345	41.18	57.18	35	YLASMEGAVLSGK
	780.883	57.54	73.54	35	SPIEGFYLAGDYTK
	802.138	70.13	86.13	35	ASPRPTKPLEIVIAGAGLGGLSTAK
	882.438	54.12	70.12	35	ELATLFPDEISADQSK
15-cis-zeta-carotene isomerase	395.2	6.4	22.4	35	DKGEELIGER
(Solyc12g098710.1.1)	521.266	23.2	38.2	35	YGEAFEVVK
	687.395	91.34	107.34	35	TSIIPFAAILDGR
Zeta-carotene desaturase	605.37	50.37	66.37	35	NAVALALSPVVR
(Solyc01g097810.2.1)	640.408	62.8	74.8	35	LVGVPVVTVQLR
	698.383	47.46	63.46	35	ALVDPDGALQQIR
	787.397	65	81	35	TPVENFFLAGSYTK
	811.895	72.15	88.15	35	YNGWVTELQDLER
	843.9	88.07	104.07	35	DLDNVSFSEWFLSK
Carotenoid isomerase, chloroplastic	429.57	53.51	69.51	35	APSFLSIHMGVK
(Solyc10g081650.1.1)	458.566	18.72	34.72	35	GLDDHGSQILYR
	475.255	20.09	36.09	35	VAADLGFEK
	507.058	86.88	102.88	35	IHREYDDFIEELVSKFPHEK
	532.007	96.12	112.12	35	EYDDFIEELVSKFPHEK
	631.649	70.51	86.51	35	IHREYDDFIEELVSK
	632.596	71.54	87.54	35	KLEVIPDPTTVHFHLPNDLSVR
	639.357	61.94	73.94	35	IFNSLNSLELK
	716.351	37.8	53.8	35	YVIPGGSSGFYER
	743.85	80.21	96.21	35	EYDDFIEELVSK
	857.951	42.25	58.25	35	HFGGINYPVGGVGEIAK
Carotenoid cleavage dioxygenase 1A	665.356	30.6	46.6	35	YVYGTTLNSIAK
(Solyc01g087250.2.1)	735.896	44.14	60.14	35	TMSAEPVAVVELPK
	628.867	82.28	98.28	35	AIDLLEWGIVK
	665.356	29.6	45.6	35	YVYGTTLNSIAK
Carotenoid cleavage dioxygenase 1B	415.204	14.5	30.5	35	FDLHAEPETGK
(Solyc01g087260.2.1)	418.555	18.08	34.08	35	LKQEEFFGGAK
	552.789	26.3	42.3	35	LSEAAVDFPR
	561.8	42.85	58.85	35	FGSEAIFVPR
	585.298	28.85	44.85	35	QLAYSFDPTK
	627.82	78.14	94.14	35	RVPFGFHAFFVTEEQIQEQAK
	642.686	68.25	84.25	35	TKLEVGGNVPGIFDLGPGR
	672.37	90.32	106.32	35	AIDWVEWAIIK
	695.358	22.57	38.57	35	LQNPDLDAIKGTEKEEQR
	976.547	92.61	108.61	35	YVYGTILNNVAQITGVVK
plastid lipid associated protein 3	454.269	54.28	70.28	35	ISRGDGGLFVLVK
(Solyc08g076480.2.1)	502.793	58.92	74.92	35	GDGGLFVLVK
	558.963	69.45	85.45	35	SNINLPETVDLFGQK
	684.812	54.75	70.75	35	MVEFVDEWGEK
	740.748	98.74	114.74	35	ISLSPVQQSLGPLENAVAGIAR
	797.378	53.65	69.65	35	MVEFVDEWGEKSEPEPGPVTK
Plastid-lipid-associated protein, chloroplastic	487.951	50.75	66.75	35	ISRGDAGSVFVLIK
(Solyc02g081170.2.1)	636.303	22.6	38.6	35	QLADSFYGTNR
	736.915	86.52	102.53	35	AEIVELITQLESK
	738.897	46.78	62.78	35	GLITSVQDTASSVAK
	844.79	58.58	74.58	35	ISPGGVAVVDEEPPKEPSEIELLK
	887.483	50.42	67.42	35	ISPGGVAVVDEEPPKEPSEIELLKK

## Sheet: SG-SL
Table S2. Peptides used for targeted proteomic monitoring of carotenogenic proteins in 39 dpa fruits of tomato and wild species.
List of peptides chosen for TPM in SG-SL fruits
Protein	m/z	RT window		CE%	Peptide sequence
1-deoxy-D-xylulose-5-phosphate synthase 1	499.521	43.92	59.92	35	AYDQVVHDVDLQKLPVR
(Solyc01g067890.2.1)	569.818	75.39	101.39	35	ILWDVGHQSYPHKILTGRR
	513.308	22.15	38.15	35	GIPLEVGKGR
	465.273	35.33	51.33	35	TTGPVLIHVVTEK
	515.287	16.38	32.38	35	GLQVTVADAR
1-deoxy-D-xylulose-5-phosphate synthase	710.065	87.29	103.29	35	GLLLSSIRDPNPVVFFEPK
(Solyc01g028900.2.1)	408.249	42.88	56.88	35	VVIPRSPQQAK
	572.644	47.35	63.35	35	TLIPWDKETVEASVK
1-deoxy-D-xylulose 5-phosphate reductoisomerase	532.293	41.42	57.42	35	AVELFISER
(Solyc03g114340.2.1)	553.317	57.23	73.23	35	GDAGSVFVLIK
	554.98	68.56	84.56	35	ETLIAGGPFVLPLAHK
	652.319	38	54	35	APDNVKYPSMDLAYSAGR
Farnesyltransferase/type I geranylgeranyltransferase alpha subunit	545.956	43.25	59.25	35	LGADAVTNELEFTKK
(Solyc06g073390.2.1)	879.971	78.08	93.08	35	SMVRVQLLQSQNAER
	646.338	80.64	96.64	35	NYQIWHHRRWLAEK
	717.882	41.07	57.07	35	ELEVNYTVQAIR
Geranylgeranyl pyrophosphate synthase 2	491.28	97.21	113.21	35	AAPLIALADYIANR
(Solyc04g079960.1.1)	513.83	49.63	65.63	35	ILVAVAELAK
	572.792	5.14	21.14	35	QQLAAFDSHK
Geranylgeranyl pyrophosphate synthase	599.64	93.13	110.13	35	AAPLFALANYIAYREN
(Solyc02g085700.1.1)	611.808	7.7	23.7	35	SREFAEELNK
	509.282	2.93	18.93	35	TAGKDLVADK
Geranylgeranyl pyrophosphate synthase	501.279	25.54	41.54	35	VVDDILEAK
(Solyc09g008920.2.1)	528.27	79.56	95.56	35	TYWTTLISDINQK
	572.797	30	46	35	SYVSVYGIEK
Isopentenyl-diphosphate delta-isomerase family protein	407.23	49.41	65.41	35	FLMDKDLLPK
(Solyc08g075390.2.1)	557.325	71.94	87.94	35	ADIVGLWALR
	607.308	68.34	84.34	35	FGLEEAHGKGQALQFNYLFEK
	645.358	55.06	71.06	35	LFGDQLQVLEK
	666.881	48.21	64.21	35	VIQLLYNAGDVK
	678.375	46.38	62.38	35	ELQEELGVTLPK
	729.374	67	83	35	GQALQFNYLFEK
	752.367	68.22	84.22	35	DSLQQDKQEEAMGFFNVIR
	779.39	36.76	52.76	35	GPQTVAFNLPNDER
Isopentenyl-diphosphate delta-isomerase type I	531.8	35.45	51.45	35	YELLLQQR
(Solyc04g056390.2.1)	547.817	66.88	82.88	35	LVVDNFLFK
	580.31	72.92	88.93	35	AFSVFIFNSK
	737.873	34.11	50.11	35	ESELIEENSLGVR
	840.792	90.8	106.8	35	KLLDELGIPGEDVPVDQFIPLGR
Isopentenyl-diphosphate delta-isomerase type I	729.875	40.39	55.39	35	ESELIEENALGVR
(Solyc05g055670.2.1)	841.454	81.96	97.96	35	KLLDELGIPAEDVPVDQFTPLGR
	370.868	23.25	35.25	35	IESENLLHR
Phytoene synthase 1	493.62	78.36	94.36	35	FPVWASLVLYRK
(Solyc03g031860.2.1)	675.882	91.76	107.76	35	FPVWASLVLYR
	803.06	79.24	91.24	35	VYLPQDELAQAGLSDEDIFAGR
	947.492	78.19	106.19	35	STNELEVKPDIPIPGNLGLLSEAYDR
	1204.09	75.83	88.83	35	VYLPQDELAQAGLSDEDIFAGR
	1259.19	98.55	114.55	35	ATTESVYNAALALGIANQLTNILR
Phytoene desaturase	417.488	27.26	45.26	35	YLADAGHKPILLEAR
(Solyc03g123760.2.1)	588.67	88.5	104.5	35	LVGVPVINVHIWFDR
	601.851	66.99	82.99	35	ASPRPTKPLEIVIAGAGLGGLSTAK
	620.32	44.51	60.51	35	VTDEVFIAMSK
	631.324	61.27	77.27	35	QGVPDRVTDEVFIAMSK
	663.345	41.93	57.93	35	YLASMEGAVLSGK
	780.883	56.44	72.44	35	SPIEGFYLAGDYTK
	882.438	51.14	68.14	35	ELATLFPDEISADQSK
15-cis-zeta-carotene isomerase	395.2	4.42	20.42	35	DKGEELIGER
(Solyc12g098710.1.1)	521.266	22.71	38.71	35	YGEAFEVVK
	687.395	90.05	106.05	35	TSIIPFAAILDGR
Zeta-carotene desaturase	553.944	72.01	88.01	35	WRELEFFDNIYK
(Solyc01g097810.2.1)	605.37	46.44	62.44	35	NAVALALSPVVR
	640.408	54.99	70.99	35	LVGVPVVTVQLR
	698.383	42.41	58.41	35	ALVDPDGALQQIR
	708.722	79.61	95.61	35	FPVGAPLHGINAFLSTNQLK
	787.397	60.16	76.16	35	TPVENFFLAGSYTK
	843.9	86.65	102.65	35	DLDNVSFSEWFLSK
Carotenoid isomerase, chloroplastic	429.57	52.71	68.71	35	APSFLSIHMGVK
(Solyc10g081650.1.1)	507.058	85.08	101.08	35	IHREYDDFIEELVSKFPHEK
	573.3	98.91	115.91	35	SLEEPIYLFGQFFK
	623.34	32.08	48.08	35	ANVTSIILDNGK
	631.649	65.51	85.51	35	IHREYDDFIEELVSK
	632.596	69.09	85.09	35	KLEVIPDPTTVHFHLPNDLSVR
	639.357	47.85	63.85	35	IFNSLNSLELK
	716.351	37.99	52.99	35	YVIPGGSSGFYER
	743.85	76.82	92.82	35	EYDDFIEELVSK
	755.941	92.78	108.78	35	GNLNLITQALAAVGR
	857.951	40.09	56.09	35	HFGGINYPVGGVGEIAK
Chromoplast specific lycopene beta cyclase	521.812	69.05	88.05	35	LIGNLAIESL
(Solyc06g074240.1.1)	655.075	57.51	76.51	35	NHGYQIAHGVLVEVDNHPFDLDK
	799.46	71.57	91.57	35	AQFDVIIIGAGPAGLR
Carotenoid cleavage dioxygenase 1A	627.33	13.94	29.94	35	LKQEEFFGGAK
(Solyc01g087250.2.1)	628.867	81.28	97.28	35	AIDLLEWGIVK
	665.356	28.6	44.6	35	YVYGTTLNSIAK
	735.896	42.14	58.14	35	TMSAEPVAVVELPK
Carotenoid cleavage dioxygenase 1B	418.555	20.03	36.03	35	LKQEEFFGGAK
(Solyc01g087260.2.1)	561.8	43.79	59.79	35	FGSEAIFVPR
	607.676	24.36	40.36	35	IEGVVVVDPKPQNGVAAK
	622.3	8.05	24.05	35	FDLHAEPETGK
	627.82	75.62	91.62	35	RVPFGFHAFFVTEEQIQEQAK
	642.686	66.99	82.99	35	TKLEVGGNVPGIFDLGPGR
	672.37	89.03	105.03	35	AIDWVEWAIIK
	695.358	16.57	32.57	35	LQNPDLDAIKGTEKEEQR
	699.019	61.78	77.78	35	ILEDGDLQTLGMLDYDKR
	735.898	46.07	62.07	35	TMSAEPVAVVELPK
	820.4	75.56	91.56	35	FAPVAGYHWFDGDGMIHGLQIK
	848.955	69.98	85.98	35	LEVGGNVPGIFDLGPGR
	976.547	90.59	106.59	35	YVYGTILNNVAQITGVVK
plastid lipid associated protein 3	386.876	16.87	32.87	35	EGNFKPPEIK
(Solyc08g076480.2.1)	454.269	52.28	68.28	35	ISRGDGGLFVLVK
	476.513	47.31	63.31	35	IQVEFKEGNFKPPEIK
	502.793	57.24	73.24	35	GDGGLFVLVK
	544.326	47.42	63.42	35	TISGQPPLKIPIPGGR
	684.812	53.63	69.63	35	MVEFVDEWGEK
	740.748	97.58	113.58	35	ISLSPVQQSLGPLENAVAGIAR
	797.378	53.29	69.29	35	MVEFVDEWGEKSEPEPGPVTK
	837.937	68.25	84.25	35	SNINLPETVDLFGQK
Plastid-lipid-associated protein, chloroplastic	392.756	28.15	44.15	35	GNLLLVR
(Solyc02g081170.2.1)	420.746	13.85	29.85	35	EGSPLLKP
	487.951	53.02	69.02	35	ISRGDAGSVFVLIK
	553.32	35.01	51.01	35	IILTASGGAFR
	636.303	20.24	37.24	35	QLADSFYGTNR
	738.897	44.89	60.89	35	GLITSVQDTASSVAK
	759.75	96.76	112.76	35	IDLSPFKGLITSVQDTASSVAK
	787.75	96.57	112.57	35	GLSASSETRAEIVELITQLESK
	844.79	55.92	71.92	35	ISPGGVAVVDEEPPKEPSEIELLK
	887.483	49.15	65.15	35	ISPGGVAVVDEEPPKEPSEIELLKK

## Sheet: SH-SL
Table S2. Peptides used for targeted proteomic monitoring of carotenogenic proteins in 39 dpa fruits of tomato and wild species.
List of peptides chosen for TPM in SH-SL fruits
Protein	m/z	RT window		CE%	Peptide sequence
1-deoxy-D-xylulose-5-phosphate synthase	710.065	17.96	31.96	35	GLLLSSIRDPNPVVFFEPK
(Solyc01g028900.2.1)	408.249	5.75	19.75	35	VVIPRSPQQAK
	572.644	7.35	21.35	35	TLIPWDKETVEASVK
1-deoxy-D-xylulose 5-phosphate reductoisomerase	499.78	12.95	26.95	35	ISYLDIFK
(Solyc03g114340.2.1)	553.32	4.04	18.04	35	IILTASGGAFR
	885.01	13.85	27.85	35	VVALAAGSNVTLLADQVK
	532.293	5.35	19.35	35	AVELFISER
Farnesyltransferase/type I geranylgeranyltransferase alpha subunit	561.66	16.21	32.21	35	VVLEALGVDLREELK
(Solyc06g073390.2.1)	646.338	20.32	34.32	35	NYQIWHHRRWLAEK
	717.882	11.07	25.07	35	ELEVNYTVQAIR
Geranylgeranyl pyrophosphate synthase 2	491.28	21.14	35.14	35	AAPLIALADYIANR
(Solyc04g079960.1.1)	513.83	6.25	23.25	35	ILVAVAELAK
	572.792	1.54	15.54	35	QQLAAFDSHK
Geranylgeranyl pyrophosphate synthase	777.427	23.18	37.18	35	AAPLFALANYIAYR
(Solyc02g085700.1.1)	808.77	24.36	38.36	35	TAALLEGSVVLGAILGGAPDEDVEK
	898.972	21.5	35.5	35	AAPLFALANYIAYREN
Geranylgeranyl pyrophosphate synthase	830.907	19.88	33.88	35	VMPLYSFLDYAADR
(Solyc09g008920.2.1)	791.909	16.63	30.63	35	TYWTTLISDINQK
	572.798	5.05	19.05	35	SYVSVYGIEK
	517.78	7.39	21.39	35	KTENKTEGK
Isopentenyl-diphosphate delta-isomerase family protein	542.618	6.71	22.41	35	LELQELHSSLEEAK
(Solyc08g075390.2.1)	557.325	14.24	33.24	35	ADIVGLWALR
	666.881	8.51	30.51	35	VIQLLYNAGDVK
	678.375	6.45	21.45	35	ELQEELGVTLPK
	710.38	7.21	21.21	35	NLPLDDIYKSENVTAAPIR
	729.374	13.43	27.43	35	GQALQFNYLFEK
	779.39	6.19	21.19	35	GPQTVAFNLPNDER
Isopentenyl-diphosphate delta-isomerase type I	365.536	5.34	19.34	35	IEAENLLHR
(Solyc04g056390.2.1)	531.8	8.74	22.74	35	YELLLQQR
	547.817	15.15	31.15	35	LVVDNFLFK
	572.797	6.05	18.05	35	SYVSVYGIEK
	580.31	72.92	88.93	35	AFSVFIFNSK
	601.982	12.85	26.85	35	KADAGEEGLKLSPWFR
	737.873	7.71	21.71	35	ESELIEENSLGVR
	840.792	19.82	33.82	35	KLLDELGIPGEDVPVDQFIPLGR
Isopentenyl-diphosphate delta-isomerase type I	666.835	8.49	21.49	35	DVNVHPNPDEVADIKYVNQEQLK
(Solyc05g055670.2.1)	729.875	8.09	24.09	35	ESELIEENALGVR
	831.41	5.69	19.69	35	DVNVHPNPDEVADIK
	370.868	2.32	16.32	35	IESENLLHR
	888.779	8.46	22.46	35	DVNVHPNPDEVADIKYVNQEQLK
Phytoene synthase 1	493.62	16.87	30.87	35	FPVWASLVLYRK
(Solyc03g031860.2.1)	536.84	14.26	28.26	35	LIALPIAYAK
	675.883	21.35	27.35	35	FPVWASLVLYR
	675.882	20	34	35	FPVWASLVLYR
	899.927	7.51	21.51	35	ILDEIEANDYNNFTK
	947.492	18.17	32.17	35	STNELEVKPDIPIPGNLGLLSEAYDR
	1204.09	16.96	30.96	35	VYLPQDELAQAGLSDEDIFAGR
	1259.19	26.54	41.54	35	ATTESVYNAALALGIANQLTNILR
Phytoene desaturase	473.778	17.8	31.8	35	LVGVPVINVHIWFDRK
(Solyc03g123760.2.1)	507.25	10.56	24.56	35	LLLPEDWK
	601.851	14.01	29.01	35	ASPRPTKPLEIVIAGAGLGGLSTAK
	631.324	13.59	28.59	35	QGVPDRVTDEVFIAMSK
	640.35	14.66	29.66	35	LLLPEDWKEIPYFQK
	780.883	13.04	28.04	35	SPIEGFYLAGDYTK
	802.134	14.68	28.68	35	ASPRPTKPLEIVIAGAGLGGLSTAK
	882.438	12.09	27.09	35	ELATLFPDEISADQSK
	1015.07	30.8	44.8	35	FDFSEALPAPLNGILAILK
15-cis-zeta-carotene isomerase	687.395	21.09	35.09	35	TSIIPFAAILDGR
(Solyc12g098710.1.1)	395.2	1.85	15.85	35	DKGEELIGER
	521.266	2.75	16.75	35	YGEAFEVVK
Zeta-carotene desaturase	553.944	13.01	27.01	35	WRELEFFDNIYK
(Solyc01g097810.2.1)	605.37	6.44	20.44	35	NAVALALSPVVR
	640.408	8.99	22.99	35	LVGVPVVTVQLR
	698.383	42.41	58.41	35	ALVDPDGALQQIR
Carotenoid isomerase, chloroplastic	632.596	14.57	27.57	35	KLEVIPDPTTVHFHLPNDLSVR
(Solyc10g081650.1.1)	716.351	5.94	19.94	35	YVIPGGSSGFYER
	755.941	19.62	33.62	35	GNLNLITQALAAVGR
	794.97	25.49	39.49	35	LLFEVAPLGFLIEK
	859.446	25.63	39.63	35	SLEEPIYLFGQFFK
Violaxanthin de-epoxidase	643.01	13.32	27.32	35	KSDVGDFPVPDPSVLVQK
(Solyc04g050930.2.1)	646.371	17.05	32.05	35	SSVLPETIIPELQIAAQK
	710.839	6.85	20.85	35	ELQQDEENFIR
	837.383	10.87	24.87	35	NDAWDGYGGSVLYTR
	908.977	18.42	32.42	35	TIIKEVEEIEEEVEK
	969.051	18.25	32.25	35	SSVLPETIIPELQIAAQK
Carotenoid cleavage dioxygenase 1A	628.867	19.42	35.42	35	AIDLLEWGIVK
(Solyc01g087250.2.1)	418.557	3.36	17.36	35	LKQEEFFGGAK
	735.896	5.25	20.25	35	TMSAEPVAVVELPK
Carotenoid cleavage dioxygenase 1B	561.8	9.54	25.54	35	FGSEAIFVPR
(Solyc01g087260.2.1)	607.676	3.59	20.59	35	IEGVVVVDPKPQNGVAAK
	642.686	13.87	28.87	35	TKLEVGGNVPGIFDLGPGR
	672.37	17.16	35.16	35	AIDWVEWAIIK
	848.955	16.51	30.51	35	LEVGGNVPGIFDLGPGR
	976.547	21.33	35.33	35	YVYGTILNNVAQITGVVK
plastid lipid associated protein 3	454.269	12.2	26.2	35	ISRGDGGLFVLVK
(Solyc08g076480.2.1)	502.793	13.85	27.85	35	GDGGLFVLVK
	740.748	21.44	37.44	35	ISLSPVQQSLGPLENAVAGIAR
	797.378	11.22	25.22	35	MVEFVDEWGEKSEPEPGPVTK
	815.986	10.75	24.75	35	TISGQPPLKIPIPGGR
	1110.62	21.75	35.75	35	ISLSPVQQSLGPLENAVAGIAR
Plastid-lipid-associated protein, chloroplastic	487.951	12.97	26.97	35	ISRGDAGSVFVLIK
(Solyc02g081170.2.1)	491.613	18.51	33.51	35	AEIVELITQLESK
	636.303	4.5	21.5	35	QLADSFYGTNR
	736.914	19.96	33.96	35	AEIVELITQLESK
	738.897	9.99	23.99	35	GLITSVQDTASSVAK
	787.75	21	36	35	GLSASSETRAEIVELITQLESK
Note : RT values for SH-SL vary when compared to SG-SL and SP-SL owing to shorter run time (see methods and supplementary protocols for more details).
