# Supplementary material for: Green-fruited Solanum habrochaites lacks fruit-specific carotenogenesis due to metabolic and structural blocks
Source: J Exp Bot. 2017 Oct 9;68(17):4803–19. doi: 10.1093/jxb/erx288 (PMC5853803; doi:10.1093/jxb/erx288)
Supplement: supplementary_table_S3 [file erx288_suppl_supplementary_table_s3.xlsx]

## Sheet: INTERNAL REFERENCE PROTEINS
Table S3. Internal control proteins and peptides used for targeted proteome monitoring.
Internal reference protein	S.pimpinellifolium		S.galapagense		S.habrochaites
Fructose-1 6-bisphosphatase class 1 (Solyc5g052600.2.1)	ü		-		ü
Harpin binding protein 1 (Solyc9g090330.2.1)	-		-		ü
Dihydrolipoyl dehydrogenase (Solyc5g053300.2.1)	ü		ü		ü
Peptidyl-prolyl cis-trans isomerase (Solyc1g111170.2.1)	ü		ü		ü
Calcium-binding protein Calnexin (Solyc3g118040.2.1)	ü		ü		-

## Sheet: INTERNALREFERENCEPEPTIDES
Table S3. Internal control proteins and peptides used for targeted proteome monitoring.
List of internal reference peptides used for TPM in SP, SG and SH
Internal reference protein for SP-SL	m/z	RT window		CE%	Peptide sequence
Peptidyl-prolyl cis-trans isomerase	380.86	10.91	26.91	35	FNDENFVKK
	506.74	19.04	35.04	35	FNDENFVK
	595.663	54.28	70.28	35	HVVFGQVVEGMDVIKK
Calcium-binding protein Calnexin	389.888	46.81	62.81	35	VAGIPFLGEHK
	473.193	18.55	34.55	35	YLRPQEAGWTAK
	516.912	26.29	42.29	35	SEGHDDYGLLVSEK
	575.955	50.27	66.27	35	WIVSEKEDYSGVWK
	741.812	52.17	68.17	35	FYESFDEAFDGR
	909.407	69.04	85.04	35	GFDNESPYTIMFGPDK
Dihydrolipoyl dehydrogenase	412.568	36.56	53.56	35	VGKFPFLANSR
	565.824	23.41	39.41	35	NIIIATGSDVK
	567.314	43.83	59.83	35	VPFTSGLGLDK
	602.82	16.95	32.95	35	VVSVDTVGDSVK
	693.359	56.7	72.7	35	FLSPSEVSVDTVEGGNTIVK
	750.44	52.55	68.55	35	IVSSTGALALTEIPK
	785.084	79.27	95.27	35	FASNVPGVYAIGDVIPGPMLAHK
Fructose-1 6-bisphosphatase class 1	594.781	18.91	34.91	35	FEETLYGSSR
	618.337	33.15	49.15	35	GIFTNVTSPTAK
	673.85	56.13	72.13	35	EQVAAAMGIFGPR
	794.97	101.3	117.3	35	LLFEVAPLGFLIEK
Harpin binding protein 1	692.921	81.01	97.01	35	LLPITLGQVFQR
	509.754	16.1	32.1	35	GLAASEDDLK
	811.45	53.8	69.8	35	TTGNLSQLPPLEVPR
Internal reference protein for SG-SL	m/z	RT window		CE%	Peptide sequence
Peptidyl-prolyl cis-trans isomerase	380.86	17.24	33.24	35	FNDENFVKK
	675.853	54.97	70.97	35	VVMELFADTTPK
	710.882	67.56	83.56	35	VFFDLTIGGAPAGR
	828.94	61.9	77.9	35	HVVFGQVVEGMDVIK
Calcium-binding protein Calnexin	473.918	17.64	33.64	35	YLRPQEAGWTAK
	575.954	48.62	64.62	35	WIVSEKEDYSGVWK
	639.838	32.86	48.86	35	DGTVVLQYEVR
	909.402	67.75	83.75	35	GFDNESPYTIMFGPDK
Dihydrolipoyl dehydrogenase	412.57	41.18	57.18	35	VGKFPFLANSR
	515.774	14.93	30.93	35	AIDDAEGIVK
	565.826	21.3	37.3	35	NIIIATGSDVK
	860.111	90.5	106.5	35	LGSEVTVVEFASDIVPTMDGEVRK
	1039.54	54.19	70.19	35	FLSPSEVSVDTVEGGNTIVK
Fructose-1 6-bisphosphatase class 1	794.97	98.38	114.38	35	LLFEVAPLGFLIEK
	594.781	16.91	32.91	35	FEETLYGSSR
	618.337	31.15	47.15	35	GIFTNVTSPTAK
	673.85	54.13	70.13	35	EQVAAAMGIFGPR
Harpin binding protein 1	580.313	7.97	23.97	35	EAEAELIGSLK
	811.446	51.8	67.8	35	TTGNLSQLPPLEVPR
	509.754	14.1	30.1	35	GLAASEDDLK
Internal reference protein for SH-SL	m/z	RT window		CE%	Peptide sequence
Peptidyl-prolyl cis-trans isomerase	380.86	3.37	17.37	35	FNDENFVKK
	710.882	16.52	31.52	35	VFFDLTIGGAPAGR
	675.853	11.2	29.2	35	VVMELFADTTPK
	828.94	13.25	27.25	35	HVVFGQVVEGMDVIK
Calcium-binding protein Calnexin	505.799	17.24	31.24	35	LVFDLLYK
	575.954	8.37	27.37	35	WIVSEKEDYSGVWK
	617.976	1.23	17.23	35	QKAEEEAESGGLKGYQK
Dihydrolipoyl dehydrogenase	412.57	10.19	24.19	35	VGKFPFLANSR
	476.254	11.4	25.4	35	FPFLANSR
	565.826	4.79	19.79	35	NIIIATGSDVK
	750.44	11.64	26.64	35	IVSSTGALALTEIPK
	833.11	18.79	32.79	35	LTLEPAAGGEQTTLEADVVLVSAGR
Fructose-1 6-bisphosphatase class 1	594.779	3.56	17.56	35	FEETLYGSSR
	618.335	6.99	22.99	35	GIFTNVTSPTAK
	673.848	13.9	25.9		EQVAAAMGIFGPR
	794.97	25.49	39.49	35	LLFEVAPLGFLIEK
	605.306	13.9	27.9	35	NEIIRFEETLYGSSR
Harpin binding protein 1	692.918	17.44	34.44	35	LLPITLGQVFQR
	976.791	11.88	27.88	35	IPDQFRPPSNTGSGEFEVTYIDSDTR
	580.313	9.28	34.13	35	EAEAELIGSLK
	811.446	11.85	26.85	35	TTGNLSQLPPLEVPR
Note : RT values for SH-SL vary when compared to SG-SL and SP-SL owing to shorter run time (see methods for more details).
