# Supplementary material for: Green-fruited Solanum habrochaites lacks fruit-specific carotenogenesis due to metabolic and structural blocks
Source: J Exp Bot. 2017 Oct 9;68(17):4803–19. doi: 10.1093/jxb/erx288 (PMC5853803; doi:10.1093/jxb/erx288)
Supplement: supplementary_table_S4 [file erx288_suppl_supplementary_table_s4.xlsx]

## Sheet: SP-SL upregulated
Table S4. Differentially expressed proteins identified in the fruits of wild species at different developmental stages using nanoLC-MS-MS.
List of upregulated proteins in SP-SL
PROTEIN ID	DESCRIPTION	PEPTIDES	RATIO (SP/SL)	STD.DEV	PVALUE	FOLD CHANGE (SP/SL)	MAPMANCLASS
Sopim07g064170	Pectinesterase	5	2.50228	0.784585	1.74704e-05	2.50228	cell wall
Solyc09g025210.2.1	Legumin 11S_globulin	4	5.32179	2.40943	9.9e-20	5.32179	development storage proteins
Sopim09g025210	Legumin 11S_globulin	4	5.32179	2.40943	9.9e-20	5.32179	development storage proteins
Solyc09g072560.2.1	Legumin 11S_globulin	2	7.64357	3.91954	2.79976e-10	7.64357	development storage proteins
Sopim09g072560	Legumin 11S_globulin	2	7.64357	3.91954	2.79976e-10	7.64357	development storage proteins
Sopim08g014000	Lipoxygenase	2	9.34745	10.1389	0.00014757	9.34745	hormone metabolism jasmonate
Sopim03g005580	Legumin 11S_globulin	2	10.24	8.34917	6.89609e-06	10.24	development storage proteins
Sopim09g082340	Vicilin_like protein	12	35.8312	10.1286	9.9e-20	35.8312	development storage proteins
Sopim07g044840	2 3_bisphosphoglycerate_independent phosphoglycerate mutase	10	4.28404	1.20679	9.9e-20	4.28404	unknown
Sopim01g007320	ATP synthase subunit beta chloroplastic	10	7.67054	1.5848	9.9e-20	7.67054	mitochondrial electron transport
Sopim06g005970	Beta_D_glucosidase	10	3.00855	1.06289	1.48306e-09	3.00855	cell wall
Sopim01g007330	Ribulose bisphosphate carboxylase large chain	10	4.66657	0.677794	9.9e-20	4.66657	PS Calvin cycle
Sopim10g085550	Enolase	9	4.31349	0.993411	9.9e-20	4.31349	glycolysis
Sopim11g066100	heat shock protein	8	2.9715	0.842318	9.9e-20	2.9715	abiotic stress heat
Sopim09g009020	Enolase	8	2.73416	0.540235	9.9e-20	2.73416	glycolysis
Sopim03g118040	Calcium_binding protein Calnexin	7	4.81243	1.09319	9.9e-20	4.81243	signaling calcium
Sopim09g009260	Fructose_bisphosphate aldolase	7	3.47908	0.724524	1.52101e-14	3.47908	PS Calvin cycle
Sopim10g080940	Tubulin beta chain	7	4.76297	2.05693	4.73673e-06	4.76297	cell organisation
Sopim12g010040	Leucyl aminopeptidase	7	3.79535	0.711997	9.9e-20	3.79535	protein degradation
Sopim11g008870	Methylenetetrahydrofolate reductase	7	3.02501	0.975862	2.38698e-10	3.02501	c1 metabolism
Sopim00g006800	Transaldolase	7	4.29836	1.18395	9.10383e-15	4.29836	oxidative pentose phosphate pathway
Sopim10g055670	V_type ATP synthase beta chain	6	4.7433	1.13965	9.9e-20	4.7433	mitochondrial electron transport
Sopim10g081510	5_methyltetrahydropteroyltriglutamate__homocysteine methyltransferase	6	5.05593	2.02045	9.9e-20	5.05593	amino acid metabolism
Sopim12g010020	Leucyl aminopeptidase	6	104.167	59.3198	1.16886e-08	104.167	protein degradation
Sopim09g025210	Legumin 11S_globulin	6	28.5209	13.7209	4.46952e-09	28.5209	development storage proteins
Sopim04g005030	Phosphoglucomutase/phosphomannomutase family protein	6	4.50514	1.87034	1.43952e-07	4.50514	glycolysis
Sopim10g083570	Fructose_bisphosphate aldolase	6	3.42804	1.00949	5.4734e-14	3.42804	PS Calvin cycle
Sopim04g045340	Phosphoglucomutase	6	3.02374	0.705418	9.9e-20	3.02374	unknown
Sopim02g091560	Serine hydroxymethyltransferase	5	4.23401	1.55645	2.42662e-06	4.23401	PS Photorespiration
Sopim12g098490	Serine hydroxymethyltransferase	5	4.34523	1.47378	9.9e-20	4.34523	c1 metabolism
Sopim12g099930	Serine_glyoxylate aminotransferase	5	7.86181	2.99257	4.21885e-15	7.86181	PS Photorespiration
Sopim01g108450	Serine carboxypeptidase 1	5	2.29417	1.29748	5.93969e-14	2.29417	protein degradation
Sopim03g114500	Enolase	5	4.59406	1.45884	5.54001e-14	4.59406	glycolysis
Sopim12g099440	Fatty acid oxidation complex subunit alpha	5	4.75791	2.13673	2.46111e-07	4.75791	lipid metabolism
Sopim11g069000	T_complex protein 1 subunit beta	5	3.64077	1.36799	3.62656e-07	3.64077	protein folding
Sopim05g008460	ATP synthase subunit beta	5	3.62214	1.17484	9.9e-20	3.62214	mitochondrial electron transport
Sopim02g087240	NADH_quinone oxidoreductase F subunit family protein	4	4.32484	1.91478	1.07205e-06	4.32484	mitochondrial electron transport
Sopim09g092390	Adenosylhomocysteinase	4	3.45041	0.734081	9.9e-20	3.45041	unknown
Sopim01g058390	Galactokinase	4	5.27087	1.66258	8.26561e-13	5.27087	minor CHO metabolism
Sopim06g005940	Protein disulfide isomerase	4	4.74067	3.41538	8.08396e-09	4.74067	redox
Sopim01g007500	Photosystem II CP47 chlorophyll apoprotein	4	3.96158	1.07148	2.33147e-15	3.96158	PS Light reaction
Sopim08g014000	Lipoxygenase	4	17.3128	10.1963	1.01164e-07	17.3128	hormone metabolism jasmonate
Sopim03g118910	T_complex protein 1 subunit delta	4	3.65144	1.24175	2.09832e-14	3.65144	protein folding
Sopim09g072560	Legumin 11S_globulin	4	4.83051	2.01713	4.32987e-15	4.83051	development storage proteins
Sopim04g082460	Catalase	4	24.5527	8.35927	9.9e-20	24.5527	redox
Sopim06g083620	26S protease regulatory subunit 4	4	3.30068	1.21696	5.11007e-07	3.30068	protein degradation
Sopim03g113800	Betaine aldehyde dehydrogenase	4	3.5531	0.900614	9.9e-20	3.5531	fermentation
Sopim07g064170	Pectinesterase	4	4.10411	1.25513	9.9e-20	4.10411	cell wall
Sopim01g005000	Glutamate decarboxylase	4	4.76527	2.83263	0.000248642	4.76527	amino acid metabolism
Sopim09g065190	Ran GTPase_activating protein 1	4	3.63891	1.93191	0.000355149	3.63891	signaling G proteins
Sopim07g062530	Phosphoenolpyruvate carboxylase 2	3	3.11553	1.55997	0.00355373	3.11553	unknown
Sopim08g016170	3_oxoacyl_(Acyl carrier protein) synthase II	3	6.77718	2.95637	0.00493125	6.77718	lipid metabolism
Sopim01g110450	NADP dependent sorbitol 6_phosphate dehydrogenase	3	4.5824	1.31003	0.00177606	4.5824	minor CHO metabolism
Sopim03g114150	Aldehyde dehydrogenase	3	4.6126	2.47228	6.95891e-05	4.6126	fermentation
Sopim03g025320	Hydroxycinnamoyl transferase	3	4.67324	2.67734	3.58291e-05	4.67324	secondary metabolism
Sopim08g081530	Reductase	3	3.1429	1.69025	7.73435e-06	3.1429	redox
Sopim01g005560	Isocitrate dehydrogenase	3	7.1292	3.1766	2.36166e-11	7.1292	TCA
Sopim01g087260	Carotenoid cleavage dioxygenase 1B	3	6.21	2.79926	2.11069e-10	6.21	hormone metabolism abscisic acid
Sopim10g079500	Inosine_5_apos_monophosphate dehydrogenase	3	3.33985	1.14571	0.000261952	3.33985	nucleotide metabolism
Sopim07g055320	ATP_dependent Zn protease cell division protein FtsH homolog	3	4.14567	2.47089	0.000139695	4.14567	protein degradation
Sopim05g053810	Serine hydroxymethyltransferase	3	5.44476	3.35242	3.09848e-05	5.44476	c1 metabolism
Sopim11g066250	Serine carboxypeptidase	3	8.52135	7.86998	0.000301399	8.52135	protein.degradation.serine protease
Sopim05g050970	Transketolase 1	3	3.06238	1.47002	3.21301e-08	3.06238	PS.calvin cycle.transketolase
Sopim09g090150	Legumin 11S_globulin	3	28.303	14.3065	1.54675e-05	28.303	development.storage proteins
Sopim02g067080	UDP_D_glucose dehydrogenase	3	4.54433	1.57473	4.49632e-10	4.54433	cell wall.precursor synthesis.UGD
Sopim06g060290	Protein disulfide isomerase	3	7.60596	4.96403	1.70742e-05	7.60596	redox.thioredoxin
Sopim05g056310	T_complex protein 1 subunit gamma	3	3.00527	1.55461	6.95663e-06	3.00527	protein.folding
Sopim01g067750	Shikimate dehydrogenase	3	5.03223	2.77864	6.25572e-06	5.03223	amino acid metabolism.synthesis.aromatic aa.chorismate.dehydroquinate/shikimate dehydrogenase
Sopim11g008280	Serine carboxypeptidase	3	16.9731	9.44328	9.15887e-06	16.9731	protein.degradation.serine protease
Sopim07g006570	S8_RNase	3	29.9262	6.28542	4.26897e-07	29.9262	RNA.processing.ribonucleases
Sopim03g112070	Phosphoglycerate dehydrogenase	3	3.51034	2.01082	1.30376e-06	3.51034	amino acid metabolism.synthesis.serine-glycine-cysteine group.serine.phosphoglycerate dehydrogenase
Sopim06g076640	Tubulin beta chain	3	4.3667	2.05772	7.48446e-12	4.3667	cell.organisation
Sopim11g069270	Beta_galactosidase	3	6.6826	2.79443	4.39294e-07	6.6826	misc.gluco-, galacto- and mannosidases.beta-galactosidase
Sopim02g082760	Catalase	3	6.36673	4.86899	2.26467e-05	6.36673	redox.dismutases and catalases
Sopim12g017570	Rab GDP dissociation inhibitor	3	3.3437	1.157	3.33067e-16	3.3437	signalling.G-proteins
Sopim02g036350	1_aminocyclopropane_1_carboxylate oxidase	3	9.36001	8.56094	0.000102661	9.36001	hormone metabolism.ethylene.synthesis-degradation
Sopim12g010030	Leucyl aminopeptidase	3	42.6626	25.9105	0.000347263	42.6626	protein.degradation
Sopim01g094200	NAD_dependent malic enzyme 2	3	3.53637	1.69923	1.11022e-16	3.53637	TCA / org. transformation.other organic acid transformaitons.malic
Sopim01g106080	Methylmalonate_semialdehyde dehydrogenase	3	6.11139	2.19718	0.00372905	6.11139	amino acid metabolism.degradation.branched-chain group.valine
Sopim12g055800	V_type ATP synthase alpha chain	3	3.42011	2.03	1.73717e-11	3.42011	transport.p- and v-ATPases.H+-transporting two-sector ATPase
Sopim08g075210	Acyltransferase_like protein	3	16.1814	8.19236	1.01217e-05	16.1814	secondary metabolism.phenylpropanoids
Sopim08g006890	Tubulin alpha_3 chain	3	4.13916	1.09898	9.9e-20	4.13916	cell.organisation
Sopim11g005640	Ubiquitin	2	4.96562	1.88708	5.2337e-11	4.96562	protein.degradation.ubiquitin.ubiquitin
Sopim03g122310	Aldehyde dehydrogenase 7b	2	2.89336	1.39382	1.32073e-08	2.89336	TCA / org. transformation.other organic acid transformaitons.misc
Sopim06g063370	Chlorophyll a_b binding protein 1A_ chloroplastic	2	13.7416	5.46763	0.000909333	13.7416	PS.lightreaction.photosystem II.LHC-II
Sopim05g009190	Cysteinyl tRNA synthetase	2	5.21748	3.49374	0.0011367	5.21748	protein.aa activation.cysteine-tRNA ligase
Sopim03g112910	Pantothenate kinase	2	4.60218	3.1888	0.00789802	4.60218	Co-factor and vitamine metabolism.pantothenate.pantothenate kinase (PANK)
Sopim01g111440	Senescence_associated protein 12	2	2.84658	2.00518	0.0152481	2.84658	development.unspecified
Sopim12g095760	Diphosphate__fructose_6_phosphate 1_phosphotransferase	2	5.19491	2.76426	6.35467e-09	5.19491	not assigned.unknown
Sopim12g094640	Glyceraldehyde_3_phosphate dehydrogenase B	2	7.55374	7.55985	0.0133518	7.55374	PS.calvin cycle.GAP
Sopim04g063280	Vacuolar protein sorting_associated protein 27	2	3.94603	2.89325	4.67187e-05	3.94603	cell.vesicle transport
Sopim09g091180	chaperonin	2	3.5306	2.15727	3.69511e-06	3.5306	protein.folding
Sopim01g111630	Glyoxylate/hydroxypyruvate reductase B	2	3.46229	1.97317	0.00196302	3.46229	PS.photorespiration.hydroxypyruvate reductase
Sopim11g066720	Bifunctional polymyxin resistance arnA protein	2	3.17197	2.57444	0.000230035	3.17197	cell wall.precursor synthesis.AXS
Sopim01g009990	Peptidyl_prolyl cis_trans isomerase	2	7.15065	3.56061	9.92662e-09	7.15065	cell.cycle.peptidylprolyl isomerase
Sopim09g090700	Succinate semialdehyde dehydrogenase	2	2.76501	1.50582	0.000442021	2.76501	TCA / org. transformation.other organic acid transformaitons.misc
Sopim11g065670	Ribosomal protein L12	2	7.64791	6.54679	0.00912381	7.64791	protein.synthesis.ribosomal protein.eukaryotic.60S subunit.L12
Sopim11g007990	Malate dehydrogenase	2	4.42879	4.45163	0.00497406	4.42879	TCA / org. transformation.other organic acid transformaitons.cyt MDH
Sopim09g083410	Amidase hydantoinase/carbamoylase family protein expressed	2	3.8034	2.22006	1.58677e-06	3.8034	protein.degradation
Sopim04g053120	4_alpha_glucanotransferase	2	6.76308	4.65924	0.00491926	6.76308	major CHO metabolism.degradation.starch.D enzyme
Sopim09g091840	Glutathione_disulfide reductase	2	4.03382	2.25017	1.27763e-07	4.03382	redox.ascorbate and glutathione.glutathione
Sopim07g064810	Imidazole glycerol phosphate synthase subunit hisF	2	4.47628	2.01325	0.00535329	4.47628	amino acid metabolism.synthesis.histidine.N-5'-phosphoribosyl-formimino-5-aminoimidazole-4-carboxamide ribonucleotide isomerase'
Sopim01g088080	T_complex protein theta subunit	2	3.46385	1.872	5.49824e-05	3.46385	protein.folding
Sopim12g008510	Hexokinase	2	6.12565	3.63289	1.6704e-05	6.12565	major CHO metabolism.degradation.sucrose.hexokinase
Sopim12g009410	Pyruvate dehydrogenase E1 component alpha subunit	2	2.69486	1.57254	0.00215406	2.69486	TCA / org. transformation.TCA.pyruvate DH.E1
Sopim07g062650	Malate dehydrogenase	2	2.6258	1.74623	0.0012952	2.6258	TCA / org. transformation.TCA.malate DH
Sopim01g110360	Fructose_bisphosphate aldolase	2	4.70678	3.20761	0.00702389	4.70678	PS.calvin cycle.aldolase
Sopim10g051340	Adenylyl cyclase_associated protein	2	2.62325	1.52246	8.38467e-05	2.62325	DNA.unspecified
Sopim07g056540	L_lactate dehydrogenase	2	7.14944	4.70172	2.26485e-06	7.14944	PS.photorespiration.glycolate oxydase
Sopim03g005780	Chlorophyll a_b binding protein 3C_like	2	4.66942	4.25069	0.00093012	4.66942	PS.lightreaction.photosystem II.LHC-II
Sopim08g067320	Chlorophyll a/b binding protein	2	4.66942	4.25069	0.00093012	4.66942	PS.lightreaction.photosystem II.LHC-II
Sopim01g007530	Cytochrome b6	2	6.27097	4.34504	2.21155e-07	6.27097	PS.lightreaction.cytochrome b6/f.cytochrome b6 (CYB6)
Sopim04g008740	Pyruvate kinase	2	3.34487	1.50656	5.01814e-06	3.34487	glycolysis.plastid branch.pyruvate kinase (PK), lipid metabolism.FA synthesis and FA elongation.pyruvate kinase
Sopim10g085790	Atp_dependent RNA helicase	2	3.53521	2.71522	0.000165958	3.53521	RNA.processing.RNA helicase, DNA.synthesis/chromatin structure
Sopim05g010260	6_phosphogluconate dehydrogenase decarboxylating	2	5.82234	3.94022	0.00859185	5.82234	OPP.oxidative PP.6-phosphogluconate dehydrogenase
Sopim11g039830	Glycyl_tRNA synthetase	2	5.12544	2.49405	0.00487333	5.12544	protein.aa activation.glycine-tRNA ligase
Sopim01g109410	Dolichyl_diphosphooligosaccharide__protein glycosyltransferase subunit	2	4.80045	2.89125	3.81809e-07	4.80045	protein.glycosylation
Sopim03g065340	Phosphorylase	2	5.57718	3.52383	0.00216482	5.57718	major CHO metabolism.degradation.starch.starch phosphorylase
Sopim03g113790	Mannose_1_phosphate guanyltransferase	2	3.51983	2.06306	0.000505949	3.51983	cell wall.precursor synthesis
Sopim03g121270	IAA_amino acid hydrolase	2	3.26349	2.66342	0.00175923	3.26349	hormone metabolism.auxin.synthesis-degradation
Sopim10g018300	Transketolase 1	2	3.58242	2.84949	0.012267	3.58242	PS.calvin cycle.transketolase
Sopim01g090750	T_complex protein 1 subunit alpha	2	2.30778	1.20307	1.9085e-05	2.30778	protein.folding
Sopim04g054740	Inositol_3_phosphate synthase	2	21.7594	11.1573	0.00320651	21.7594	minor CHO metabolism.myo-inositol.InsP Synthases
Sopim02g069460	Photosystem I reaction center subunit III	2	4.3558	1.89976	1.27084e-08	4.3558	PS.lightreaction.photosystem I.PSI polypeptide subunits
Sopim03g111730	Cathepsin B_like cysteine proteinase	2	40.4662	22.5021	3.70348e-10	40.4662	protein.degradation.cysteine protease
Sopim03g121070	Hexokinase	2	3.13235	1.77013	2.33809e-06	3.13235	major CHO metabolism.degradation.sucrose.hexokinase
Sopim06g063240	Os03g0169000 protein (Fragment)	2	2.61263	1.41536	0.00967469	2.61263	hormone metabolism.auxin.induced-regulated-responsive-activated
Sopim02g063150	Ribulose bisphosphate carboxylase small chain	2	8.10197	7.75091	1.42908e-05	8.10197	PS.calvin cycle.rubisco small subunit
Sopim09g007250	60S ribosomal protein L4/L1	2	4.13304	1.18278	9.9e-20	4.13304	protein.synthesis.ribosomal protein.eukaryotic.60S subunit.L4/L1
Sopim12g056120	6_phosphogluconate dehydrogenase decarboxylating	2	5.73634	3.04807	0.000562917	5.73634	OPP.oxidative PP.6-phosphogluconate dehydrogenase
Sopim02g093830	Glucose_6_phosphate 1_dehydrogenase	2	3.40048	2.15153	2.62194e-05	3.40048	OPP.oxidative PP.G6PD
Sopim12g044740	Ubiquitin carboxyl_terminal hydrolase	2	6.1666	3.13854	8.74975e-06	6.1666	protein.degradation.ubiquitin.ubiquitin protease
Sopim04g008730	Alpha_galactosidase 1	2	7.98406	8.05608	0.0047431	7.98406	minor CHO metabolism.galactose.alpha-galactosidases
Sopim11g069720	26S protease regulatory subunit 6B homolog	2	3.15746	1.6671	7.95253e-13	3.15746	protein.degradation.AAA type, protein.degradation.ubiquitin.proteasom, cell.division
Sopim09g009530	Hydrolase alpha/beta fold family protein	2	13.2749	8.703	1.6106e-06	13.2749	not assigned.unknown
Sopim06g064650	11_beta_hydroxysteroid dehydrogenase_like	2	81.1912	85.2545	0.00995609	81.1912	misc.short chain dehydrogenase/reductase (SDR)
Sopim08g079260	Serine/threonine_protein phosphatase	2	3.52646	1.2908	4.40806e-05	3.52646	redox.thioredoxin
Sopim07g065090	Polygalacturonase inhibitor protein	2	13.9937	5.21506	9.9e-20	13.9937	signalling.receptor kinases.leucine rich repeat XI
Sopim03g034220	Ribulose bisphosphate carboxylase small chain	2	6.10868	5.65039	1.14156e-05	6.10868	PS.calvin cycle.rubisco small subunit
Sopim07g064190	Pectinesterase	2	3.68545	1.41471	4.62037e-05	3.68545	cell wall.pectin*esterases.PME
Sopim12g011000	Citrate synthase	2	9.16611	5.22147	8.35192e-05	9.16611	gluconeogenese/ glyoxylate cycle.citrate synthase
Sopim04g081400	Hexokinase 1	2	6.47693	4.03323	0.00236397	6.47693	major CHO metabolism.degradation.sucrose.hexokinase
Sopim05g009530	Dihydrolipoyllysine_residue acetyltransferase component of pyruvate dehydrogenase complex	2	6.46151	3.14108	2.32181e-11	6.46151	TCA / org. transformation.TCA.pyruvate DH.E2
Sopim11g056680	LRR receptor_like serine/threonine_protein kinase	2	3.8531	1.58258	0.00023421	3.8531	signalling.receptor kinases.leucine rich repeat XI
Sopim12g099260	ATP citrate lyase a_subunit	2	8.76509	5.5398	0.000165777	8.76509	TCA / org. transformation.other organic acid transformaitons.atp-citrate lyase
Sopim02g078360	Thioredoxin family protein	2	8.94876	2.7953	0.00113017	8.94876	redox.thioredoxin
Sopim09g065470	Vicilin (Fragment)	2	48.7539	32.9016	9.12166e-07	48.7539	development.storage proteins
Sopim12g096000	ATP_dependent RNA helicase eIF4A	2	3.68827	2.22675	1.81302e-11	3.68827	RNA.processing.RNA helicase, DNA.synthesis/chromatin structure
Sopim08g082820	Heat shock protein	2	5.04619	4.21606	0.00236233	5.04619	stress.abiotic.heat
Sopim04g005160	6_phosphogluconate dehydrogenase decarboxylating	2	4.77146	4.35033	0.00167062	4.77146	OPP.oxidative PP.6-phosphogluconate dehydrogenase
Sopim01g100360	Dihydrolipoyl dehydrogenase	2	7.01587	2.57153	6.95488e-12	7.01587	lipid metabolism.FA synthesis and FA elongation.pyruvate DH, redox.ascorbate and glutathione.glutathione
Sopim02g088690	UDP_glucose 6_dehydrogenase	2	3.97963	1.78958	1.87475e-08	3.97963	cell wall.precursor synthesis.UGD
Sopim03g119080	Beta_glucosidase	2	9.75324	8.98483	0.00159174	9.75324	misc.gluco-, galacto- and mannosidases
Sopim01g079090	Protoporphyrinogen oxidase	2	3.32299	1.46185	3.45205e-05	3.32299	tetrapyrrole synthesis.protoporphyrin IX oxidase
Sopim07g062130	Dtdp_glucose 4 6_dehydratase	2	4.65617	2.57479	0.00408416	4.65617	cell wall.precursor synthesis.UDP-glucose 4,6-dehydratase
Sopim09g008670	Threonine ammonia_lyase biosynthetic	2	7.62041	6.60755	0.000237077	7.62041	amino acid metabolism.degradation.aspartate family.threonine
Sopim07g066610	Phosphoglycerate kinase	2	3.58271	1.47542	3.77653e-11	3.58271	PS.calvin cycle.phosphoglycerate kinase
Sopim11g069430	Aquaporin 1	2	5.72069	2.76879	0.000288206	5.72069	transport.Major Intrinsic Proteins.PIP
Sopim12g096220	60S ribosomal protein L7	5	4.95574	2.50705	5.45667e-07	4.95574	signalling.G-proteins
Sopim09g025210	Legumin 11S_globulin	5	81.0622	34.235	9.9e-20	81.0622	development.storage proteins
Sopim09g072560	Legumin 11S_globulin	4	9.8319	5.098	2.12719e-13	9.8319	development.storage proteins
Sopim05g041910	Membrane protein	3	3.48077	1.72329	0.000724148	3.48077	hormone metabolism.auxin.induced-regulated-responsive-activated
Sopim07g008370	60S ribosomal protein L7	3	4.95574	3.23658	6.12705e-05	4.95574	protein.synthesis.ribosomal protein.eukaryotic.60S subunit.L7
Sopim09g090150	Legumin 11S_globulin	2	202.043	244.154	3.55428e-10	202.043	development.storage proteins
Sopim03g005580	Legumin 11S_globulin	2	7.31824	13.3227	0.00358811	7.31824	development.storage proteins
Sopim09g082340	Vicilin_like protein	11	12.6514	10.9066	9.9e-20	12.6514	development.storage proteins
Sopim08g007620	Subtilisin_like protease	2	2.75311	2.16757	0.00192719	2.75311	protein.degradation.subtilases
Sopim01g006540	Lipoxygenase	2	4.1573	4.13153	2.56261e-06	4.1573	hormone metabolism.jasmonate.synthesis-degradation.lipoxygenase
Sopim09g025210	Legumin 11S_globulin	27	5.50043	2.7584	9.9e-20	5.50043	development.storage proteins
Sopim09g090150	Legumin 11S_globulin	8	82.607	20.4879	9.9e-20	82.607	development.storage proteins
Sopim03g005580	Legumin 11S_globulin	7	1513.74	2120.45	9.9e-20	1513.74	development.storage proteins
Sopim09g082340	Vicilin_like protein	5	7.01276	5.69219	9.9e-20	7.01276	development.storage proteins
Sopim01g098850	Short_chain dehydrogenase/reductase family protein	3	5.84908	3.00006	9.9e-20	5.84908	misc.short chain dehydrogenase/reductase (SDR)
Sopim01g065490	Aldo/keto reductase	3	8.19232	4.82251	3.18653e-10	8.19232	hormone metabolism.auxin.induced-regulated-responsive-activated
Sopim11g066130	Thaumatin_like protein	2	10.4026	15.7673	0.0159454	10.4026	stress.biotic
Sopim09g072560	Legumin 11S_globulin	38	8.3236	3.54959	9.9e-20	8.3236	development.storage proteins
Sopim09g025210	Legumin 11S_globulin	29	9.86241	7.94123	9.9e-20	9.86241	development.storage proteins
Sopim03g005580	Legumin 11S_globulin	17	55.1194	78.6149	9.9e-20	55.1194	development.storage proteins
Sopim03g083910	Acid beta_fructofuranosidase	6	7.32446	3.46836	9.9e-20	7.32446	major CHO metabolism.degradation.sucrose.invertases.vacuolar
Sopim09g072900	Dienelactone hydrolase family protein	4	14.0049	20.9798	9.9e-20	14.0049	misc.misc2
Sopim02g080880	Aspartic proteinase	4	164.985	203.903	4.30989e-13	164.985	protein.degradation.aspartate protease
Sopim05g054760	Dehydroascorbate reductase (Fragment)	4	27.3225	36.6352	9.9e-20	27.3225	redox.ascorbate and glutathione.ascorbate
Sopim07g041490	Stress responsive alpha_beta barrel domain protein	4	67.8812	69.167	1.62093e-13	67.8812	not assigned.unknown
Sopim01g097460	Ribose_5_phosphate isomerase	3	5.22446	4.00341	5.59847e-08	5.22446	OPP.non-reductive PP.ribose 5-phosphate isomerase
Sopim07g009380	Xyloglucan endotransglucosylase/hydrolase 2	3	9.76522	9.10234	3.34558e-11	9.76522	cell wall.modification
Sopim03g034220	Ribulose bisphosphate carboxylase small chain	3	14.7257	12.0067	9.9e-20	14.7257	PS.calvin cycle.rubisco small subunit
Sopim02g063070	14_3_3 protein beta/alpha_1	3	13.7914	18.5548	3.9091e-13	13.7914	signalling.14-3-3 proteins
Sopim11g069270	Beta_galactosidase	3	3.53853	4.1429	2.77417e-10	3.53853	misc.gluco-, galacto- and mannosidases.beta-galactosidase
Sopim12g006140	Chlorophyll a_b binding protein 37_ chloroplastic	2	154.583	45.2049	1.5099e-14	154.583	PS.lightreaction.photosystem II.LHC-II
Sopim06g050980	Ferritin	2	4.04359	6.07648	5.21288e-06	4.04359	metal handling.binding, chelation and storage
Sopim06g073300	60S ribosomal protein L27	2	13.3229	14.4932	3.5459e-08	13.3229	protein.synthesis.ribosomal protein.eukaryotic.60S subunit.L27
Sopim02g084440	Fructose_bisphosphate aldolase	2	46.4235	46.7794	3.59712e-14	46.4235	PS.calvin cycle.aldolase
Sopim04g081970	Thioredoxin	2	13.9119	13.2577	2.19434e-07	13.9119	redox.thioredoxin
Sopim09g090980	Major allergen Mal d 1	2	8.84974	5.24708	5.43027e-10	8.84974	RNA.processing.ribonucleases
Sopim12g096930	Caleosin	2	60.0088	68.8072	8.30469e-12	60.0088	development.unspecified
Sopim10g008010	Proteasome subunit alpha type	2	7.31717	6.19872	1.31806e-12	7.31717	protein.degradation.ubiquitin.proteasom
Sopim09g072560	Legumin 11S_globulin	24	12.3934	13.2152	9.9e-20	12.3934	development.storage proteins
Sopim09g025210	Legumin 11S_globulin	10	22.9222	31.8006	9.9e-20	22.9222	development.storage proteins
Sopim03g005580	Legumin 11S_globulin	9	65.2466	81.6516	9.9e-20	65.2466	development.storage proteins
Sopim07g044860	Oxygen_evolving enhancer protein 2_ chloroplastic	3	3.57957	1.98784	9.9e-20	3.57957	PS.lightreaction.photosystem II.PSII polypeptide subunits
Sopim01g006900	Phosphatidylglycerol/phosphatidylinositol transfer protein	2	3.23659	2.14005	9.52009e-07	3.23659	not assigned.unknown
Sopim09g025210	Legumin 11S_globulin	7	5.89293	5.67131	9.9e-20	5.89293	development.storage proteins
Sopim04g007770	Major latex_like protein	2	5.5289	8.4541	3.03437e-11	5.5289	not assigned.unknown
Sopim03g083910	Acid beta_fructofuranosidase	10	5.28327	0.693927	9.9e-20	5.28327	major CHO metabolism.degradation.sucrose.invertases.vacuolar
Solyc03g083910.2.1	Acid beta_fructofuranosidase	5	5.94412	0.837448	9.9e-20	5.94412	major CHO metabolism.degradation.sucrose.invertases.vacuolar
Sopim09g025210	Legumin 11S_globulin	4	7.63186	4.48613	3.8301e-11	7.63186	development.storage proteins
Sopim12g013690	Monooxygenase FAD_binding protein	3	3.35231	0.776901	8.28846e-10	3.35231	misc.oxidases - copper, flavone etc.
Sopim09g072560	Legumin 11S_globulin	3	5.05352	2.95027	5.87308e-13	5.05352	development.storage proteins
Sopim03g005580	Legumin 11S_globulin	3	9.48137	3.94934	6.06617e-09	9.48137	development.storage proteins
Sopim09g082340	Vicilin_like protein	3	27.1762	11.4849	4.6152e-13	27.1762	development.storage proteins
Sopim06g073740	Beta_D_glucosidase	3	2.06906	0.790125	9.9e-20	2.06906	cell wall.degradation.cellulases and beta -1,4-glucanases
Sopim01g099190	Lipoxygenase	3	9.34156	9.15543	9.9e-20	9.34156	hormone metabolism.jasmonate.synthesis-degradation.lipoxygenase
Sopim01g096450	Aspartic proteinase nepenthesin_1	2	8.45985	9.86691	0.00756149	8.45985	RNA.regulation of transcription.unclassified
Sopim01g098850	Short_chain dehydrogenase/reductase family protein	2	5.55728	4.10366	6.18825e-05	5.55728	misc.short chain dehydrogenase/reductase (SDR)
Sopim08g013860	NAD_dependent malic enzyme 2	2	3.45316	3.44729	1.38367e-09	3.45316	TCA / org. transformation.other organic acid transformaitons.malic
Sopim10g076510	Pyruvate decarboxylase	2	13.0923	18.4851	3.88354e-08	13.0923	fermentation.PDC
Sopim03g097700	O_methyltransferase	2	5.53281	1.21775	9.9e-20	5.53281	secondary metabolism.phenylpropanoids
Sopim08g006770	Anthocyanidin synthase	2	13.7967	4.69289	4.79081e-06	13.7967	hormone metabolism.ethylene.synthesis-degradation
Sopim03g083910	Acid beta_fructofuranosidase	14	5.62702	0.366746	9.9e-20	5.62702	major CHO metabolism.degradation.sucrose.invertases.vacuolar
Sopim09g082340	Vicilin_like protein	11	17.0664	5.53354	9.9e-20	17.0664	development.storage proteins
Sopim09g072560	Legumin 11S_globulin	7	176.949	318.373	9.9e-20	176.949	development.storage proteins
Sopim10g076510	Pyruvate decarboxylase	6	6.05727	2.69202	7.46603e-12	6.05727	fermentation.PDC
Sopim02g082760	Catalase	6	3.67105	1.03572	8.88678e-12	3.67105	redox.dismutases and catalases
Solyc03g083910.2.1	Acid beta_fructofuranosidase	4	5.55514	0.382915	9.9e-20	5.55514	major CHO metabolism.degradation.sucrose.invertases.vacuolar
Sopim08g075210	Acyltransferase_like protein	4	4.09008	0.92514	5.17364e-14	4.09008	secondary metabolism.phenylpropanoids
Sopim08g006770	_Anthocyanidin synthase	4	9.27156	4.48226	1.79994e-06	9.27156	hormone metabolism.ethylene.synthesis-degradation
Sopim01g005560	Isocitrate dehydrogenase	4	3.36556	1.0734	1.77636e-15	3.36556	TCA / org. transformation.TCA.IDH
Sopim02g079170	NADH dehydrogenase like protein	3	2.577	0.94767	0.000818709	2.577	mitochondrial electron transport / ATP synthesis.NADH-DH.type II.external
Sopim01g111970	Laccase 1a	3	2.93107	1.48033	2.78179e-08	2.93107	misc.oxidases - copper, flavone etc.
Sopim04g015200	6_phosphofructokinase 2	3	4.04768	2.21297	9.9e-20	4.04768	glycolysis.plastid branch.phosphofructokinase (PFK)
Sopim01g098850	Short_chain dehydrogenase/reductase family protein	3	10.9695	11.7262	9.9e-20	10.9695	misc.short chain dehydrogenase/reductase (SDR)
Sopim09g066150	Cytochrome P450	3	2.88567	0.601094	9.9e-20	2.88567	misc.cytochrome P450
Sopim10g085880	UDP_glucosyltransferase family 1 protein	3	3.18054	1.29733	8.4404e-11	3.18054	misc.UDP glucosyl and glucoronyl transferases
Sopim09g008770	Group 3 late embryogenesis abundant protein	3	84.2424	167.291	1.11022e-16	84.2424	development.late embryogenesis abundant
Sopim06g073740	Beta_D_glucosidase	3	5.65208	2.84157	2.22045e-16	5.65208	cell wall.degradation.cellulases and beta -1,4-glucanases
Sopim01g099190	Lipoxygenase	3	55.4801	77.9684	9.9e-20	55.4801	hormone metabolism.jasmonate.synthesis-degradation.lipoxygenase
Sopim03g097700	O_methyltransferase	3	11.7854	1.88695	9.9e-20	11.7854	secondary metabolism.phenylpropanoids
Sopim01g104850	Serine carboxypeptidase F13S12.6	3	3.26717	1.23928	0.00517878	3.26717	protein.degradation.serine protease
Sopim09g065470	Vicilin (Fragment)	3	21.3906	4.56261	9.9e-20	21.3906	development.storage proteins
Solyc03g097700.2.1	O_methyltransferase	2	11.7854	1.88695	9.9e-20	11.7854	secondary metabolism.phenylpropanoids
Sopim01g096450	Aspartic proteinase nepenthesin_1	2	3.79531	1.16268	8.68194e-14	3.79531	RNA.regulation of transcription.unclassified
Sopim07g006790	Dihydrolipoyllysine_residue acetyltransferase component of pyruvate dehydrogenase complex	2	4.01773	1.94516	6.98468e-05	4.01773	TCA / org. transformation.TCA.pyruvate DH.E2
Sopim08g066240	Decarboxylase family protein	2	6.1175	3.14011	7.20001e-07	6.1175	amino acid metabolism.degradation.histidine
Sopim04g015620	Os01g0611000 protein (Fragment)	2	34.1861	36.2968	1.0979e-09	34.1861	not assigned.unknown
Sopim08g074620	Polyphenol oxidase	2	16.4409	13.689	0.00531029	16.4409	not assigned.unknown
Sopim08g081530	Reductase	2	5.94488	3.45434	9.9e-20	5.94488	redox.ascorbate and glutathione.ascorbate
Sopim12g055800	V_type ATP synthase alpha chain	2	2.54897	1.88728	2.67439e-10	2.54897	transport.p- and v-ATPases.H+-transporting two-sector ATPase
Sopim09g025210	Legumin 11S_globulin	2	4.72403	3.16666	0.000116813	4.72403	development.storage proteins
Sopim01g088400	CER1	2	34.1453	29.6244	1.40835e-07	34.1453	secondary metabolism.wax
Sopim03g111010	Glyceraldehyde_3_phosphate dehydrogenase	2	10.4061	5.01984	3.28864e-06	10.4061	glycolysis.cytosolic branch.glyceraldehyde 3-phosphate dehydrogenase (GAP-DH)
Sopim01g006290	Peroxidase	2	2.92681	1.03603	4.79761e-06	2.92681	misc.peroxidases
Sopim03g005580	Legumin 11S_globulin	2	23.7824	9.02683	6.9974e-12	23.7824	development.storage proteins
Sopim09g025210	Legumin 11S_globulin	23	4.79923	1.41163	9.9e-20	4.79923	development.storage proteins
Sopim09g072560	Legumin 11S_globulin	12	5.43377	1.95582	9.9e-20	5.43377	development.storage proteins
Sopim09g082340	Vicilin_like protein (Fragment)	12	12.7278	6.31539	9.9e-20	12.7278	development.storage proteins
Sopim03g097700	O_methyltransferase	8	13.3708	2.79819	9.9e-20	13.3708	secondary metabolism.phenylpropanoids
Sopim03g083910	Acid beta_fructofuranosidase	6	5.23146	0.668873	9.9e-20	5.23146	major CHO metabolism.degradation.sucrose.invertases.vacuolar
Sopim04g012110	Receptor like kinase_ RLK_	5	2.46308	0.547118	3.15515e-05	2.46308	signalling.receptor kinases.leucine rich repeat XI
Sopim03g005580	Legumin 11S_globulin	5	36.2665	19.4458	9.9e-20	36.2665	development.storage proteins
Sopim01g098850	Short_chain dehydrogenase/reductase family protein	5	13.6345	2.82317	9.9e-20	13.6345	misc.short chain dehydrogenase/reductase (SDR)
Sopim03g005020	Lipase	5	5.09381	2.62083	2.58016e-13	5.09381	lipid metabolism.lipid degradation.lipases.triacylglycerol lipase
Sopim09g090150	Legumin 11S_globulin	5	12.9134	11.0312	9.9e-20	12.9134	development.storage proteins
Sopim02g062460	2_oxoglutarate_dependent dioxygenase	4	4.98235	1.56666	6.65024e-14	4.98235	hormone metabolism.ethylene.synthesis-degradation, hormone metabolism.gibberelin.synthesis-degradation
Solyc02g062460.2.1	2_oxoglutarate_dependent dioxygenase	3	4.57953	1.64503	2.34182e-11	4.57953	hormone metabolism.gibberelin.synthesis-degradation, hormone metabolism.ethylene.synthesis-degradation
Sopim09g066150	Cytochrome P450_	3	3.39123	1.32896	1.09213e-12	3.39123	misc.cytochrome P450
Sopim06g048530	Hydroxyacylglutathione hydrolase	3	5.0477	4.79157	9.11493e-14	5.0477	Biodegradation of Xenobiotics.hydroxyacylglutathione hydrolase
Sopim07g064180	Pectinesterase	3	3.36974	2.69913	4.44089e-16	3.36974	cell wall.pectin*esterases.PME
Sopim07g064190	Pectinesterase	3	99999.9	57735	6.3205e-13	99999.9	cell wall.pectin*esterases.PME
Sopim09g065470	Vicilin (Fragment)	3	85.744	26.2651	9.9e-20	85.744	development.storage proteins
Solyc09g082720.2.1	Aldo/keto reductase family protein	2	2.1225	0.907568	0.000845394	2.1225	hormone metabolism.auxin.induced-regulated-responsive-activated
Solyc09g089580.2.1	1_aminocyclopropane_1_carboxylate oxidase_like protein	2	2.26945	0.743396	9.9e-20	2.26945	hormone metabolism.ethylene.synthesis-degradation
Sopim09g089580	1_aminocyclopropane_1_carboxylate oxidase_like protein	2	2.26945	0.743396	9.9e-20	2.26945	hormone metabolism.ethylene.synthesis-degradation
Solyc09g066150.1.1	Cytochrome P450	2	3.33882	1.3311	1.72913e-10	3.33882	misc.cytochrome P450
Sopim02g093290	Nicotinate phosphoribosyltransferase_like protein	2	3.57574	0.822381	0.000563986	3.57574	not assigned.unknown
Sopim10g076510	Pyruvate decarboxylase	2	3.41906	1.04774	2.8814e-05	3.41906	fermentation.PDC
Sopim09g082720	Aldo/keto reductase family protein	2	2.13222	0.784067	0.000318325	2.13222	hormone metabolism.auxin.induced-regulated-responsive-activated
Sopim08g066240	Decarboxylase family protein	2	3.27375	1.67085	1.2572e-10	3.27375	amino acid metabolism.degradation.histidine
Sopim04g015620	Os01g0611000 protein (Fragment)	2	36.7988	57.9567	4.09758e-09	36.7988	not assigned.unknown
Sopim03g019790	Alpha_galactosidase	2	3.48864	2.93097	1.60043e-07	3.48864	minor CHO metabolism.galactose.alpha-galactosidases
Sopim08g006770	Anthocyanidin synthase (Fragment)	2	18.9462	14.3077	9.9e-20	18.9462	hormone metabolism.ethylene.synthesis-degradation
Sopim07g056430	Glutathione S_transferase_like protein	2	8.88065	4.33374	5.10477e-07	8.88065	misc.glutathione S transferases
Sopim05g054760	Dehydroascorbate reductase (Fragment)	2	4.00554	3.81053	2.72597e-06	4.00554	redox.ascorbate and glutathione.ascorbate
Sopim06g068060	Sister chromatid cohesion protein PDS5 homolog B	2	18.7909	14.2803	0.000198259	18.7909	not assigned.unknown
Sopim02g065260	Alpha_hydroxynitrile lyase	2	9.06792	6.58305	2.51514e-06	9.06792	misc.nitrilases, *nitrile lyases, berberine bridge enzymes, reticuline oxidases, troponine reductases
Sopim09g072560	Legumin 11S_globulin	28	9.07952	1.26408	9.9e-20	9.07952	development.storage proteins
Sopim03g005580	Legumin 11S_globulin	8	12.6877	4.87688	9.9e-20	12.6877	development.storage proteins
Sopim09g025210	Legumin 11S_globulin	6	484.72	346.101	9.9e-20	484.72	development.storage proteins
Sopim05g054760	Dehydroascorbate reductase (Fragment)	3	290.593	332.474	8.54173e-10	290.593	redox.ascorbate and glutathione.ascorbate
Sopim09g082340	Vicilin_like protein (Fragment)	3	17.9319	30.3579	3.08642e-14	17.9319	development.storage proteins
Sopim09g090150	Legumin 11S_globulin	3	323.31	596.667	9.9e-20	323.31	development.storage proteins
Solyc02g070640.2.1	60S ribosomal protein L18a	2	2.84086	1.94099	0.00896529	2.84086	protein.synthesis.ribosomal protein.eukaryotic.60S subunit.L18A
Sopim09g065470	Vicilin (Fragment)	2	9.86573	6.72443	4.07628e-09	9.86573	development.storage proteins
Sopim07g064600	Endoribonuclease L_PSP family protein	2	5.41342	4.2645	9.20924e-08	5.41342	RNA.processing.ribonucleases
Sopim02g065270	Esterase PIR7B	2	21.6613	9.63373	9.9e-20	21.6613	not assigned.unknown
Solyc02g081170.2.1	Plastid_lipid_associated protein_ chloroplastic	2	9.17238	0.124699	0.00703703	9.17238	cell organisation
Sopim09g025210	Legumin 11S_globulin	10	2.95457	2.84433	9.9e-20	2.95457	development.storage proteins
Sopim03g005580	Legumin 11S_globulin	9	7.38208	5.22304	9.9e-20	7.38208	development.storage proteins
Sopim03g083910	Acid beta_fructofuranosidase	4	6.57278	0.622369	9.9e-20	6.57278	major CHO metabolism.degradation.sucrose.invertases.vacuolar
Sopim06g076540	class I heat shock protein	3	4.77305	1.36358	9.9e-20	4.77305	stress.abiotic.heat
Sopim09g090150	Legumin 11S_globulin	3	101.656	106.491	9.9e-20	101.656	development.storage proteins
Solyc03g083910.2.1	Acid beta_fructofuranosidase	2	6.58914	0.626589	9.9e-20	6.58914	major CHO metabolism.degradation.sucrose.invertases.vacuolar
Solyc06g076540.1.1	class I heat shock protein	2	4.82709	1.47394	9.9e-20	4.82709	stress.abiotic.heat
Sopim03g112360	60S ribosomal protein L27A	2	19.5941	29.9283	7.46833e-10	19.5941	protein.synthesis.ribosomal protein.eukaryotic.60S subunit.L27A
Sopim03g005580	Legumin 11S_globulin	4	8.22433	10.6607	9.9e-20	8.22433	development.storage proteins
Sopim09g082340	Vicilin_like protein (Fragment)	2	19.0434	14.6782	6.74963e-05	19.0434	development.storage proteins
Solyc05g014790.1.1	Lipoxygenase	2	3.4567	0.622369	9.9e-20	3.4567	hormone metabolism.jasmonate.synthesis-degradation.lipoxygenase
Solyc01g009680.1.1	Lipoxygenase	2	4.2578	1.36358	9.9e-20	4.2578	hormone metabolism.jasmonate.synthesis-degradation.lipoxygenase

## Sheet: SP-SL downregulated
Table S4. Differentially expressed proteins identified in the fruits of wild species at different developmental stages using nanoLC-MS-MS.
List of downregulated proteins in SP-SL
PROTEIN ID	DESCRIPTION	PEPTIDES	RATIO (SP/SL)	STD.DEV	PVALUE	FOLD CHANGE (SP/SL)	MAPMANCLASS
Sopim06g076560	class I heat shock protein	2	0.168302	0.110494	0.000268042	5.94168	stress.abiotic.heat
Sopim01g044360	Importin beta_3	2	0.244106	0.0725516	0.00206663	4.09659	protein.targeting.nucleus
Sopim09g009260	Fructose_bisphosphate aldolase	2	0.318767	0.0998861	2.55684e-13	3.13708	PS.calvin cycle.aldolase
Sopim08g062450	class II heat shock protein	2	0.135282	0.0520152	5.22276e-05	7.39197	stress.abiotic.heat
Sopim06g036290	Heat shock protein 90 (Fragment)	2	0.0609614	0.0590638	0.00332868	16.4038	stress.abiotic.heat
Sopim12g015880	Heat shock protein 90	2	0.200317	0.0863087	0.00067285	4.99209	stress.abiotic.heat
Sopim09g011080	Ribulose_1 5_bisphosphate carboxylase/oxygenase activase 1	3	0.0750128	0.0635563	1.44139e-06	13.3311	PS.calvin cycle.rubisco interacting
Sopim02g078540	Unknown Protein	2	0.079742	0.0691092	2.57087e-06	12.5404	not assigned.unknown
Sopim11g005330	Actin	2	0.141414	0.112491	9.9e-20	7.07145	cell.organisation
Sopim08g076980	Acetylornithine deacetylase or succinyl_diaminopimelate desuccinylase	2	0.0885057	0.0595274	4.4167e-10	11.2987	protein.degradation
Sopim04g073990	Annexin	4	0.309161	0.0988467	9.9e-20	3.23456	cell.organisation
Sopim08g078250	Palmitoyl_protein thioesterase 1	3	0.226359	0.139635	8.51311e-09	4.41776	protein.postranslational modification
Sopim05g054350	Epoxide hydrolase	2	0.280514	0.23838	2.63236e-06	3.56488	misc.misc2
Sopim09g082060	Cysteine synthase	2	0.207017	0.154548	5.49577e-07	4.83052	amino acid metabolism.synthesis.serine-glycine-cysteine group.cysteine.OASTL
Sopim09g064940	Phenazine biosynthesis protein PhzF family	2	0.253468	0.213654	3.09473e-09	3.94527	not assigned.unknown
Sopim12g099430	Epoxide hydrolase 1	2	0.281662	0.164833	1.90471e-09	3.55035	misc.misc2
Sopim00g006800	Transaldolase	2	0.216332	0.254695	0.014628	4.62253	OPP.non-reductive PP.transaldolase
Sopim12g011310	Glutathione S_transferase	2	0.0238856	0.0391239	0.000352555	41.8662	misc.glutathione S transferases
Solyc11g005640.1.1	Ubiquitin	2	0.0484663	0.0412552	0.0106401	20.6329	protein.degradation.ubiquitin.ubiquitin
Solyc11g066100.1.1	heat shock protein	6	0.139946	0.0481533	1.00364e-13	7.14561	stress.abiotic.heat
Solyc02g087770.2.1	Aldose_1_epimerase_like protein	5	0.0682853	0.0447953	0.000136531	14.6444	minor CHO metabolism.others
Solyc07g063040.2.1	Enolase_phosphatase E_1	4	0.0854063	0.056268	0.000167322	11.7087	minor CHO metabolism.others
Solyc08g062920.2.1	:Elongation factor EF_2	4	0.101114	0.0472298	7.19425e-14	9.88983	protein.synthesis.elongation
Solyc05g008460.2.1	ATP synthase subunit beta	4	0.271624	0.0733855	9.9e-20	3.68156	mitochondrial electron transport / ATP synthesis.F1-ATPase
Sopim05g008460	ATP synthase subunit beta	3	0.273188	0.0727046	9.9e-20	3.66048	mitochondrial electron transport / ATP synthesis.F1-ATPase
Solyc11g011960.1.1	UTP_glucose 1 phosphate uridylyltransferase	3	0.295754	0.0984214	4.34618e-11	3.38119	glycolysis.unclear/dually targeted.UGPase
Sopim11g011960	UTP_glucose 1 phosphate uridylyltransferase	3	0.316252	0.110696	4.18302e-10	3.16204	glycolysis.unclear/dually targeted.UGPase
Solyc01g098880.2.1	Seryl_tRNA synthetase	3	0.365138	0.153422	0.000142182	2.73869	protein.aa activation.serine-tRNA ligase
Solyc12g094620.1.1	Catalase	3	0.0733462	0.0484394	0.00209594	13.634	redox.dismutases and catalases
Solyc12g015880.1.1	Heat shock protein 90	3	0.30858	0.113565	4.87408e-06	3.24065	stress.abiotic.heat
Solyc03g123830.2.1	Phosphoglycerate dehydrogenase	3	0.11544	0.0245223	9.9e-20	8.6625	amino acid metabolism.synthesis.serine-glycine-cysteine
Sopim11g066100	heat shock protein	2	0.264111	0.113407	8.82694e-12	3.78629	stress.abiotic.heat
Sopim05g050120	Malic enzyme _	2	0.211441	0.0374487	1.33227e-14	4.72946	TCA / org. transformation.other organic acid transformaitons.malic
Solyc04g007770.2.1	Major latex_like protein	2	0.216552	0.200913	2.96013e-07	4.61783	not assigned.unknown
Sopim04g007770	Major latex_like protein	2	0.216552	0.200913	2.96013e-07	4.61783	not assigned.unknown
Solyc10g085550.1.1	Enolase	2	0.369467	0.196106	0.000291643	2.7066	glycolysis.cytosolic branch.enolase
Sopim10g085550	Enolase	2	0.337736	0.147494	8.71464e-05	2.9609	glycolysis.cytosolic branch.enolase
Sopim02g085350	Succinate dehydrogenase flavoprotein subunit	2	0.321901	0.156364	6.91887e-05	3.10655	TCA / org. transformation.TCA.succinate dehydrogenase
Sopim03g123830	Phosphoglycerate dehydrogenase	2	0.114737	0.0246739	9.9e-20	8.71561	amino acid metabolism.synthesis.serine-glycine-cysteine group.serine.phosphoglycerate dehydrogenase
Sopim12g005860	3_isopropylmalate dehydratase large subunit	2	0.273008	0.182281	0.00187457	3.6629	TCA / org. transformation.TCA.aconitase
Sopim01g007320	ATP synthase subunit beta chloroplastic	2	0.249651	0.111824	0.000520225	4.00559	mitochondrial electron transport / ATP synthesis.F1-ATPase
Solyc06g009960.1.1	Elongation factor 1_alpha	2	0.133957	0.0215353	1.11022e-16	7.46507	protein.synthesis.elongation
Solyc09g009020.2.1	Enolase	2	0.343233	0.199431	4.4598e-09	2.91348	glycolysis.cytosolic branch.enolase
Solyc02g085350.2.1	fSuccinate dehydrogenase flavoprotein subunit	2	0.242646	0.159338	1.97052e-05	4.12123	TCA / org. transformation.TCA.succinate dehydrogenase
Solyc01g028810.2.1	chaperonin	2	0.083795	0.0201389	6.39274e-07	11.9339	protein.folding
Solyc02g088610.2.1	ATP_dependent chaperone ClpB	2	0.152336	0.12369	0.002874	6.56445	stress.abiotic.heat
Solyc12g005860.1.1	3_isopropylmalate dehydratase large subunit	2	0.24379	0.163709	0.000513388	4.1019	TCA / org. transformation.TCA.aconitase
Solyc10g079860.1.1	Beta_1 3_glucanase	2	0.1168	0.0888997	0.00208605	8.56166	misc.beta 1,3 glucan hydrolases.glucan endo-1,3-beta-glucosidase
Solyc01g007330.2.1	Ribulose bisphosphate carboxylase large chain	2	0.34668	0.136736	2.77159e-08	2.8845	PS.calvin cycle.rubisco large subunit
Solyc05g056310.2.1	T_complex protein 1 subunit gamma	2	0.178272	0.139011	6.92614e-05	5.60941	protein.folding
Solyc05g050120.2.1	Malic enzyme	2	0.167025	0.0539426	2.60125e-13	5.98712	TCA / org. transformation.other organic acid transformaitons.malic
Solyc06g036290.2.1	Heat shock protein 90	2	0.245368	0.209169	0.00172324	4.07551	stress.abiotic.heat
Solyc11g069000.1.1	T_complex protein 1 subunit beta	2	0.12725	0.0326842	5.36288e-10	7.85856	protein.folding
Solyc02g062500.2.1	2_oxoglutarate_dependent dioxygenase	2	0.00500354	0.0050884	9.79523e-06	199.859	hormone metabolism.gibberelin.synthesis-degradation
Solyc11g069790.1.1	chaperonin	2	0.207717	0.137268	1.83232e-05	4.81425	protein.folding
Solyc02g062500.2.1	2_oxoglutarate_dependent dioxygenase	15	0.00214883	0.000865885	1.55431e-15	465.371	hormone metabolism.gibberelin.synthesis-degradation
Solyc11g011380.1.1	Glutamine synthetase	8	0.120467	0.0278679	9.9e-20	8.30104	N-metabolism.ammonia metabolism.glutamine synthase
Sopim09g009260	Fructose_bisphosphate aldolase	7	0.283169	0.0834264	2.62729e-11	3.53146	PS.calvin cycle.aldolase
Solyc01g112280.2.1	Succinyl_diaminopimelate desuccinylase	6	0.075276	0.0296534	0.000251339	13.2844	misc.nitrilases, *nitrile lyases, berberine bridge enzymes, reticuline oxidases,
Sopim10g083570	Fructose_bisphosphate aldolase	6	0.239528	0.0540358	9.9e-20	4.17487	PS.calvin cycle.aldolase
Solyc01g110450.2.1	NADP dependent sorbitol 6_phosphate dehydrogenase	5	0.150803	0.0440585	1.11022e-16	6.63117	minor CHO metabolism.others
Solyc06g009960.1.1	Elongation factor 1_alpha	5	0.163616	0.0310148	9.9e-20	6.11187	protein.synthesis.elongation
Solyc11g005330.1.1	Actin	5	0.0690146	0.0132307	9.9e-20	14.4897	cell.organisation
Sopim12g099430	Epoxide hydrolase 1	5	0.157698	0.0899596	1.67556e-05	6.34125	misc.misc2
Solyc03g118040.2.1	Calcium_binding protein Calnexin	4	0.232737	0.0907905	8.95002e-07	4.29669	signalling.calcium
Solyc06g059740.2.1	Alcohol dehydrogenase 2	4	0.211812	0.0472928	9.9e-20	4.72117	misc.alcohol dehydrogenases
Solyc05g054350.2.1	Epoxide hydrolase	4	0.00459291	0.0049699	4.32987e-15	217.727	misc.misc2
Sopim12g040510	Guanine nucleotide_binding protein beta subunit_like protein	4	0.33085	0.0774991	3.63882e-10	3.02252	signalling.G-proteins
Sopim11g011380	Glutamine synthetase	4	0.142527	0.0769603	9.9e-20	7.0162	N-metabolism.ammonia metabolism.glutamine synthase
Solyc10g078930.1.1	Activator of heat shock protein ATPase homolog 1	3	0.230457	0.154474	0.00192872	4.3392	not assigned.unknown
Sopim11g069700	Elongation factor 1_alpha	3	0.126738	0.0378593	1.95399e-14	7.89029	protein.synthesis.elongation
Solyc03g025270.2.1	rRNA 2_apos_O_methyltransferase fibrillarin	3	0.109143	0.0449378	9.67011e-08	9.16229	RNA.processing
Sopim01g110450	NADP dependent sorbitol 6_phosphate dehydrogenase	3	0.181841	0.0873328	1.9984e-15	5.49931	minor CHO metabolism.others
Sopim09g025210	Legumin 11S_globulin	3	0.188479	0.154199	0.000167101	5.30564	development.storage proteins
Solyc10g085830.1.1	O_methyltransferase 1	3	0.00122463	0.00201099	4.46097e-05	816.571	misc.O-methyl transferases
Solyc07g062650.2.1	Malate dehydrogenase	3	0.319734	0.0959375	1.11022e-16	3.1276	TCA / org. transformation.TCA.malate DH
Sopim07g062650	Malate dehydrogenase	3	0.319734	0.0959375	1.11022e-16	3.1276	TCA / org. transformation.TCA.malate DH
Solyc03g097790.2.1	V_type proton ATPase subunit C	3	0.241843	0.10415	4.57951e-08	4.13491	transport.p- and v-ATPases
Sopim05g014470	Glyceraldehyde 3_phosphate dehydrogenase	3	0.308353	0.0645233	9.9e-20	3.24304	glycolysis.cytosolic branch.glyceraldehyde 3-phosphate dehydrogenase (GAP-DH)
Solyc12g040510.1.1	Guanine nucleotide_binding protein beta subunit_like protein	3	0.324554	0.121298	1.33861e-08	3.08115	signalling.G-proteins
Solyc08g014340.2.1	Cysteine synthase	3	0.299171	0.115744	6.4345e-08	3.34257	amino acid metabolism.synthesis.serine-glycine-cysteine group.cysteine.OASTL
Sopim08g014340	Cysteine synthase	3	0.299171	0.115744	6.4345e-08	3.34257	amino acid metabolism.synthesis.serine-glycine-cysteine group.cysteine.OASTL
Solyc04g016360.2.1	S_formylglutathione hydrolase	3	0.317596	0.103458	2.14488e-07	3.14866	not assigned.unknown
Solyc10g083570.1.1	Fructose_bisphosphate aldolase	3	0.216648	0.060767	9.9e-20	4.61579	PS.calvin cycle.aldolase
Solyc12g099430.1.1	Epoxide hydrolase 1	3	0.138394	0.0750707	1.16197e-07	7.22577	misc.misc2
Solyc09g011080.2.1	Ribulose_1 5_bisphosphate carboxylase/oxygenase activase 1	3	0.244279	0.177713	0.000235173	4.09368	PS.calvin cycle.rubisco interacting
Solyc02g081400.2.1	Intracellular protease PfpI family protein expressed	3	0.324456	0.125782	4.42789e-11	3.08208	not assigned.unknown
Sopim02g081400	Intracellular protease PfpI family protein expressed	3	0.324456	0.125782	4.42789e-11	3.08208	not assigned.unknown
Solyc04g016470.2.1	Beta_1 3_glucanase	3	0.137825	0.046447	2.17412e-10	7.25556	misc.beta 1,3 glucan hydrolases.glucan endo-1,3-beta-glucosidase
Solyc11g069790.1.1	chaperonin	3	0.212953	0.11182	3.7721e-08	4.69587	protein.folding
Solyc02g083860.2.1	:Flavanone 3_hydroxylase	3	0.301628	0.104046	0.000206032	3.31534	hormone metabolism.ethylene.synthesis-degradation
Solyc09g009020.2.1	Enolase	3	0.2203	0.0706201	3.46333e-09	4.53925	glycolysis.cytosolic branch.enolase
Solyc04g011400.2.1	UDP_glucose 4_epimerase	3	0.207916	0.097014	0.000154209	4.80963	cell wall.precursor synthesis.UXS
Solyc07g066610.2.1	Phosphoglycerate kinase	3	0.314756	0.118611	8.58527e-06	3.17706	PS.calvin cycle.phosphoglycerate kinase
Solyc09g009260.2.1	Fructose_bisphosphate aldolase	3	0.290664	0.0809759	1.46549e-14	3.4404	PS.calvin cycle.aldolase
Solyc07g066600.2.1	Phosphoglycerate kinase	3	0.249937	0.105948	7.97974e-09	4.00101	PS.calvin cycle.phosphoglycerate kinase
Sopim07g066600	Phosphoglycerate kinase	3	0.249937	0.105948	7.97974e-09	4.00101	PS.calvin cycle.phosphoglycerate kinase
Solyc12g096000.1.1	ATP_dependent RNA helicase eIF4A	3	0.210118	0.0744369	1.11022e-16	4.75923	RNA.processing.RNA helicase
Solyc05g014470.2.1	Glyceraldehyde 3_phosphate dehydrogenase	3	0.308353	0.0645233	9.9e-20	3.24304	glycolysis.cytosolic branch.glyceraldehyde 3-phosphate dehydrogenase (GAP-DH)
Sopim06g069010	Guanine nucleotide_binding protein beta subunit_like protein	2	0.440396	0.141468	1.80703e-05	2.27068	signalling.G-proteins
Sopim05g008460	ATP synthase subunit beta	2	0.216092	0.157841	0.000202447	4.62766	mitochondrial electron transport / ATP synthesis.F1-ATPase
Sopim03g118040	Calcium_binding protein Calnexin	2	0.195801	0.143948	5.93943e-05	5.10723	signalling.calcium
Solyc06g036290.2.1	Heat shock protein 90	2	0.187716	0.0944641	1.4964e-07	5.3272	stress.abiotic.heat
Sopim10g055670	V_type ATP synthase beta chain	2	0.339403	0.178463	2.97679e-09	2.94635	mitochondrial electron transport / ATP synthesis.F1-ATPase, transport.p- and v-ATPases.H+-transporting two-sector ATPase.subunit B
Solyc02g014150.2.1	Photosystem II stability/assembly factor Ycf48_like protein	2	0.222066	0.0956726	1.95044e-07	4.50317	protein.assembly and cofactor ligation
Sopim02g014150	Photosystem II stability/assembly factor Ycf48_like protein	2	0.222066	0.0956726	1.95044e-07	4.50317	protein.assembly and cofactor ligation
Solyc09g082720.2.1	Aldo/keto reductase family protein	2	0.193106	0.0874135	8.70223e-06	5.1785	hormone metabolism.auxin.induced-regulated-responsive-activated
Sopim12g010040	Leucyl aminopeptidase	2	0.248451	0.157248	0.000334286	4.02494	protein.degradation
Sopim09g082990	GDP_D_mannose_3AC_5AC _epimerase 2	2	0.29715	0.12984	2.47607e-07	3.36531	cell wall.precursor synthesis.UXS
Solyc09g082060.2.1	Cysteine synthase	2	0.18112	0.125137	2.89004e-08	5.52121	amino acid metabolism.synthesis.serine-glycine-cysteine group.cysteine.OASTL
Solyc10g055670.1.1	V_type ATP synthase beta chain	2	0.25591	0.132498	2.59758e-08	3.90763	mitochondrial electron transport / ATP synthesis.F1-ATPase
Solyc08g041870.2.1	Aspartate aminotransferase	2	0.336012	0.166248	2.34122e-06	2.97609	amino acid metabolism.synthesis.central amino acid metabolism.aspartate.aspartate aminotransferase
Solyc04g072240.2.1	Oxidoreductase family protein	2	0.0387982	0.0293317	0.000405988	25.7744	not assigned.unknown
Solyc10g081440.1.1	NADH cytochrome b5 reductase	2	0.01286	0.0188166	0.000917209	77.7605	N-metabolism.nitrate metabolism.NR
Solyc04g009030.2.1	Glyceraldehyde_3_phosphate dehydrogenase	2	0.183813	0.0803415	2.70211e-06	5.44033	PS.calvin cycle.GAP
Solyc05g056540.2.1	Alcohol dehydrogenase_like protein	2	0.249578	0.131229	0.00208629	4.00677	fermentation.ADH
Solyc04g009200.2.1	Glutamate_1_semialdehyde_2 1_aminomutase	2	0.222863	0.137766	0.000452321	4.48706	tetrapyrrole synthesis.GSA
Sopim07g055210	Aspartate aminotransferase	2	0.300448	0.138056	0.00220748	3.32837	amino acid metabolism.synthesis.central amino acid metabolism.aspartate.aspartate aminotransferase
Sopim11g062190	Mitochondrial ADP/ATP carrier proteins	2	0.211533	0.0388511	2.54241e-14	4.7274	major CHO metabolism.synthesis.starch.transporter
Solyc06g076640.2.1	Tubulin beta chain	2	0.255083	0.1082	1.1518e-06	3.92029	cell.organisation
Sopim12g089310	Tubulin beta_1 chain	2	0.255083	0.1082	1.1518e-06	3.92029	cell.organisation
Sopim04g073990	Annexin	2	0.0683725	0.0350157	4.71081e-08	14.6258	cell.organisation
Sopim12g096000	ATP_dependent RNA helicase eIF4A	2	0.231122	0.0810041	6.66134e-16	4.32672	RNA.processing.RNA helicase
Solyc03g121270.2.1	IAA_amino acid hydrolase	2	0.160625	0.142861	0.000136738	6.22569	hormone metabolism.auxin.synthesis-degradation
Solyc03g115110.2.1	ATP synthase gamma chain	2	0.236906	0.133155	1.88381e-06	4.22108	mitochondrial electron transport / ATP synthesis.F1-ATPase
Sopim03g115110	ATP synthase gamma chain	2	0.236906	0.133155	1.88381e-06	4.22108	mitochondrial electron transport / ATP synthesis.F1-ATPase
Solyc11g018550.2.1	Thylakoid_bound ascorbate peroxidase 6	2	0.219342	0.179649	3.8028e-05	4.55908	redox.ascorbate and glutathione.ascorbate
Solyc06g071920.2.1	Glyceraldehyde_3_phosphate dehydrogenase	2	0.244338	0.0747705	5.55112e-16	4.0927	glycolysis.cytosolic branch.glyceraldehyde 3-phosphate dehydrogenase (GAP-DH)
Solyc08g061850.2.1	Ribosomal protein	2	0.322455	0.228484	0.000215026	3.10121	protein.synthesis.ribosomal protein.eukaryotic.40S subunit.S3
Sopim08g062660	Ran GTPase binding protein	2	0.354896	0.0859646	1.8178e-07	2.81772	signalling.G-proteins
Solyc01g094220.2.1	Carbonyl reductase 3	2	0.221728	0.17721	0.0148108	4.51004	misc.short chain dehydrogenase/reductase (SDR)
Sopim11g005330	Actin	2	0.0666476	0.0133274	9.9e-20	15.0043	cell.organisation
Sopim05g054350	Epoxide hydrolase	2	0.164545	0.0675346	1.4555e-13	6.07737	misc.misc2
Sopim11g013440	Eukaryotic translation initiation factor 3 subunit 5_	2	0.324626	0.100356	4.42487e-07	3.08047	protein.degradation.ubiquitin.proteasom
Solyc10g006980.2.1	3_deoxy_manno_octulosonate cytidylyltransferase	2	0.40066	0.256368	0.00618501	2.49588	cell wall.precursor synthesis.KDO pathway.CMP-KDO Synthetase
Solyc01g058390.2.1	Galactokinase	2	0.212288	0.0682354	4.50819e-06	4.71058	minor CHO metabolism.galactose.galactokinases
Solyc10g085550.1.1	Enolase	2	0.178865	0.0996916	4.11425e-08	5.5908	glycolysis.cytosolic branch.enolase
Sopim06g005490	Triosephosphate isomerase	2	0.289668	0.214579	0.000448674	3.45223	PS.calvin cycle.TPI, glycolysis.cytosolic branch.triosephosphate isomerase (TPI)
Solyc07g051850.2.1	Aspartic proteinase	2	0.29741	0.0769029	9.9e-20	3.36236	protein.degradation.aspartate protease
Sopim05g023800	GTP_binding nuclear protein Ran_A1	2	0.192295	0.0453894	8.86938e-06	5.20033	signalling.G-proteins
Solyc05g053810.2.1	Serine hydroxymethyltransferase	2	0.151133	0.106734	0.000507858	6.6167	C1-metabolism.glycine hydroxymethyltransferase
Solyc05g018590.2.1	26S protease regulatory subunit 8 homolog A	2	0.227339	0.169066	0.00369374	4.39872	protein.degradation.ubiquitin.proteasom
Solyc02g067180.2.1	Cystathionine gamma synthase	2	0.0766398	0.0419	0.000669527	13.048	amino acid metabolism.synthesis.aspartate family.methionine.cystathionine gamma-synthase
Solyc02g084440.2.1	Fructose_bisphosphate aldolase	2	0.0983641	0.0959022	3.362e-10	10.1663	PS.calvin cycle.aldolase
Solyc03g083910.2.1	Acid beta_fructofuranosidase	2	0.163451	0.118916	2.56336e-06	6.11806	major CHO metabolism.degradation.sucrose.invertases.vacuolar
Solyc11g062190.1.1	Mitochondrial ADP/ATP carrier proteins	2	0.211533	0.0388511	2.54241e-14	4.7274	major CHO metabolism.synthesis.starch.transporter
Solyc05g008460.2.1	ATP synthase subunit beta	2	0.302663	0.222658	0.0101575	3.304	mitochondrial electron transport / ATP synthesis.F1-ATPase
Solyc06g068860.2.1	Alpha_mannosidase	2	0.376636	0.204637	0.00540719	2.65508	misc.gluco-, galacto- and mannosidases.alpha-mannosidase
Sopim07g066610	Phosphoglycerate kinase	2	0.233629	0.136859	6.3364e-05	4.28029	PS.calvin cycle.phosphoglycerate kinase
Sopim02g084440	Fructose_bisphosphate aldolase	2	0.260659	0.149082	0.00281163	3.83643	PS.calvin cycle.aldolase
Sopim01g007320	ATP synthase subunit beta chloroplastic	2	0.309262	0.206924	0.0104861	3.2335	mitochondrial electron transport / ATP synthesis.F1-ATPase
Sopim09g082730	Aldo/keto reductase family protein	2	0.182536	0.0829602	1.6768e-05	5.47836	hormone metabolism.auxin.induced-regulated-responsive-activated
Solyc12g096220.1.1	60S ribosomal protein L7	6	0.000251082	0.000113412	9.9e-20	3982.76	signalling.G-proteins
Solyc10g084400.1.1	Glutathione S_transferase	4	0.0154112	0.00656358	9.9e-20	64.888	misc.glutathione S transferases
Solyc05g005490.2.1	Carbonic anhydrase	3	0.248433	0.135938	9.9e-20	4.02522	TCA / org. transformation.carbonic anhydrases
Sopim05g005490	Carbonic anhydrase	3	0.248433	0.135938	9.9e-20	4.02522	TCA / org. transformation.carbonic anhydrases
Solyc06g076560.1.1	class I heat shock protein	2	0.0166431	0.00777433	9.9e-20	60.0848	stress.abiotic.heat
Solyc04g011510.2.1	Triosephosphate isomerase	2	0.352002	0.189826	0.0023454	2.84089	PS.calvin cycle.TPI, glycolysis.cytosolic branch.triosephosphate isomerase (TPI)
Solyc01g099900.2.1	Ribosomal protein L18	2	0.151727	0.124326	2.96876e-05	6.5908	protein.synthesis.ribosomal protein.eukaryotic.60S subunit.L18
Solyc03g083910.2.1	Acid beta_fructofuranosidase	2	0.221836	0.181161	0.000213873	4.50784	major CHO metabolism.degradation.sucrose.invertases.vacuolar
Solyc09g010930.2.1	NAD_dependent epimerase/dehydratase	2	0.039571	0.0515084	5.81996e-07	25.271	protein.degradation
Solyc09g007270.2.1	Ascorbate peroxidase	2	0.174771	0.145416	9.9e-20	5.72178	redox.ascorbate and glutathione.ascorbate
Sopim09g007270	Ascorbate peroxidase	2	0.174771	0.145416	9.9e-20	5.72178	redox.ascorbate and glutathione.ascorbate
Solyc05g050800.2.1	Phosphoglycerate mutase family protein	2	0.0917228	0.0738246	7.99751e-07	10.9024	not assigned.unknown
Sopim06g060340	Chloroplast photosystem II_associated protein	2	0.361682	0.104954	9.9e-20	2.76486	PS.lightreaction.photosystem II.PSII polypeptide subunits
Sopim10g084400	Glutathione S_transferase	2	0.0917498	0.039904	1.39831e-10	10.8992	misc.glutathione S transferases
Solyc06g005360.2.1	Actin depolymerizing factor 3	2	0.293805	0.147758	1.17432e-09	3.40362	cell.organisation
Sopim06g005360	Actin depolymerizing factor 3	2	0.293805	0.147758	1.17432e-09	3.40362	cell.organisation
Solyc05g005690.1.1	30S ribosomal protein S9	2	0.265962	0.161263	1.68491e-05	3.75994	protein.synthesis.ribosomal protein.eukaryotic.40S subunit.S16
Solyc06g005160.2.1	Ascorbate peroxidase	2	0.189989	0.14279	0.000393155	5.26345	redox.ascorbate and glutathione.ascorbate
Solyc06g060340.2.1	Chloroplast photosystem II_associated protein	2	0.361682	0.104954	9.9e-20	2.76486	PS.lightreaction.photosystem II.PSII polypeptide subunits
Solyc06g076560.1.1	class I heat shock protein	8	0.0792083	0.0204242	9.9e-20	12.6249	stress.abiotic.heat
Sopim06g076560	class I heat shock protein	7	0.084308	0.0219993	9.9e-20	11.8613	stress.abiotic.heat
Solyc06g076520.1.1	class I heat shock protein	3	0.294527	0.088736	9.9e-20	3.39528	stress.abiotic.heat
Sopim06g076520	class I heat shock protein	3	0.294527	0.088736	9.9e-20	3.39528	stress.abiotic.heat
Solyc11g040110.1.1	SnRK1_interacting protein 1	3	0.196845	0.177915	0.000585256	5.08014	not assigned.unknown
Solyc06g076570.1.1	class I heat shock protein	3	0.0939847	0.0969327	0.000761392	10.64	stress.abiotic.heat
Solyc01g102960.2.1	class IV heat shock protein	2	0.129674	0.0942403	1.01108e-10	7.71162	stress.abiotic.heat
Sopim03g096850	Genomic DNA chromosome 5 P1 clone MKP11	2	0.172757	0.0836932	1.10496e-09	5.78849	protein.assembly and cofactor ligation
Solyc12g027720.1.1	ATP synthase subunit b_ chloroplastic	2	0.246615	0.191037	0.000187793	4.0549	not assigned.unknown
Solyc09g015020.1.1	class I heat shock protein 3	2	0.214244	0.157128	9.9e-20	4.66757	stress.abiotic.heat
Sopim09g015020	class I heat shock protein 3	2	0.214244	0.157128	9.9e-20	4.66757	stress.abiotic.heat
Sopim07g062060	Peptide methionine sulfoxide reductase msrB	2	0.236469	0.153563	0.000476123	4.22888	RNA.regulation of transcription.putative transcription regulator
Solyc07g062060.2.1	Peptide methionine sulfoxide reductase msrB	2	0.236469	0.153563	0.000476123	4.22888	RNA.regulation of transcription.putative transcription regulator
Solyc11g005330.1.1	Actin	2	0.212839	0.229585	3.70176e-05	4.69838	cell.organisation
Solyc09g008650.2.1	Peptidyl_prolyl cis_trans isomerase	2	0.0144311	0.0105349	1.42992e-05	69.2946	protein.folding
Sopim01g099780	Translationally_controlled tumor protein homolog	2	0.244859	0.181553	7.8004e-11	4.08398	not assigned.unknown
Solyc01g099780.2.1	Translationally_controlled tumor protein homolog	2	0.244859	0.181553	7.8004e-11	4.08398	not assigned.unknown
Solyc08g082570.2.1	CccP Conserved Cys_containing protein (IC)	2	0.00930311	0.0137577	0.000441401	107.491	not assigned.unknown
Solyc01g096590.2.1	30S ribosomal protein S10	2	0.219393	0.187522	6.32294e-05	4.55802	protein.synthesis.ribosomal protein.eukaryotic.40S subunit.S20
Sopim01g096590	30S ribosomal protein S10	2	0.219393	0.187522	6.32294e-05	4.55802	protein.synthesis.ribosomal protein.eukaryotic.40S subunit.S20
Solyc12g005630.1.1	Cytochrome b6_f complex iron_sulfur subunit	2	0.237641	0.229972	7.86074e-08	4.20803	PS.lightreaction.cytochrome b6/f.iron sulfur subunit
Solyc11g020330.1.1	class IV heat shock protein	2	0.200092	0.154564	2.52377e-08	4.99771	stress.abiotic.heat
Solyc08g077710.2.1	60S ribosomal protein L37a	2	0.172763	0.142143	4.44089e-16	5.78828	protein.synthesis.ribosomal protein.eukaryotic.60S subunit.L37A
Sopim08g077710	60S ribosomal protein L37a	2	0.172763	0.142143	4.44089e-16	5.78828	protein.synthesis.ribosomal protein.eukaryotic.60S subunit.L37A
Solyc03g096850.2.1	Genomic DNA chromosome 5 P1 clone MKP11	2	0.172757	0.0836932	1.10496e-09	5.78849	protein.assembly and cofactor ligation
Solyc04g081330.2.1	Chromosome 11 contig 1 DNA sequence.	2	0.0307407	0.0297518	4.40248e-12	32.5301	not assigned.unknown
Solyc12g005860.1.1	3_isopropylmalate dehydratase large subunit	12	0.0525349	0.00814635	9.9e-20	19.035	TCA / org. transformation.TCA.aconitase
Solyc08g014000.2.1	Lipoxygenase	9	0.0977464	0.023141	9.9e-20	10.2306	hormone metabolism.jasmonate.synthesis-degradation.lipoxygenase
Solyc08g062920.2.1	Elongation factor EF_2	7	0.280533	0.0818235	1.50546e-13	3.56465	protein.synthesis.elongation
Solyc06g059740.2.1	Alcohol dehydrogenase 2	6	0.275523	0.0518265	9.9e-20	3.62946	misc.alcohol dehydrogenases
Solyc06g036290.2.1	Heat shock protein 90	6	0.194532	0.0288578	9.9e-20	5.14055	stress.abiotic.heat
Solyc07g062530.2.1	Phosphoenolpyruvate carboxylase 2	6	0.145819	0.0355051	9.9e-20	6.85782	not assigned.unknown
Solyc06g009960.1.1	Elongation factor 1_alpha	5	0.437776	0.0720925	4.79616e-14	2.28427	protein.synthesis.elongation
Solyc00g060810.2.1	Major latex_like protein	5	0.12926	0.057695	9.9e-20	7.73636	stress.abiotic.unspecified
Sopim07g066600	Phosphoglycerate kinase	5	0.110259	0.0364508	2.04281e-14	9.06951	PS.calvin cycle.phosphoglycerate kinase
Sopim10g081510	5_methyltetrahydropteroyltriglutamate__homocysteine methyltransferase	5	0.309648	0.0625039	9.9e-20	3.22947	amino acid metabolism.synthesis.aspartate family.methionine
Solyc07g051850.2.1	Aspartic proteinase	4	0.184918	0.0619861	9.9e-20	5.40781	protein.degradation.aspartate protease
Solyc07g052350.2.1	3_isopropylmalate dehydratase large subunit	4	0.135249	0.0477835	2.36427e-10	7.39379	TCA / org. transformation.TCA.aconitase
Solyc10g007290.2.1	Phosphoenolpyruvate carboxylase	4	0.235815	0.0608505	2.05391e-14	4.24061	not assigned.unknown
Solyc05g050120.2.1	Malic enzyme	4	0.320674	0.108914	2.70561e-13	3.11843	TCA / org. transformation.other organic acid transformaitons.malic
Solyc11g069790.1.1	chaperonin	4	0.16552	0.0712148	8.29706e-07	6.04155	protein.folding
Solyc01g099190.2.1	Lipoxygenase	4	0.110729	0.0459385	9.9e-20	9.03105	hormone metabolism.jasmonate.synthesis-degradation.lipoxygenase
Sopim06g036290	Heat shock protein 90	4	0.187553	0.0297648	9.9e-20	5.33182	stress.abiotic.heat
Sopim01g099190	Lipoxygenase	4	0.110729	0.0459385	9.9e-20	9.03105	hormone metabolism.jasmonate.synthesis-degradation.lipoxygenase
Sopim12g005860	3_isopropylmalate dehydratase large subunit	4	0.0894148	0.023244	9.9e-20	11.1838	TCA / org. transformation.TCA.aconitase
Sopim08g014000	Lipoxygenase	4	0.095487	0.0280544	9.9e-20	10.4726	hormone metabolism.jasmonate.synthesis-degradation.lipoxygenase
Solyc11g012160.1.1	Fumarylacetoacetase	3	0.278708	0.165092	0.00160832	3.58799	amino acid metabolism.degradation.aromatic aa.tyrosine
Solyc10g081440.1.1	NADH cytochrome b5 reductase	3	0.1372	0.0514781	1.21818e-05	7.28861	N-metabolism.nitrate metabolism.NR
Solyc10g085830.1.1	O_methyltransferase 1	3	0.0537412	0.0320482	8.64965e-11	18.6077	misc.O-methyl transferases
Sopim08g081250	Aminopeptidase N	3	0.42954	0.0961161	1.07131e-05	2.32807	protein.degradation
Solyc07g066600.2.1	Phosphoglycerate kinase	3	0.336348	0.0781524	6.9611e-14	2.97311	PS.calvin cycle.phosphoglycerate kinase
Solyc06g065520.2.1	T_complex protein eta subunit	3	0.224082	0.116925	8.23963e-06	4.46265	protein.folding
Solyc10g081510.1.1	5_methyltetrahydropteroyltriglutamate__homocysteine methyltransferase	3	0.295695	0.0727762	9.9e-20	3.38187	amino acid metabolism.synthesis.aspartate family.methionine
Solyc08g081250.2.1	Aminopeptidase N	3	0.117678	0.0579952	2.48999e-06	8.49779	protein.degradation
Solyc01g008710.2.1	Mannan endo_1 4_beta_mannosidase	3	0.00778096	0.006498	1.40488e-06	128.519	cell wall.degradation.mannan-xylose-arabinose-fucose
Solyc09g092390.2.1	Adenosylhomocysteinase	3	0.289736	0.0874373	2.70894e-14	3.45142	not assigned.unknown
Solyc01g080460.2.1	Pyruvate phosphate dikinase	3	0.212499	0.115195	1.33148e-08	4.70591	gluconeogenese/ glyoxylate cycle.pyruvate dikinase
Solyc02g085350.2.1	Succinate dehydrogenase flavoprotein subunit	3	0.135544	0.0635095	5.6026e-05	7.37768	TCA / org. transformation.TCA.succinate dehydrogenase
Sopim07g051850	Aspartic proteinase	3	0.197556	0.0906899	9.4369e-15	5.06186	protein.degradation.aspartate protease
Sopim11g069700	Elongation factor 1_alpha	3	0.467165	0.0910024	3.05046e-08	2.14057	protein.synthesis.elongation
Solyc08g005630.2.1	Glucose_methanol_choline oxidoreductase	2	0.0373425	0.0259067	0.000487494	26.7791	not assigned.unknown
Solyc11g066100.1.1	heat shock protein	2	0.184776	0.0906576	4.26499e-07	5.41196	stress.abiotic.heat
Solyc12g010950.1.1	Alcohol dehydrogenase zinc_containing	2	0.21529	0.108224	0.0154249	4.6449	misc.oxidases - copper, flavone etc.
Solyc06g083190.2.1	Peptidyl_prolyl cis_trans isomerase	2	0.164771	0.0846202	8.5892e-07	6.06902	cell.cycle.peptidylprolyl isomerase
Sopim10g007290	Phosphoenolpyruvate carboxylase	2	0.258643	0.0674242	1.33549e-12	3.86633	not assigned.unknown
Sopim03g115230	ClpB chaperone	2	0.211743	0.0507763	9.9e-20	4.72271	stress.abiotic.heat
Solyc07g020860.2.1	Peroxiredoxin	2	0.0915963	0.0672505	1.3867e-05	10.9175	redox.peroxiredoxin
Solyc03g115230.2.1	ClpB chaperone	2	0.211743	0.0507763	9.9e-20	4.72271	stress.abiotic.heat
Sopim01g112280	Succinyl_diaminopimelate desuccinylase	2	0.224856	0.174324	0.00219648	4.44728	misc.nitrilases, *nitrile lyases, berberine bridge enzymes, reticuline oxidases, troponine reductases
Solyc03g123760.2.1	Phytoene desaturase	2	0.103864	0.141934	9.68409e-07	9.628	secondary metabolism.isoprenoids.carotenoids.phytoene dehydrogenase
Sopim05g050120	Malic enzyme	2	0.323794	0.151164	1.78315e-09	3.08839	TCA / org. transformation.other organic acid transformaitons.malic
Solyc05g005480.2.1	Oxidoreductase zinc_binding dehydrogenase	2	0.173615	0.110484	2.95871e-05	5.75986	misc.oxidases - copper, flavone etc.
Solyc05g053810.2.1	Serine hydroxymethyltransferase	2	0.382607	0.132314	0.00101318	2.61365	C1-metabolism.glycine hydroxymethyltransferase
Solyc09g007540.2.1	Valyl_tRNA synthetase	2	0.359387	0.185339	0.0102414	2.78252	protein.aa activation.valine-tRNA ligase
Solyc03g113800.2.1	Betaine aldehyde dehydrogenase	2	0.253494	0.140961	0.00621629	3.94487	fermentation.aldehyde dehydrogenase
Solyc12g014250.1.1	Phosphoenolpyruvate carboxylase 1	2	0.370993	0.141565	0.00258163	2.69547	not assigned.unknown
Solyc07g053280.2.1	Ketol_acid reductoisomerase	2	0.296234	0.133576	0.00283033	3.37571	amino acid metabolism.synthesis.branched chain group.common
Sopim10g085550	Enolase	2	0.257236	0.143573	8.25673e-13	3.88748	glycolysis.cytosolic branch.enolase
Sopim03g007890	Heat shock protein 90 (Fragment)	2	0.0863498	0.0421296	2.66795e-05	11.5808	stress.abiotic.heat
Solyc07g064170.2.1	Pectinesterase	2	0.375957	0.179121	9.71351e-05	2.65988	cell wall.pectin*esterases.PME
Solyc10g049620.1.1	Progesterone 5_beta_reductase	2	0.129662	0.139419	6.87831e-05	7.71238	development.unspecified
Solyc07g066610.2.1	Phosphoglycerate kinase	2	0.392163	0.212847	0.000836957	2.54996	PS.calvin cycle.phosphoglycerate kinase
Solyc02g088610.2.1	ATP_dependent chaperone ClpB	2	0.28101	0.132081	3.64274e-11	3.5586	stress.abiotic.heat
Sopim02g088610	ATP_dependent chaperone ClpB	2	0.28101	0.132081	3.64274e-11	3.5586	stress.abiotic.heat
Solyc04g077970.2.1	Adenine phosphoribosyltransferase_like	2	0.24276	0.23343	0.000285482	4.1193	nucleotide metabolism.salvage.phosphoribosyltransferases.aprt
Sopim04g077970	Adenine phosphoribosyltransferase_like	2	0.24276	0.23343	0.000285482	4.1193	nucleotide metabolism.salvage.phosphoribosyltransferases.aprt
Sopim01g007330	Ribulose bisphosphate carboxylase large chain	2	0.396558	0.221705	0.000558195	2.5217	PS.calvin cycle.rubisco large subunit
Solyc09g009020.2.1	Enolase	2	0.290831	0.139477	1.57282e-06	3.43842	glycolysis.cytosolic branch.enolase
Solyc10g085550.1.1	Enolase	2	0.257236	0.143573	8.25673e-13	3.88748	glycolysis.cytosolic branch.enolase
Solyc11g020040.1.1	Chaperone DnaK	2	0.165602	0.0897089	0.00845213	6.03856	stress.abiotic.heat
Solyc02g062460.2.1	2_oxoglutarate_dependent dioxygenase	2	0.0274332	0.0121811	0.000846958	36.4522	hormone metabolism.ethylene.synthesis-degradation
Solyc07g043320.2.1	Unknown Protein	2	0.356303	0.22073	0.0153841	2.8066	cell.organisation
Solyc03g113030.2.1	Aldose 1_epimerase_like protein	2	0.31496	0.20026	0.00291868	3.17501	minor CHO metabolism.others
Sopim07g052350	3_isopropylmalate dehydratase large subunit	2	0.445361	0.199355	0.000481746	2.24537	TCA / org. transformation.TCA.aconitase
Solyc01g007330.2.1	Ribulose bisphosphate carboxylase large chain	2	0.081417	0.0395628	0.000403798	12.2825	PS.calvin cycle.rubisco large subunit
Solyc11g051160.1.1	Phosphatidylinositol transfer protein SFH5	2	0.262433	0.134112	2.66454e-15	3.8105	transport.misc
Solyc02g092670.1.1	Subtilisin_like protease	2	0.267579	0.164281	0.000825031	3.73721	protein.degradation.subtilases
Solyc11g005330.1.1	Actin	2	0.240832	0.153098	0.0100019	4.15228	cell.organisation
Solyc06g009050.2.1	Universal stress protein	2	0.00401776	0.00310753	9.44652e-06	248.895	stress.abiotic.unspecified
Solyc03g007890.2.1	Heat shock protein 90	2	0.0863498	0.0421296	2.66795e-05	11.5808	stress.abiotic.heat
Solyc06g068090.2.1	Phospholipase D	2	0.158558	0.076578	1.10077e-05	6.30683	lipid metabolism.lipid degradation.lysophospholipases
Solyc06g051310.2.1	Clathrin heavy chain	2	0.289612	0.156643	0.000201983	3.4529	cell.vesicle transport
Sopim02g063070	14_3_3 protein beta/alpha_1	2	0.395347	0.106593	4.0693e-05	2.52942	signalling.14-3-3 proteins
Sopim05g010670	Chaperone protein htpG	2	0.385827	0.180641	4.4578e-10	2.59184	stress.abiotic.heat
Solyc06g059740.2.1	Alcohol dehydrogenase 2	10	0.36351	0.0396473	9.9e-20	2.75096	misc.alcohol dehydrogenases
Solyc02g088610.2.1	ATP_dependent chaperone ClpB	9	0.0768763	0.0241977	9.9e-20	13.0079	stress.abiotic.heat
Solyc12g094620.1.1	Catalase	8	0.183545	0.0280916	9.9e-20	5.44826	redox.dismutases and catalases
Solyc08g079170.2.1	Stress_induced protein sti1_like protein	7	0.292035	0.0472254	9.9e-20	3.42425	stress
Solyc02g062500.2.1	2_oxoglutarate_dependent dioxygenase	7	0.0111328	0.00463355	1.53797e-10	89.8247	hormone metabolism.gibberelin.synthesis-degradation
Solyc07g062530.2.1	Phosphoenolpyruvate carboxylase 2	7	0.203089	0.0675599	2.78666e-14	4.92395	not assigned.unknown
Solyc11g011960.1.1	UTP_glucose 1 phosphate uridylyltransferase	6	0.268084	0.0800216	9.9e-20	3.73017	glycolysis.unclear/dually targeted.UGPase
Solyc06g036290.2.1	Heat shock protein 90 (Fragment)	6	0.223116	0.0622782	9.9e-20	4.48197	stress.abiotic.heat
Solyc06g083190.2.1	Peptidyl_prolyl cis_trans isomerase	6	0.0398057	0.0118934	1.11022e-16	25.122	cell.cycle.peptidylprolyl isomerase
Solyc05g053810.2.1	Serine hydroxymethyltransferase	6	0.31927	0.0589402	4.8241e-09	3.13215	C1-metabolism.glycine hydroxymethyltransferase
Solyc11g020040.1.1	Chaperone DnaK	6	0.260344	0.0747322	1.48377e-11	3.84107	stress.abiotic.heat
Sopim11g011960	UTP_glucose 1 phosphate uridylyltransferase	6	0.261978	0.0816583	9.9e-20	3.81712	glycolysis.unclear/dually targeted.UGPase
Solyc04g011440.2.1	heat shock protein	5	0.14095	0.0461345	2.66271e-06	7.09472	stress.abiotic.heat
Solyc09g009020.2.1	Enolase	5	0.218416	0.0383309	9.9e-20	4.57843	glycolysis.cytosolic branch.enolase
Solyc02g062460.2.1	2_oxoglutarate_dependent dioxygenase	5	0.0255768	0.0128164	5.48103e-07	39.0979	hormone metabolism.ethylene.synthesis-degradation
Solyc10g085550.1.1	Enolase	5	0.400322	0.0702305	9.9e-20	2.49799	glycolysis.cytosolic branch.enolase
Solyc01g106210.2.1	Chaperone DnaK	5	0.358211	0.135266	8.09218e-05	2.79165	stress.abiotic.heat
Solyc03g121270.2.1	IAA_amino acid hydrolase	4	0.330936	0.0652325	9.9e-20	3.02173	hormone metabolism.auxin.synthesis-degradation
Solyc12g014250.1.1	Phosphoenolpyruvate carboxylase 1	4	0.346178	0.11525	2.14484e-12	2.88869	not assigned.unknown
Sopim09g009020	Enolase	4	0.171898	0.0481678	9.9e-20	5.81742	glycolysis.cytosolic branch.enolase
Solyc08g007700.1.1	Subtilisin_like protease	4	0.0217177	0.00860067	1.57953e-08	46.0454	protein.degradation.subtilases
Solyc08g079870.1.1	Subtilisin_like protease	4	0.00457193	0.00423992	1.23169e-06	218.726	protein.degradation.subtilases
Solyc08g079920.1.1	Subtilisin_like protease	4	0.0217177	0.00860067	1.57953e-08	46.0454	protein.degradation.subtilases
Solyc11g066100.1.1	heat shock protein	4	0.0564879	0.0206872	2.36063e-11	17.7029	stress.abiotic.heat
Solyc10g085830.1.1	O_methyltransferase 1	4	0.011661	0.0109729	4.00288e-11	85.7561	misc.O-methyl transferases
Solyc07g066600.2.1	Phosphoglycerate kinase	4	0.282615	0.0632027	1.50213e-12	3.53838	PS.calvin cycle.phosphoglycerate kinase
Solyc12g005860.1.1	3_isopropylmalate dehydratase large subunit	4	0.0690387	0.0388112	3.02965e-11	14.4846	TCA / org. transformation.TCA.aconitase
Solyc12g096000.1.1	ATP_dependent RNA helicase eIF4A	4	0.25087	0.0507816	9.9e-20	3.98612	RNA.processing.RNA helicase, DNA.synthesis/chromatin structure
Sopim02g088610	ATP_dependent chaperone ClpB	4	0.0505359	0.0268259	9.9e-20	19.7879	stress.abiotic.heat
Solyc08g014000.2.1	Lipoxygenase	3	0.170498	0.0669488	7.57793e-05	5.86517	hormone metabolism.jasmonate.synthesis-degradation.lipoxygenase
Solyc11g069800.1.1	cytochrome P450	3	0.0801386	0.0480554	5.80344e-08	12.4784	hormone metabolism.jasmonate.synthesis-degradation.allene oxidase synthase
Solyc12g055800.1.1	V_type ATP synthase alpha chain	3	0.242915	0.136377	1.88738e-15	4.11667	transport.p- and v-ATPases.H+-transporting two-sector ATPase
Solyc03g115230.2.1	ClpB chaperone	3	0.0883516	0.0502582	5.17526e-08	11.3184	stress.abiotic.heat
Solyc01g008710.2.1	Mannan endo_1 4_beta_mannosidase	3	0.0238562	0.0158118	1.29153e-06	41.9178	cell wall.degradation.mannan-xylose-arabinose-fucose
Sopim06g036290	Heat shock protein 90	3	0.322348	0.102768	1.11022e-16	3.10224	stress.abiotic.heat
Solyc01g006280.2.1	Formate_tetrahydrofolate ligase	3	0.380588	0.112885	8.41757e-06	2.62752	C1-metabolism
Solyc11g069790.1.1	chaperonin	3	0.189054	0.0245874	1.33604e-12	5.2895	protein.folding
Solyc01g006540.2.1	Lipoxygenase	3	0.102303	0.0370306	0.000495411	9.77489	hormone metabolism.jasmonate.synthesis-degradation.lipoxygenase
Solyc08g005770.2.1	Alcohol acetyltransferase	3	0.184282	0.0812851	4.44089e-16	5.42646	secondary metabolism.phenylpropanoids
Sopim08g005770	Alcohol acetyltransferase	3	0.184282	0.0812851	4.44089e-16	5.42646	secondary metabolism.phenylpropanoids
Sopim12g014250	Phosphoenolpyruvate carboxylase 1	3	0.290298	0.145336	3.39458e-08	3.44474	not assigned.unknown
Solyc01g080460.2.1	Pyruvate phosphate dikinase	3	0.15483	0.0365329	2.30305e-07	6.45871	gluconeogenese/ glyoxylate cycle.pyruvate dikinase
Solyc03g043750.2.1	FAD_dependent pyridine nucleotide_disulphide oxidoreductase	3	0.415876	0.0711988	2.07733e-09	2.40456	mitochondrial electron transport / ATP synthesis.NADH-DH.type II.mitochondrial
Solyc01g007320.2.1	ATP synthase subunit beta chloroplastic	3	0.0328135	0.0125491	3.04823e-12	30.4753	mitochondrial electron transport / ATP synthesis.F1-ATPase
Sopim01g007320	ATP synthase subunit beta chloroplastic	3	0.0328135	0.0125491	3.04823e-12	30.4753	mitochondrial electron transport / ATP synthesis.F1-ATPase
Sopim12g055800	V_type ATP synthase alpha chain	3	0.322032	0.108116	4.66294e-15	3.10528	transport.p- and v-ATPases.H+-transporting two-sector ATPase
Sopim07g066600	Phosphoglycerate kinase	3	0.283057	0.0645655	6.13931e-12	3.53286	PS.calvin cycle.phosphoglycerate kinase
Solyc08g082820.2.1	Heat shock protein	2	0.222915	0.137899	3.5698e-09	4.48601	stress.abiotic.heat
Solyc06g005160.2.1	Ascorbate peroxidase	2	0.126209	0.15434	0.0041326	7.92335	redox.ascorbate and glutathione.ascorbate
Solyc03g007890.2.1	Heat shock protein 90	2	0.0103541	0.0181873	0.00012428	96.58	stress.abiotic.heat
Solyc05g050120.2.1	Malic enzyme	2	0.398258	0.194151	1.66311e-13	2.51093	TCA / org. transformation.other organic acid transformaitons.malic
Sopim05g050120	Malic enzyme	2	0.398258	0.194151	1.66311e-13	2.51093	TCA / org. transformation.other organic acid transformaitons.malic
Solyc11g066060.1.1	heat shock protein	2	0.401475	0.207251	1.55775e-12	2.49081	stress.abiotic.heat
Sopim11g066060	heat shock protein	2	0.401475	0.207251	1.55775e-12	2.49081	stress.abiotic.heat
Solyc01g087820.2.1	Subtilisin_like protease	2	0.11356	0.087004	8.50309e-05	8.80594	protein.degradation.subtilases
Solyc11g010630.2.1	Unknown Protein	2	0.499567	0.187181	0.00548969	2.00173	protein.postranslational modification
Solyc04g045340.2.1	Phosphoglucomutase	2	0.387738	0.267236	7.97879e-10	2.57906	not assigned.unknown
Sopim04g045340	Phosphoglucomutase	2	0.387738	0.267236	7.97879e-10	2.57906	not assigned.unknown
Solyc09g057660.2.1	Peptidyl_prolyl cis_trans isomerase	2	0.135851	0.117356	0.00065233	7.36101	cell.cycle.peptidylprolyl isomerase
Sopim07g062530	Phosphoenolpyruvate carboxylase 2	2	0.280577	0.168647	4.32816e-09	3.56408	not assigned.unknown
Solyc10g078930.1.1	Activator of heat shock protein ATPase homolog 1	2	0.194816	0.143832	1.11196e-06	5.13304	not assigned.unknown
Solyc09g009390.2.1	Monodehydroascorbate reductase (NADH)_like protein	2	0.0798512	0.0622433	9.60121e-12	12.5233	redox.ascorbate and glutathione.ascorbate
Sopim09g009390	Monodehydroascorbate reductase (NADH)_like protein	2	0.0798512	0.0622433	9.60121e-12	12.5233	redox.ascorbate and glutathione.ascorbate
Solyc02g081550.2.1	ATP_dependent Zn protease cell division protein FtsH homolog	2	0.131776	0.0615828	0.000799198	7.58861	protein.degradation.metalloprotease
Solyc04g054310.2.1	Alanine_glyoxylate aminotransferase	2	0.34287	0.153318	5.43001e-07	2.91656	amino acid metabolism.synthesis.central amino acid metabolism.alanine.alanine-
Solyc08g081250.2.1	Aminopeptidase N	2	0.429002	0.19735	4.64418e-05	2.33099	protein.degradation
Sopim08g081250	Aminopeptidase N	2	0.429002	0.19735	4.64418e-05	2.33099	protein.degradation
Solyc10g085790.1.1	Atp_dependent RNA helicase	2	0.369529	0.212572	0.000765318	2.70614	RNA.processing.RNA helicase
Solyc11g012900.1.1	Small glutamine_rich tetratricopeptide repeat_containing protein A	2	0.364556	0.132621	7.76735e-05	2.74307	protein.postranslational modification
Solyc12g056120.1.1	6_phosphogluconate dehydrogenase decarboxylating	2	0.391399	0.220585	0.000393504	2.55494	OPP.oxidative PP.6-phosphogluconate dehydrogenase
Sopim12g056120	6_phosphogluconate dehydrogenase decarboxylating	2	0.391399	0.220585	0.000393504	2.55494	OPP.oxidative PP.6-phosphogluconate dehydrogenase
Sopim03g121270	IAA_amino acid hydrolase	2	0.25594	0.108489	8.19345e-14	3.90716	hormone metabolism.auxin.synthesis-degradation
Sopim12g096000	ATP_dependent RNA helicase eIF4A	2	0.29149	0.0584552	9.9e-20	3.43066	RNA.processing.RNA helicase
Sopim12g094620	Catalase	2	0.208729	0.0369906	9.9e-20	4.79091	redox.dismutases and catalases
Solyc08g063080.2.1	UDP_sulfoquinovose synthase	2	0.34889	0.0767836	5.93948e-08	2.86623	lipid metabolism.glycolipid synthesis.UDP-sulfoquinovose synthase
Solyc08g062450.1.1	class II heat shock protein	2	0.207914	0.0955689	0.000477782	4.80968	stress.abiotic.heat
Solyc11g012160.1.1	Fumarylacetoacetase	2	0.4589	0.198302	1.61325e-05	2.17912	amino acid metabolism.degradation.aromatic aa.tyrosine
Solyc02g067750.2.1	Carbonic anhydrase	2	0.0277697	0.0167001	1.64799e-06	36.0104	TCA / org. transformation.carbonic anhydrases
Solyc04g014600.2.1	Universal stress protein family protein	2	0.175892	0.182244	0.0120076	5.68532	stress.abiotic.cold
Solyc02g067180.2.1	Cystathionine gamma synthase	2	0.301394	0.145516	0.000256108	3.31791	amino acid metabolism.synthesis.aspartate family.methionine.cystathionine gamma-
Solyc01g103450.2.1	Chaperone DnaK	2	0.0321706	0.0234136	2.2113e-10	31.0843	stress.abiotic.heat
Solyc01g098880.2.1	Seryl_tRNA synthetase	2	0.241173	0.0843713	7.5273e-09	4.14641	protein.aa activation.serine-tRNA ligase
Solyc06g009750.2.1	Importin alpha_1b subunit	2	0.0919236	0.0239772	1.0657e-12	10.8786	protein.targeting.nucleus
Solyc02g081170.2.1	Plastid_lipid_associated protein_ chloroplastic	2	0.109647	0.124699	0.00703703	9.12021	cell.organisation
Solyc06g071000.2.1	N_succinylglutamate 5_semialdehyde dehydrogenase	2	0.273624	0.184748	0.000107794	3.65464	amino acid metabolism.degradation.glutamate family.proline
Sopim06g071000	N_succinylglutamate 5_semialdehyde dehydrogenase	2	0.273624	0.184748	0.000107794	3.65464	amino acid metabolism.degradation.glutamate family.proline
Sopim05g053810	Serine hydroxymethyltransferase	2	0.403561	0.157103	2.42131e-06	2.47794	C1-metabolism.glycine hydroxymethyltransferase
Solyc01g067590.2.1	5_apos_AMP_activated protein kinase gamma_1 subunit	2	0.135374	0.0765165	4.3912e-05	7.38693	protein.postranslational modification
Sopim03g095620	ABC_1 domain protein	2	0.374877	0.0877551	6.27665e-12	2.66754	transport.ABC transporters and multidrug resistance systems
Solyc12g043120.1.1	Heat shock protein 4	2	0.295875	0.21134	0.00436225	3.3798	stress.abiotic.heat
Solyc03g118040.2.1	Calcium_binding protein Calnexin	2	0.447373	0.16991	0.000941451	2.23527	signalling.calcium
Solyc03g095620.2.1	ABC_1 domain protein	2	0.374877	0.0877551	6.27665e-12	2.66754	transport.ABC transporters and multidrug resistance systems
Solyc06g062840.2.1	Threonine synthase	2	0.450958	0.128322	0.000461263	2.2175	amino acid metabolism.synthesis.aspartate family.threonine.threonine synthase
Solyc07g064980.2.1	Vacuolar protein sorting_associated protein VTA1 homolog	2	0.338161	0.0800612	6.70621e-06	2.95717	not assigned.unknown
Sopim06g083190	Peptidyl_prolyl cis_trans isomerase	2	0.258751	0.0497769	2.05427e-08	3.86472	cell.cycle.peptidylprolyl isomerase
Sopim04g005030	Phosphoglucomutase/phosphomannomutase family protein	2	0.435587	0.164209	0.00376633	2.29575	glycolysis.plastid branch.phosphoglucomutase (PGM)
Sopim04g054310	Alanine_glyoxylate aminotransferase	2	0.34287	0.153318	5.43001e-07	2.91656	amino acid metabolism.synthesis.central amino acid metabolism.alanine.alanine-
Sopim08g063080	UDP_sulfoquinovose synthase	2	0.34889	0.0767836	5.93948e-08	2.86623	lipid metabolism.glycolipid synthesis.UDP-sulfoquinovose synthase
Solyc02g067750.2.1	Carbonic anhydrase	5	0.0151479	0.00754444	3.88578e-15	66.0158	TCA / org. transformation.carbonic anhydrases
Solyc03g118650.2.1	Aldose 1_epimerase_like protein	5	0.0208124	0.0158069	0.000399764	48.0483	minor CHO metabolism.others
Solyc07g051850.2.1	Aspartic proteinase	4	0.249869	0.0425187	9.9e-20	4.00209	protein.degradation.aspartate protease
Solyc10g079860.1.1	Beta_1 3_glucanase	4	0.0119439	0.00855342	5.96726e-09	83.7249	misc.beta 1,3 glucan hydrolases.glucan endo-1,3-beta-glucosidase
Solyc08g062450.1.1	class II heat shock protein	4	0.170538	0.056459	1.56768e-11	5.86379	stress.abiotic.heat
Solyc00g060810.2.1	Major latex_like protein	4	0.181496	0.0113545	9.9e-20	5.50977	stress.abiotic.unspecified
Solyc09g010930.2.1	NAD_dependent epimerase/dehydratase	4	0.008456	0.00251577	1.08025e-13	118.259	protein.degradation
Solyc06g048570.2.1	Hydrolase alpha/beta fold family protein expressed	3	0.0717441	0.0501747	0.00328643	13.9384	misc.nitrilases, *nitrile lyases, berberine bridge enzymes, reticuline oxidases, troponine reductases
Solyc01g080010.2.1	Xylanase inhibitor (Fragment)	3	0.429126	0.0838968	9.99201e-16	2.33032	protein.degradation.aspartate protease
Solyc02g081170.2.1	Plastid_lipid_associated protein_ chloroplastic	3	0.118774	0.0484957	0.000211397	8.41938	cell.organisation
Solyc04g016470.2.1	Beta_1 3_glucanase	3	0.160848	0.0914054	3.31373e-09	6.21704	misc.beta 1,3 glucan hydrolases.glucan endo-1,3-beta-glucosidase
Solyc01g090750.2.1	T_complex protein 1 subunit alpha	2	0.220072	0.218612	0.00442912	4.54397	protein.folding
Solyc09g009260.2.1	Fructose_bisphosphate aldolase	2	0.337496	0.170229	0.00112948	2.963	PS.calvin cycle.aldolase
Solyc10g083570.1.1	Fructose_bisphosphate aldolase	2	0.356041	0.259143	0.00689139	2.80866	PS.calvin cycle.aldolase
Solyc04g014600.2.1	Universal stress protein family protein	2	0.175091	0.138861	1.104e-08	5.71133	stress.abiotic.cold
Solyc04g073990.2.1	Annexin	2	0.076535	0.0310755	1.99458e-06	13.0659	cell.organisation
Sopim04g073990	Annexin	2	0.076535	0.0310755	1.99458e-06	13.0659	cell.organisation
Sopim08g062450	class II heat shock protein	2	0.186753	0.0692427	1.26639e-10	5.35467	stress.abiotic.heat
Sopim07g051850	Aspartic proteinase	2	0.288417	0.0520629	9.9e-20	3.4672	protein.degradation.aspartate protease
Solyc08g078510.2.1	GRAM_containing/ABA_responsive protein	2	0.181352	0.0651413	0.0011803	5.51415	hormone metabolism.abscisic acid.induced-regulated-responsive-activated
Solyc03g082420.2.1	Heat shock protein	2	0.193754	0.111536	2.13724e-05	5.16119	stress.abiotic.heat
Solyc10g055810.1.1	Endochitinase (Chitinase)	2	0.223999	0.106278	8.53806e-07	4.46431	stress.biotic
Sopim01g080010	Xylanase inhibitor	2	0.419287	0.106609	2.9976e-15	2.385	protein.degradation.aspartate protease
Sopim00g060810	Major latex_like protein	2	0.180771	0.0114572	9.9e-20	5.53185	stress.abiotic.unspecified
Solyc02g069800.1.1	CXE carboxylesterase	2	0.127129	0.0416264	0.000570425	7.86601	Biodegradation of Xenobiotics
Solyc02g082920.2.1	Endochitinase (Chitinase)	2	0.0017891	0.00361315	0.000135699	558.942	stress.biotic
Solyc10g078740.1.1	Enoyl reductase	2	0.131672	0.064217	3.3738e-06	7.59465	lipid metabolism.FA synthesis and FA elongation.enoyl ACP reductase
Solyc09g090140.2.1	Malate dehydrogenase	2	0.00546812	0.00957651	0.0137182	182.878	TCA / org. transformation.other organic acid transformaitons.cyt MDH
Solyc05g005490.2.1	Carbonic anhydrase	2	0.221805	0.0607399	9.9e-20	4.50847	TCA / org. transformation.carbonic anhydrases
Sopim05g005490	Carbonic anhydrase	2	0.221805	0.0607399	9.9e-20	4.50847	TCA / org. transformation.carbonic anhydrases
Solyc04g011510.2.1	Triosephosphate isomerase	2	0.274017	0.127465	4.17105e-09	3.64941	PS.calvin cycle.TPI, glycolysis.cytosolic branch.triosephosphate isomerase (TPI)
Solyc05g014470.2.1	Glyceraldehyde 3_phosphate dehydrogenase	2	0.343228	0.0857194	2.36341e-09	2.91352	glycolysis.cytosolic branch.glyceraldehyde 3-phosphate dehydrogenase (GAP-DH)
Sopim03g115990	Malate dehydrogenase	2	0.490946	0.230427	0.0165058	2.03688	TCA / org. transformation.TCA.malate DH
Solyc03g082420.2.1	Heat shock protein	13	0.174025	0.0227319	9.9e-20	5.74631	stress.abiotic.heat
Sopim03g082420	Heat shock protein	10	0.173174	0.0217428	9.9e-20	5.77455	stress.abiotic.heat
Solyc08g078700.2.1	Heat shock protein 22	7	0.143928	0.0519753	9.32587e-15	6.94794	stress.abiotic.heat
Solyc06g007340.2.1	Gamma_interferon_inducible lysosomal thiol reductase	5	0.275152	0.0468811	9.9e-20	3.63436	not assigned.unknown
Solyc05g054760.2.1	Dehydroascorbate reductase	5	0.0111802	0.00283962	2.78084e-05	89.4437	redox.ascorbate and glutathione.ascorbate
Solyc05g014280.2.1	Heat shock protein	5	0.0764776	0.0204392	9.9e-20	13.0757	stress.abiotic.heat
Solyc07g062970.2.1	Serine/threonine phosphatase family protein	4	0.159634	0.110721	1.96488e-07	6.26432	protein.postranslational modification
Solyc09g082320.2.1	Proteasome subunit beta type	4	0.00545395	0.00282385	5.92304e-13	183.353	protein.degradation.ubiquitin.proteasom
Solyc02g084440.2.1	Fructose_bisphosphate aldolase	4	0.0639492	0.0342398	8.83507e-11	15.6374	PS.calvin cycle.aldolase
Solyc06g059740.2.1	Alcohol dehydrogenase 2	4	0.171021	0.0165716	9.9e-20	5.84724	misc.alcohol dehydrogenases
Solyc01g007740.2.1	Peroxiredoxin	4	0.118449	0.0357047	9.9e-20	8.44248	edox.peroxiredoxin.BAS1
Solyc06g076560.1.1	class I heat shock protein	3	0.145798	0.0614445	3.33067e-15	6.85878	stress.abiotic.heat
Solyc08g062820.2.1	Cytokinin riboside 5_apos;_monophosphate phosphoribohydrolase LOG	3	0.225401	0.0788506	1.35592e-12	4.43654	amino acid metabolism.degradation.aspartate family.lysine
Sopim09g082320	Proteasome subunit beta type	3	0.326168	0.10555	5.54455e-09	3.06591	protein.degradation.ubiquitin.proteasom
Solyc03g113930.1.1	class IV heat shock protein	3	0.210453	0.135368	5.88946e-09	4.75166	stress.abiotic.heat
Solyc05g008600.2.1	Fructose_bisphosphate aldolase	3	0.171488	0.083562	4.34225e-10	5.83133	PS.calvin cycle.aldolase
Sopim09g009380	Protein kinase_like protein	3	0.207137	0.120061	2.96117e-05	4.82773	protein.postranslational modification
Solyc06g036290.2.1	Heat shock protein 90	3	0.0259255	0.0259478	1.25219e-05	38.572	stress.abiotic.heat
Sopim05g014280	Heat shock protein	3	0.124111	0.0361253	9.9e-20	8.05729	stress.abiotic.heat
Sopim11g022590	Kunitz trypsin inhibitor 4	3	0.354364	0.0695066	9.9e-20	2.82196	not assigned.unknown
Solyc09g011490.2.1	Glutathione S_transferase_like protein	2	0.0358439	0.0421395	0.00915548	27.8987	misc.glutathione S transferases
Solyc02g065240.2.1	Hydrolase alpha/beta fold family protein	2	0.00759902	0.00739847	1.81158e-06	131.596	misc.nitrilases, *nitrile lyases, berberine bridge enzymes, reticuline oxidases, troponine reductases
Solyc10g008010.2.1	Proteasome subunit alpha type	2	0.349305	0.158211	1.43776e-06	2.86282	protein.degradation.ubiquitin.proteasom
Sopim10g008010	Proteasome subunit alpha type	2	0.349305	0.158211	1.43776e-06	2.86282	protein.degradation.ubiquitin.proteasom
Solyc08g016670.2.1	Calcyclin_binding protein	2	0.00231089	0.00398214	6.45615e-06	432.734	not assigned.unknown
Solyc07g044860.2.1	Oxygen_evolving enhancer protein 2_ chloroplastic	2	0.218412	0.130235	3.57969e-12	4.57849	PS.lightreaction.photosystem II.PSII polypeptide subunits
Sopim08g062820	Cytokinin riboside 5_apos;_monophosphate phosphoribohydrolase LOG	2	0.210011	0.0954574	1.07888e-07	4.76166	amino acid metabolism.degradation.aspartate family.lysine
Solyc02g065280.2.1	Methyl jasmonate esterase	2	0.00481442	0.00763546	0.00022995	207.71	misc.nitrilases, *nitrile lyases, berberine bridge enzymes, reticuline oxidases, troponine reductases
Sopim06g007340	Gamma_interferon_inducible lysosomal thiol reductase	2	0.337884	0.068968	9.9e-20	2.9596	not assigned.unknown
Solyc07g061790.2.1	Heme_binding protein 2	2	0.345522	0.208191	2.37132e-05	2.89417	tetrapyrrole synthesis.unspecified
Sopim07g061790	Heme_binding protein 2	2	0.420798	0.209791	1.02866e-05	2.37644	tetrapyrrole synthesis.unspecified
Sopim08g076000	Cc_nbs_lrr_ resistance protein_	2	0.301223	0.110697	0.000418327	3.3198	stress.biotic
Solyc12g094620.1.1	Catalase	2	0.0522635	0.0215735	1.01435e-10	19.1338	redox.dismutases and catalases
Solyc03g118120.2.1	Transferase transferring glycosyl groups	2	0.0520098	0.0486093	1.03999e-05	19.2271	not assigned.unknown
Solyc01g103380.2.1	Ras_related protein Rab_25	2	0.452186	0.0713761	9.9e-20	2.21148	signalling.G-proteins
Sopim01g103380	Ras_related protein Rab_25	2	0.452186	0.0713761	9.9e-20	2.21148	signalling.G-proteins
Solyc09g005620.2.1	Glutaredoxin	2	0.30249	0.0430628	9.9e-20	3.30589	transport.calcium
Sopim08g078700	Heat shock protein 22	2	0.205415	0.110847	2.45581e-09	4.8682	stress.abiotic.heat
Solyc06g076570.1.1	class I heat shock protein	2	0.330852	0.225003	0.000231385	3.0225	stress.abiotic.heat
Solyc03g098700.1.1	Cysteine protease inhibitor 8	2	0.140482	0.0452916	2.11273e-05	7.11837	not assigned.unknown
Solyc02g067750.2.1	Carbonic anhydrase	2	0.00871803	0.00458218	2.18606e-10	114.705	TCA / org. transformation.carbonic anhydrases
Solyc10g084400.1.1	Glutathione S_transferase	2	0.00041999	0.000829877	0.000417157	2381.01	misc.glutathione S transferases
Solyc11g022590.1.1	Kunitz trypsin inhibitor 4 (Fragment)	2	0.355554	0.0718343	9.9e-20	2.81251	not assigned.unknown
Solyc11g012910.1.1	Cation transport regulator protein	2	0.272677	0.114923	3.50427e-05	3.66734	transport.unspecified cations
Solyc08g076450.2.1	3_beta hydroxysteroid dehydrogenase/isomerase family protein	2	0.369366	0.0596571	9.9e-20	2.70734	not assigned.unknown
Sopim08g076450	3_beta hydroxysteroid dehydrogenase/isomerase family protein	2	0.369366	0.0596571	9.9e-20	2.70734	not assigned.unknown
Solyc08g079020.2.1	Adenine phosphoribosyltransferase_like protein	2	0.121123	0.0253686	9.9e-20	8.25604	nucleotide metabolism.salvage.phosphoribosyltransferases.aprt
Sopim08g079020	Adenine phosphoribosyltransferase_like protein	2	0.121123	0.0253686	9.9e-20	8.25604	nucleotide metabolism.salvage.phosphoribosyltransferases.aprt
Solyc04g011510.2.1	Triosephosphate isomerase	2	0.0872295	0.0606757	1.51264e-06	11.464	PS.calvin cycle.TPI
Solyc09g015020.1.1	class I heat shock protein 3	2	0.0850375	0.0352156	1.66533e-15	11.7595	stress.abiotic.heat
Solyc12g100160.1.1	50S ribosomal protein L6	2	0.478486	0.0513208	0.000333392	2.08992	protein.synthesis.ribosomal protein.prokaryotic.chloroplast.50S subunit.L6
Solyc05g014470.2.1	Glyceraldehyde 3_phosphate dehydrogenase	2	0.212	0.0869855	4.29262e-06	4.71698	glycolysis.cytosolic branch.glyceraldehyde 3-phosphate dehydrogenase (GAP-DH)
Solyc02g088100.2.1	Expansin	2	0.0579641	0.0287942	1.76419e-06	17.2521	cell wall.modification
Sopim09g005620	Glutaredoxin	2	0.30249	0.0430628	9.9e-20	3.30589	transport.calcium
Solyc06g069090.2.1	40S ribosomal protein S7_like protein	2	0.0910072	0.0554541	6.56142e-14	10.9881	protein.synthesis.ribosomal protein.eukaryotic.40S subunit.S7
Solyc05g053470.2.1	chaperonin	2	0.101481	0.0876905	8.1712e-05	9.85409	protein.folding
Sopim01g102660	Maleylacetoacetate isomerase / glutathione S_transferase	2	0.347766	0.133051	2.20267e-07	2.87549	misc.glutathione S transferases
Sopim03g025950	Membrane_associated progesterone receptor component 1	2	0.260645	0.154803	2.74411e-07	3.83664	redox.ascorbate and glutathione
Sopim01g099190	Lipoxygenase	2	0.396509	0.223319	0.0136923	2.52201	hormone metabolism.jasmonate.synthesis-degradation.lipoxygenase
Sopim06g076560	class I heat shock protein	2	0.135983	0.0649703	8.82405e-13	7.35387	stress.abiotic.heat
Sopim05g014470	Glyceraldehyde 3_phosphate dehydrogenase	2	0.212	0.0869855	4.29262e-06	4.71698	lycolysis.cytosolic branch.glyceraldehyde 3-phosphate dehydrogenase (GAP-DH)
Solyc06g076570.1.1	class I heat shock protein	10	0.34086	0.0230613	9.9e-20	2.93376	stress.abiotic.heat
Solyc04g014600.2.1	Universal stress protein family protein	10	0.0624716	0.02147	9.9e-20	16.0073	stress.abiotic.cold
Solyc08g062450.1.1	class II heat shock protein	9	0.0346026	0.0107098	9.9e-20	28.8996	stress.abiotic.heat
Sopim06g076570	class I heat shock protein	9	0.348998	0.0236669	9.9e-20	2.86534	stress.abiotic.heat
Solyc09g015000.2.1	class I heat shock protein	7	0.173325	0.0235884	9.9e-20	5.7695	stress.abiotic.heat
Solyc11g020330.1.1	class IV heat shock protein	6	0.00594428	0.00230036	9.9e-20	168.229	stress.abiotic.heat
Solyc01g102960.2.1	class IV heat shock protein	6	0.0232556	0.00405335	9.9e-20	43.0003	stress.abiotic.heat
Solyc09g015020.1.1	class I heat shock protein 3	6	0.0614578	0.00622174	9.9e-20	16.2713	stress.abiotic.heat
Sopim04g014600	Universal stress protein family protein	6	0.0587186	0.0221181	9.9e-20	17.0304	stress.abiotic.cold
Sopim03g113930	class IV heat shock protein	6	0.0326072	0.010767	9.9e-20	30.668	stress.abiotic.heat
Sopim01g102960	class IV heat shock protein	5	0.0232827	0.00405157	9.9e-20	42.9503	stress.abiotic.heat
Solyc05g014280.2.1	Heat shock protein	5	0.0372761	0.0216027	9.9e-20	26.8268	stress.abiotic.heat
Solyc08g006720.2.1	Glutathione peroxidase	5	0.122208	0.0889437	3.33067e-15	8.18277	redox.ascorbate and glutathione.glutathione
Sopim09g015000	class I heat shock protein	5	0.165701	0.0228861	9.9e-20	6.03496	stress.abiotic.heat
Sopim08g006720	Glutathione peroxidase	4	0.154078	0.11389	7.99361e-15	6.49023	redox.ascorbate and glutathione.glutathione
Solyc01g100370.2.1	Universal stress protein	4	0.0943577	0.0410906	2.44922e-06	10.598	stress.abiotic.unspecified
Solyc03g113930.1.1	class IV heat shock protein	4	0.0334386	0.0121769	9.9e-20	29.9055	stress.abiotic.heat
Solyc08g062340.2.1	Class II small heat shock protein Le_HSP17.6	4	0.0197888	0.0214391	9.9e-20	50.5336	stress.abiotic.heat
Sopim11g020330	class IV heat shock protein	4	0.0729135	0.0327541	9.9e-20	13.7149	stress.abiotic.heat
Solyc09g082650.2.1	Acireductone dioxygenase	3	0.132372	0.0779519	6.80657e-10	7.55448	metal handling.regulation
Solyc01g006900.2.1	Phosphatidylglycerol/phosphatidylinositol transfer protein	3	0.0867778	0.0930711	0.000221741	11.5237	not assigned.unknown
Solyc07g020860.2.1	Peroxiredoxin	3	0.137598	0.070903	1.88738e-14	7.26753	redox.peroxiredoxin
Solyc06g066000.1.1	ATP synthase subunit b	3	0.0972447	0.0743402	9.9e-20	10.2833	PS.lightreaction.ATP synthase
Sopim05g014280	Heat shock protein	3	0.0567998	0.0423495	9.9e-20	17.6057	stress.abiotic.heat
Solyc12g056230.1.1	Glutathione peroxidase	3	0.0746286	0.0706157	1.00549e-08	13.3997	redox.ascorbate and glutathione.glutathione
Solyc00g060810.2.1	Major latex_like protein	3	0.00791562	0.0055069	1.15241e-13	126.332	stress.abiotic.unspecified
Solyc06g059740.2.1	Alcohol dehydrogenase 2	3	0.0392421	0.0360974	9.9e-20	25.4828	misc.alcohol dehydrogenases
Solyc05g014470.2.1	Glyceraldehyde 3_phosphate dehydrogenase	3	0.0273384	0.0282769	0.000154723	36.5786	glycolysis.cytosolic branch.glyceraldehyde 3-phosphate dehydrogenase (GAP-DH)
Sopim08g062450	class II heat shock protein	3	0.0336664	0.0118241	9.9e-20	29.7032	stress.abiotic.heat
Solyc06g076560.1.1	:class I heat shock protein	3	0.0297564	0.00304809	9.9e-20	33.6062	stress.abiotic.heat
Sopim09g015020	class I heat shock protein 3	3	0.0603536	0.00640622	9.9e-20	16.569	stress.abiotic.heat
Sopim06g076560	class I heat shock protein	3	0.0297564	0.00304809	9.9e-20	33.6062	stress.abiotic.heat
Sopim01g109660	Glycine_rich RNA_binding protein	2	0.277675	0.146736	2.92758e-05	3.60134	RNA.RNA binding
Sopim01g100370	Universal stress protein	2	0.101569	0.0717491	0.000483416	9.84551	stress.abiotic.unspecified
Solyc01g097450.2.1	Thioredoxin_like protein 1	2	0.0772947	0.137874	0.112982	12.9375	not assigned.unknown
Solyc04g009690.1.1	Cc_nbs_lrr_ resistance protein	2	0.0445497	0.0568537	0.0129827	22.4468	stress.biotic
Solyc08g080940.2.1	Glutathione peroxidase	2	0.175209	0.218312	0.000226904	5.70747	redox.ascorbate and glutathione.glutathione
Solyc12g100220.1.1	Short_chain dehydrogenase/reductase SDR	2	0.184303	0.107739	5.72602e-05	5.42584	misc.short chain dehydrogenase/reductase (SDR)
Solyc04g080540.2.1	ST225	2	0.0636555	0.0685387	5.342e-06	15.7096	not assigned.unknown
Sopim09g082650	Acireductone dioxygenase	2	0.200836	0.170736	5.52144e-08	4.97919	metal handling.regulation
Solyc01g100790.1.1	Pentatricopeptide repeat_containing protein	2	0.140078	0.203676	0.00886033	7.13887	RNA.regulation of transcription.MYB domain transcription factor family
Solyc09g091470.2.1	3_ketoacyl CoA thiolase 2	2	0.137932	0.187207	9.01478e-08	7.24996	amino acid metabolism.degradation.branched-chain group.shared
Solyc12g094620.1.1	Catalase	2	0.00846727	0.00605557	0.000488055	118.102	redox.dismutases and catalases
Sopim06g066000	ATP synthase subunit b_apos	2	0.12474	0.0966544	9.9e-20	8.01665	PS.lightreaction.ATP synthase
Solyc09g090980.2.1	Major allergen Mal d 1	2	0.138202	0.0785297	1.61116e-12	7.23577	RNA.processing.ribonucleases
Solyc01g106620.2.1	Pathogenesis_related protein 1a	2	0.0273289	0.0322343	0.00158307	36.5914	stress.biotic
Solyc12g014290.1.1	Multiprotein bridging factor 1b	2	0.124735	0.177359	0.000527971	8.01701	hormone metabolism.ethylene.induced-regulated-responsive-activated
Solyc10g085550.1.1	Enolase	2	0.0203074	0.0170971	0.000654038	49.243	glycolysis.cytosolic branch.enolase
Solyc07g051850.2.1	Aspartic proteinase	2	0.216423	0.168835	1.0803e-07	4.62059	protein.degradation.aspartate protease
Solyc04g054980.2.1	Lipoxygenase homology domain_containing protein 1	2	0.206537	0.265392	3.24452e-05	4.84175	not assigned.unknown
Solyc04g054990.2.1	Lipoxygenase homology domain_containing protein 1	2	0.0604062	0.0884222	0.0104175	16.5546	not assigned.unknown
Solyc07g062060.2.1	Peptide methionine sulfoxide reductase msrB	2	0.265312	0.147103	3.65816e-05	3.76914	RNA.regulation of transcription.putative transcription regulator
Solyc01g095150.2.1	Late embryogenesis abundant protein	2	0.0538512	0.075431	7.95146e-05	18.5697	development.late embryogenesis abundant
Solyc01g111170.2.1	Peptidyl_prolyl cis_trans isomerase	2	0.160351	0.162407	0.00118667	6.2363	cell.cycle.peptidylprolyl isomerase
Sopim07g020860	Peroxiredoxin	2	0.130448	0.072113	1.83187e-14	7.6659	redox.peroxiredoxin
Solyc04g014480.2.1	class I heat shock protein 3	3	0.0802188	0.0614741	2.14688e-07	12.4659	stress.abiotic.heat
Solyc09g055420.1.1	Nucleoside diphosphate kinase	2	0.299908	0.206467	0.00307545	3.33436	nucleotide metabolism.phosphotransfer and pyrophosphatases.nucleoside
Solyc01g073640.2.1	Uncharacterized oxidoreductase Mb1385	2	0.0504183	0.0353479	0.000415023	19.8341	misc.short chain dehydrogenase/reductase (SDR)
Sopim05g014280	Heat shock protein	3	0.124111	0.0361253	9.9e-20	8.05729	stress.abiotic.heat
Sopim11g022590	Kunitz trypsin inhibitor 4 (Fragment)	3	0.354364	0.0695066	9.9e-20	2.82196	not assigned.unknown
Solyc09g011490.2.1	Glutathione S_transferase_like protein	2	0.0358439	0.0421395	0.00915548	27.8987	misc.glutathione S transferases
Solyc02g065240.2.1	Hydrolase alpha/beta fold family protein	2	0.00759902	0.00739847	1.81158e-06	131.596	misc.nitrilases, *nitrile lyases, berberine bridge enzymes, reticuline oxidases, troponine reductases
Solyc10g008010.2.1	Proteasome subunit alpha type	2	0.349305	0.158211	1.43776e-06	2.86282	protein.degradation.ubiquitin.proteasom
Sopim10g008010	Proteasome subunit alpha type	2	0.349305	0.158211	1.43776e-06	2.86282	protein.degradation.ubiquitin.proteasom
Solyc08g016670.2.1	Calcyclin_binding protein	2	0.00231089	0.00398214	6.45615e-06	432.734	not assigned.unknown
Solyc11g069790.1.1	chaperonin	3	0.189054	0.0245874	1.33604e-12	5.2895	protein.folding
Solyc01g006540.2.1	Lipoxygenase	3	0.102303	0.0370306	0.000495411	9.77489	hormone metabolism.jasmonate.synthesis-degradation.lipoxygenase
Solyc08g005770.2.1	Alcohol acetyltransferase	3	0.184282	0.0812851	4.44089e-16	5.42646	secondary metabolism.phenylpropanoids
Sopim08g005770	Alcohol acetyltransferase	3	0.184282	0.0812851	4.44089e-16	5.42646	secondary metabolism.phenylpropanoids
Sopim12g014250	Phosphoenolpyruvate carboxylase 1	3	0.290298	0.145336	3.39458e-08	3.44474	not assigned.unknown
Sopim09g011080	Ribulose_1 5_bisphosphate carboxylase/oxygenase activase 1	3	0.0750128	0.0635563	1.44139e-06	13.3311	PS.calvin cycle.rubisco interacting
Sopim02g078540	Unknown Protein	2	0.079742	0.0691092	2.57087e-06	12.5404	not assigned.unknown
Sopim11g005330	Actin	2	0.141414	0.112491	9.9e-20	7.07145	cell.organisation
Sopim08g076980	Acetylornithine deacetylase or succinyl_diaminopimelate desuccinylase	2	0.0885057	0.0595274	4.4167e-10	11.2987	protein.degradation
Sopim04g073990	Annexin	4	0.309161	0.0988467	9.9e-20	3.23456	cell.organisation
Sopim08g078250	Palmitoyl_protein thioesterase 1	3	0.226359	0.139635	8.51311e-09	4.41776	protein.postranslational modification
Sopim05g054350	Epoxide hydrolase	2	0.280514	0.23838	2.63236e-06	3.56488	misc.misc2
Sopim09g082990	GDP_D_mannose_3AC_5AC _epimerase 2	2	0.29715	0.12984	2.47607e-07	3.36531	cell wall.precursor synthesis.UXS
Solyc09g082060.2.1	Cysteine synthase	2	0.18112	0.125137	2.89004e-08	5.52121	amino acid metabolism.synthesis.serine-glycine-cysteine group.cysteine.OASTL

## Sheet: SG-SL upregulated
Table S4. Differentially expressed proteins identified in the fruits of wild species at different developmental stages using nanoLC-MS-MS.
List of upregulated proteins in SG-SL
PROTEIN ID	DESCRIPTION	PEPTIDES	RATIO (SG/SL)	STD.DEV	PVALUE	FOLD CHANGE (SG/SL)	MAPMANCLASS
Sopim00g187050	Leucyl aminopeptidase	5	44.2211	20.6776	2.53e-05	44.2211	stress abiotic unspecified
Sopim01g006580	2oxoglutaratedependent dioxygenase	3	4.83892	2.67209	2.01e-06	4.83892	hormone metabolism gibberelin synthesisdegradation
Sopim01g006610	2oxoglutaratedependent dioxygenase	3	214.755	120.16	7.59e-05	214.755	hormone metabolism gibberelin synthesisdegradation
Sopim01g006900	Phosphatidylglycerol/phosphatidylinositol transfer protein	3	10.5913	6.16723	0.00014287	10.5913	amino acid metabolism synthesis branched chain group common
Sopim01g006940	PolyU binding splicing factor PUF60	2	9.90262	8.43518	1.31e-08	9.90262	RNA RNA binding
Sopim01g008950	Calmodulin 5/6/7/8like protein	2	12.5206	13.5962	0.00837699	12.5206	signalling calcium
Sopim01g097350	Calcium binding EF hand family protein	2	13.1559	9.8291	0.000291187	13.1559	signalling calcium
Sopim01g101240	Aspartic proteinase	3	12.4765	6.43329	3.35e-05	12.4765	protein degradation aspartate protease
Sopim01g102960	class IV heat shock protein	10	51.3825	15.488	2.32e-13	51.3825	stress abiotic heat
Sopim01g103480	Coatomer subunit delta	3	5.3206	2.08381	0.00068747	5.3206	cell vesicle transport
Sopim01g106320	Octicosapeptide/Phox/Bem1p domaincontaining protein	5	10.1448	3.17618	1.28e-06	10.1448	DNA synthesis/chromatin structure
Sopim01g107870	PolyA RNA binding protein	2	10.2237	6.34716	0.00625728	10.2237	RNA processing
Sopim02g021220	Subtilisinlike protease	3	2.85031	1.03417	0.000221102	2.85031	signalling calcium
Sopim02g021560	Heterogeneous nuclear ribonucleoprotein A3like protein 2	2	6.62805	4.67384	0.010759	6.62805	protein postranslational modification
Sopim02g065400	Oxygenevolving enhancer protein 1 of photosystem II	2	3.42302	2.67884	0.00106437	3.42302	PS lightreaction photosystem II PSII polypeptide subunits
Sopim02g070940	Chlorophyll a/b binding protein	3	7.68963	5.74229	0.00225861	7.68963	PS lightreaction photosystem II PSII polypeptide subunits
Sopim02g070980	Chlorophyll a/b binding protein	3	7.68963	5.74229	0.00225861	7.68963	PS lightreaction photosystem II PSII polypeptide subunits
Sopim02g070990	Chlorophyll a/b binding protein	3	7.68963	5.74229	0.00225861	7.68963	PS lightreaction photosystem II PSII polypeptide subunits
Sopim02g071000	Chlorophyll a/b binding protein	3	7.68963	5.74229	0.00225861	7.68963	PS lightreaction photosystem II PSII polypeptide subunits
Sopim07g056540	L_lactate dehydrogenase	3	14.6069	2.91945	0.00035348	14.6069	PS photorespiration glycolate oxydase
Sopim02g067460	Porin/voltagedependent anionselective channel protein	6	4.11017	1.72921	4.02e-07	4.11017	Cofactor and vitamine metabolism folate and vitamine K vitamine K isochorismate synthase
Sopim02g078040	Pistil extensin like protein Fragment	3	20.7535	10.5408	5.11e-11	20.7535	cell wall cell wall proteins proline rich proteins
Sopim02g079750	Flavoprotein wrbA	7	28.9751	7.07126	9.9e-20	28.9751	lipid metabolism exotics steroids squalene etc
Sopim02g080880	Aspartic proteinase	4	3.87625	2.21298	1.78e-06	3.87625	protein degradation aspartate protease
Sopim02g085040	2,3,4,5 tetrahydropyridine 2, 6 dicarboxylate N-acetyltransferase	2	6.62805	4.67384	0.010759	6.62805	misc UDP glucosyl and glucoronyl transferases
Sopim02g085590	Vicilin Fragment	2	26.1128	30.7618	0.00289761	26.1128	amino acid metabolism synthesis branched chain group common
Sopim02g087190	Peroxidase 65	2	18.0505	20.6602	0.00249475	18.0505	misc peroxidases
Sopim03g005580	Legumin 11Sglobulin	4	3.87625	2.21298	1.78e-06	3.87625	development storage proteins
Sopim03g033690	Peroxidase	3	5.89717	5.64262	0.00188432	5.89717	misc peroxidases
Sopim03g058920	Porin/voltage dependent anion selective channel protein	2	4.09415	3.53178	0.000664666	4.09415	transport sugars
Sopim03g082920	Heat shock protein	5	3.71289	1.32088	3.59e-07	3.71289	cell wall hemicellulose synthesis
Sopim03g094010	Glutamate dehydrogenase	2	2.83426	0.991925	8.91e-05	2.83426	DNA unspecified
Sopim03g096040	Mitochondrial peroxiredoxin 1Cys Prx with thioredoxin peroxidase activity	2	100.868	99.2655	0.0040831	100.868	redox peroxiredoxin PER1
Sopim03g098050	Calmodulin 3 protein	2	18.3569	12.7312	0.00267816	18.3569	signalling calcium
Sopim03g111730	Cathepsin B like cysteine proteinase	8	4.94384	2.09848	5.95e-10	4.94384	protein degradation cysteine protease
Sopim03g112440	Oleosin	2	6.65043	7.76333	0.00553095	6.65043	RNA regulation of transcription C2H2 zinc finger family
Sopim03g117020	Stromal cell derived factor 2	3	3.30001	1.97085	0.000798157	3.30001	not assigned no ontology
Sopim03g117630	heat shock protein	2	3.14084	0.988382	0.00785656	3.14084	misc cytochrome P450
Sopim04g011440	heat shock protein	2	2.83426	0.991925	8.91e-05	2.83426	cell wall hemicellulose synthesis
Sopim04g014720	60S ribosomal protein L6	3	26.7673	20.5583	0.00066161	26.7673	protein synthesis ribosomal protein eukaryotic 60S subunit L6
Sopim04g015340	Serine carboxypeptidase K10B22	6	24.5997	6.93302	9.9e-20	24.5997	protein degradation serine protease
Sopim04g080880	Cathepsin B like cysteine proteinase	2	6.62805	4.67384	0.010759	6.62805	protein degradation cysteine protease
Sopim04g080960	Cysteine proteinase cathepsin F	11	58.591	15.2187	9.9e-20	58.591	protein degradation cysteine protease
Sopim05g051260	Endo1 4betaxylanase	2	9.90262	8.43518	1.31e-08	9.90262	cell wall degradation mannanxylosearabinosefucose
Sopim05g051660	Gibberellin receptor GID1L2	2	25.2093	20.11	0.004222	25.2093	biodegradation of xenobiotics
Sopim05g052690	Eukaryotic translation initiation factor 3 subunit 5	2	49.0231	55.7019	0.00622303	49.0231	protein degradation ubiquitin proteasom
Sopim05g053350	Desiccation related protein PCC1362	4	7.6651	4.77573	9.33e-09	7.6651	signalling receptor kinases misc
Sopim05g054070	60S ribosomal protein L6	3	18.3823	12.4469	1.61e-09	18.3823	protein synthesis ribosomal protein eukaryotic 60S subunit L6
Sopim05g056400	Protein disulfide isomerase	3	14.0416	6.20911	5.96e-05	14.0416	misc short chain dehydrogenase/reductase SDR
Sopim06g005160	Ascorbate peroxidase	2	57.8314	61.369	0.00393341	57.8314	misc nitrilases nitrile lyases berberine bridge enzymes reticuline oxidases troponine reductases
Sopim06g005940	Protein disulfide isomerase	2	4.36254	3.50108	0.00262975	4.36254	misc short chain dehydrogenase/reductase SDR
Sopim06g034040	Oleosin	2	5.25193	4.18294	0.0043123	5.25193	lipid metabolism TAG synthesis
Sopim06g052050	Heat shock protein	4	5.23793	2.30514	1.02e-05	5.23793	transport misc
Sopim06g063370	Chlorophyll ab binding protein 1A chloroplastic	3	40.5219	36.5087	0.00212731	40.5219	PS lightreaction photosystem II LHCII
Sopim06g071910	3 oxoacyl reductase	2	5.63404	6.63879	0.0124242	5.63404	lipid metabolism FA synthesis and FA elongation ACP oxoacyl reductase
Sopim06g076540	class I heat shock protein	5	308.043	148.034	2.87e-10	308.043	stress abiotic heat
Sopim06g076570	class I heat shock protein	2	5.90736	5.29322	0.0138173	5.90736	hormone metabolism auxin inducedregulatedresponsiveactivated
Sopim06g076660	Proliferating cell nuclear antigen	3	7.05176	6.35375	5.68e-05	7.05176	RNA regulation of transcription putative transcription regulator
Sopim06g083030	Serine carboxypeptidase 1	3	2.85031	1.03417	0.000221102	2.85031	protein degradation serine protease
Sopim07g005820	heat shock protein	2	2.83426	0.991925	8.91e-05	2.83426	protein folding
Sopim07g005960	Serine carboxypeptidase K10B22	2	13.8066	11.4817	0.00962352	13.8066	cell wall precursor synthesis UXS
Sopim07g009380	Xyloglucan endotransglucosylase/hydrolase 2	2	55.559	39.5044	1.19e-08	55.559	cell wall modification
Sopim07g041490	Stress responsive alpha beta barrel domain protein	5	57.9213	12.8216	9.9e-20	57.9213	not assigned no ontology
Sopim07g049450	Thioredoxin/protein disulfide isomerase	3	3.51159	0.980416	0.000171983	3.51159	hormone metabolism brassinosteroid synthesisdegradation BRs DET2
Sopim07g056610	Carboxyl terminal proteinase	3	34.7058	28.0935	0.00015285	34.7058	protein degradation
Sopim07g061800	Heme binding protein 2	2	104.122	70.6831	0.00041963	104.122	tetrapyrrole synthesis unspecified
Sopim07g064160	Thiazole biosynthetic enzyme	4	32.4464	25.8238	1.34e-06	32.4464	Cofactor and vitamine metabolism thiamine
Sopim07g065540	Fasciclinlike arabinogalactan protein 10	3	2.2566	0.86578	0.000104766	2.2566	cell wall cell wall proteins AGPs AGP
Sopim07g065900	Fructose bis phosphate aldolase	2	13.9864	6.21625	0.0106518	13.9864	PS calvin cycle aldolase
Sopim07g066580	Mercaptopyruvate sulfurtransferase like protein	3	120.915	83.1522	0.00122423	120.915	misc rhodanese
Sopim07g066600	Phosphoglycerate kinase	2	7.04999	6.91688	0.00178646	7.04999	glycolysis cytosolic branch 3phosphoglycerate kinase PGK
Sopim08g007620	Subtilisinlike protease	6	11.7443	4.67563	4.37e-08	11.7443	protein degradation subtilases
Sopim08g065780	Vacuolar processing enzyme	6	4.11017	1.72921	4.02e-07	4.11017	protein targeting secretory pathway vacuole
Sopim08g065790	Vacuolar processing enzyme	2	6.32661	5.4314	0.000177831	6.32661	protein degradation cysteine protease
Sopim08g074620	Polyphenol oxidase	9	9.56024	2.23226	7.03e-08	9.56024	secondary metabolism simple phenols
Sopim08g074630	Polyphenol oxidase	9	9.56024	2.23226	7.03e-08	9.56024	secondary metabolism simple phenols
Sopim08g077840	Cupin 2 conserved barrel domain protein	2	6.1122	6.18571	0.000311637	6.1122	RNA regulation of transcription triplehelix transcription factor family Trihelix
Sopim08g079160	Vacuolar processing enzyme	2	3.44067	3.37204	0.0038025	3.44067	protein targeting secretory pathway vacuole
Sopim08g079880	Subtilisinlike protease	3	74.5696	36.2862	1.01e-05	74.5696	protein degradation subtilases
Sopim08g080490	2S albumin seed storage protein Fragment	3	5.89717	5.64262	0.00188432	5.89717	protein targeting mitochondria
Sopim08g082820	Heat shock protein	5	3.71289	1.32088	3.59e-07	3.71289	protein folding
Sopim09g008670	Threonine ammonia lyase biosynthetic	6	8.81893	2.09146	4.86e-07	8.81893	amino acid metabolism degradation aspartate family threonine
Sopim09g025210	Legumin 11Sglobulin	5	42.0143	20.7982	3.38e-05	42.0143	development storage proteins
Sopim09g065470	Vicilin Fragment	2	2.14312	0.5435	0.00613762	2.14312	misc glutathione S transferases
Sopim09g072560	Legumin 11S globulin	2	68.0839	42.6698	0.0011225	68.0839	development storage proteins
Sopim09g082340	Vicilinlike protein Fragment	10	17.6474	7.92405	2.6e-09	17.6474	development storage proteins
Sopim09g084450	Chymotrypsin inhibitor 2	2	6.62805	4.67384	0.010759	6.62805	stress biotic PRproteins PR6 proteinase inhibitors
Sopim09g090150	Legumin 11Sglobulin	4	11.8335	8.81008	0.000229191	11.8335	development storage proteins
Sopim09g090990	Major allergen Mal d 1	35	31.6635	5.73308	9.9e-20	31.6635	transport ABC transporters and multidrug resistance systems
Sopim10g005430	Flavoprotein wrbA	3	10.5913	6.16723	0.00014287	10.5913	lipid metabolism exotics steroids squalene etc
Sopim10g007690	Chlorophyll ab binding protein 8	6	2.3591	0.93309	9.99e-14	2.3591	PS lightreaction photosystem I LHCI
Sopim10g077010	Calmodulin 2	2	18.3569	12.7312	0.00267816	18.3569	PS lightreaction photosystem II PSII polypeptide subunits
Sopim10g081170	Calmodulin 2	2	4.96539	5.03418	0.00170405	4.96539	PS lightreaction photosystem II PSII polypeptide subunits
Sopim11g006250	GDSL esterase/lipase At5g33370	26	7.9749	3.43522	9.9e-20	7.9749	misc GDSLmotif lipase
Sopim11g008990	Phage shock protein A PspA	2	6.09656	6.22347	0.000494328	6.09656	cell wall precursor synthesis UXS
Sopim11g012110	60S ribosomal protein L6	3	6.15191	3.90616	0.0001012	6.15191	protein synthesis ribosomal protein eukaryotic 60S subunit L6
Sopim11g013260	Prohibitin	2	12.1016	11.1223	0.00754675	12.1016	mitochondrial electron transport / ATP synthesis NADHDH type I complex I
Sopim11g013440	Eukaryotic translation initiation factor 3 subunit 5	2	70.555	83.421	0.00603664	70.555	protein degradation ubiquitin proteasom
Sopim11g066100	heat shock protein	2	2.83426	0.991925	8.91e-05	2.83426	protein folding
Sopim11g066130	Thaumatinlike protein	3	20.4655	26.6759	5.53e-05	20.4655	stress biotic
Sopim12g005200	Electron transfer flavoprotein alpha subunit	2	26.0037	22.214	0.00123723	26.0037	mitochondrial electron transport / ATP synthesis electron transfer flavoprotein
Sopim12g010020	Leucyl aminopeptidase	4	4.66495	2.22626	3.39e-08	4.66495	protein degradation
Sopim12g010820	Group 3 late embryogenesis abundant protein	2	36.6522	31.7681	0.00547407	36.6522	development late embryogenesis abundant
Sopim12g010920	Oleosin	4	10.9327	6.48658	3.66e-05	10.9327	lipid metabolism TAG synthesis
Sopim12g017460	GDSL esterase/lipase At1g28590	2	4.10714	4.24964	0.00196234	4.10714	misc GDSLmotif lipase
Sopim12g088720	Polyadenylate binding protein 2	2	2.83426	0.991925	8.91e-05	2.83426	RNA processing
Sopim00g006800	Transaldolase	2	12.9889	7.07365	0.0019967	12.9889	lipid metabolism FA synthesis and FA elongation long chain fatty acid CoA ligase
Sopim01g006540	Lipoxygenase	3	7.11819	3.51108	0.000245662	7.11819	hormone metabolism jasmonate synthesisdegradation lipoxygenase
Sopim01g007320	ATP synthase subunit beta chloroplastic	2	6.10804	4.12294	0.00781565	6.10804	PS lightreaction ATP synthase beta subunit
Sopim01g007740	Peroxiredoxin	3	3.70212	0.82334	4.5e-05	3.70212	redox peroxiredoxin BAS1
Sopim01g008330	AcetylCoA carboxylase biotin carboxylase	2	3.29524	1.73453	0.00630677	3.29524	amino acid metabolism degradation branched chain group leucine
Sopim01g009180	5 methyltetrahydropteroyl triglutamate homocysteine methyltransferase	2	9.65846	6.36458	0.00953347	9.65846	amino acid metabolism synthesis aspartate family methionine methionine synthase
Sopim01g028810	chaperonin	3	7.82024	2.09567	0.000769682	7.82024	protein folding
Sopim01g059880	ATP citrate lyase a subunit	2	3.30419	0.763752	0.00585359	3.30419	TCA / organic transformation other organic acid transformations atpcitrate lyase
Sopim07g047800	Short_chain dehydrogenase/reductase family protein	2	6.02854	0.988365	0.0143082	6.02854	misc short chain dehydrogenase/reductase SDR
Sopim09g009390	Monodehydroascorbate reductase	2	18.0157	6.83149	0.000650104	18.0157	redox
Sopim01g007320	ATP synthase subunit beta chloroplastic	2	6.10804	4.12294	0.00781565	6.10804	Pslight reaction
Solyc01g009180.2.1	5_methyltetrahydropteroyltriglutamate__homocysteine methyltransferase	2	9.65846	6.36458	0.00953347	9.65846	amino acid metabolism synthesis aspartate family methionine methionine synthase
Sopim01g009180	5_methyltetrahydropteroyltriglutamate__homocysteine methyltransferase	2	9.65846	6.36458	0.00953347	9.65846	amino acid metabolism synthesis aspartate family methionine methionine synthase
Solyc07g055320.2.1	ATP_dependent Zn protease cell division protein FtsH homolog	2	3.81757	1.87361	0.0082773	3.81757	cell division proteases
Sopim09g090980	Major allergen Mal d 1	2	27.0488	11.9931	0.00220198	27.0488	transport ABC transporters and multidrug resistance systems
Solyc02g088610.2.1	ATP_dependent chaperone ClpB	2	9.41243	4.92011	0.000567585	9.41243	stress abiotic heat
Sopim01g087070	Mitochondrial ADP/ATP carrier proteins	2	7.63461	2.16593	0.00869383	7.63461	transport metabolite transporters at the envelope membrane
Sopim10g080710	Asparaginyl_tRNA synthetase 2	2	6.84548	5.67859	0.013617	6.84548	amino acid metabolism
Sopim01g111170	Peptidyl prolyl cis trans isomerase	2	10.143	4.08906	0.00276237	10.143	misc nitrilases nitrile lyases berberine bridge enzymes reticuline oxidases troponine reductases
Sopim02g023970	GTPbinding protein	2	8.27006	2.59703	0.000728891	8.27006	signalling Gproteins
Sopim02g063130	UV excision repair protein RAD23	2	4.00347	2.36328	0.00736186	4.00347	protein degradation ubiquitin ubiquitin
Sopim02g063490	Malate dehydrogenase	2	14.0955	13.3974	2.34e-05	14.0955	RNA regulation of transcription ABI3/VP1related B3domaincontaining transcription factor family
Sopim02g070940	Chlorophyll a/b binding protein	3	7.68963	5.74229	0.00225861	7.68963	PS lightreaction photosystem II LHCII
Sopim02g070980	Chlorophyll a/b binding protein	3	7.68963	5.74229	0.00225861	7.68963	PS lightreaction photosystem II LHCII
Sopim02g071000	Chlorophyll a/b binding protein	3	7.68963	5.74229	0.00225861	7.68963	PS lightreaction photosystem II LHCII
Sopim02g079510	Peroxidase	2	4.39189	1.60176	0.00254578	4.39189	misc peroxidases
Sopim02g083860	Flavanone 3 hydroxylase	2	11.647	9.7539	0.00390433	11.647	hormone metabolism ethylene synthesisdegradation
Sopim02g088610	ATPdependent chaperone ClpB	2	9.41243	4.92011	0.000567585	9.41243	stress abiotic heat
Sopim02g090030	Oxygen evolving enhancer protein 1 of photosystem II	2	3.14061	1.12484	0.0153132	3.14061	PS lightreaction photosystem II PSII polypeptide subunits
Sopim02g091580	Oligopeptidase A	3	19.3131	4.25752	2.5e-06	19.3131	hormone metabolism brassinosteroid synthesisdegradation sterols SMT1
Sopim02g094120	Sulfite oxidase	2	2.72483	0.302625	0.000746506	2.72483	Nmetabolism nitrate metabolism NR
Sopim03g005760	Chlorophyll ab binding protein 3Clike	2	7.91117	7.59147	0.00975389	7.91117	PS lightreaction photosystem II LHCII
Sopim03g005770	Chlorophyll ab binding protein 3Clike	2	7.91117	7.59147	0.00975389	7.91117	PS lightreaction photosystem II LHCII
Sopim03g005780	Chlorophyll ab binding protein 3Clike	2	7.91117	7.59147	0.00975389	7.91117	PS lightreaction photosystem II PSII polypeptide subunits
Sopim03g025730	Tubulin beta chain	2	4.75562	0.904747	0.00917594	4.75562	secondary metabolism phenylpropanoids
Sopim03g083910	Acid betafructofuranosidase	8	8.66526	0.670755	1.43e-14	8.66526	major CHO metabolism degradation sucrose invertases vacuolar
Sopim03g097700	Omethyltransferase	2	3.32123	0.363222	0.0140484	3.32123	secondary metabolism phenylpropanoids lignin biosynthesis COMT
Sopim03g111010	Glyceraldehyde3phosphate dehydrogenase	2	3.02944	0.593575	0.000316457	3.02944	glycolysis cytosolic branch glyceraldehyde 3phosphate dehydrogenase GAPDH
Sopim03g118040	Calcium binding protein Calnexin	2	4.66534	2.32717	0.0086374	4.66534	signalling calcium
Sopim03g118340	ATP-dependent clp protease ATPbinding subunit	2	8.76519	0.476671	3.49e-05	8.76519	stress abiotic heat
Sopim03g118760	Tubulin beta chain	3	4.77534	0.901622	0.00243216	4.77534	cell organisation
Sopim04g009030	Glyceraldehyde 3 phosphate dehydrogenase	2	4.37198	2.62466	0.00933328	4.37198	PS calvin cycle GAP
Sopim04g011510	Triose phosphate isomerase	2	26.2791	12.5964	1.63e-05	26.2791	glycolysis cytosolic branch triosephosphate isomerase TPI
Sopim04g015560	Beta D glucosidase	2	10.6957	5.54337	0.011546	10.6957	misc gluco galacto and mannosidases
Sopim04g045340	Phosphoglucomutase	3	4.96973	1.54743	0.00130065	4.96973	glycolysis cytosolic branch phosphoglucomutase PGM
Sopim04g063290	30S ribosomal protein S5	2	5.51381	3.22407	0.00191194	5.51381	protein synthesis ribosomal protein eukaryotic 40S subunit S2
Sopim04g074300	30S ribosomal protein S5	2	17.6939	9.38685	0.00107618	17.6939	protein synthesis ribosome biogenesis
Sopim04g074480	3 deoxy 7 phosphoheptulonate synthase/Phospho 2 dehydro 3 deoxyheptonate aldolase DAHP synthetase class II	2	6.966	4.17375	0.00366163	6.966	amino acid metabolism synthesis aromatic aa chorismate 3deoxyDarabinoheptulosonate 7phosphate synthase
Sopim04g080850	Thioredoxin	2	55.3759	9.61096	0.000234906	55.3759	DNA synthesis/chromatin structure
Sopim04g081490	Tubulin beta1 chain	2	4.75562	0.904747	0.00917594	4.75562	lipid metabolism FA synthesis and FA elongation acyl CoA ligase
Sopim04g082010	Plastocyanin	2	4.1821	1.74419	0.00573056	4.1821	PS lightreaction other electron carrier ox/red plastocyanin
Sopim04g082140	Laccase 22	2	8.88628	1.37995	0.0150528	8.88628	RNA regulation of transcription C2H2 zinc finger family
Sopim04g082250	ATP-dependent zinc metalloprotease FTSH chloroplastic Fragment	2	7.68026	4.75956	0.0119988	7.68026	protein degradation metalloprotease
Sopim04g082880	Diphosphate fructose 6 phosphate 1 phosphotransferase	2	5.6759	1.98807	0.00518535	5.6759	glycolysis cytosolic branch pyrophosphatefructose6P phosphotransferase
Sopim05g050120	Malic enzyme	3	3.66769	0.912026	2.75e-05	3.66769	TCA / organic transformation other organic acid transformations malic
Sopim05g050970	Transketolase 1	2	6.41171	1.35529	0.00479997	6.41171	OPP nonreductive PP transketolase
Sopim05g054760	Dehydro ascorbate reductase Fragment	2	4.16094	0.473406	0.000561945	4.16094	lipid metabolism FA synthesis and FA elongation long chain fatty acid CoA ligase
Sopim05g055760	Isopentenyl diphosphate deltaisomerase	2	13.5884	9.28383	0.000524139	13.5884	RNA regulation of transcription unclassified
Sopim06g005060	Elongation factor 1alpha	2	5.15918	1.23585	0.00137604	5.15918	protein synthesis elongation
Sopim06g005910	Tubulin beta chain	2	4.83652	3.54251	0.00900891	4.83652	secondary metabolism phenylpropanoids
Sopim06g009020	Glutathione S transferase	2	5.61827	2.2186	0.0026426	5.61827	misc glutathione S transferases
Sopim06g009960	Elongation factor 1alpha	2	5.15918	1.23585	0.00137604	5.15918	protein synthesis elongation
Sopim06g011280	Elongation factor 1gamma	3	5.74219	3.27909	0.00203201	5.74219	protein synthesis elongation
Sopim06g035970	Tubulin beta chain	3	5.14175	3.41361	0.00264448	5.14175	lipid metabolism FA synthesis and FA elongation acyl CoA ligase
Sopim06g060290	Protein disulfide isomerase	2	2.37592	0.622124	0.00667601	2.37592	redox thioredoxin
Sopim06g063330	Vtype ATP synthase alpha chain	2	6.03524	2.16745	0.00115832	6.03524	PS lightreaction ATP synthase
Sopim06g073740	Beta D glucosidase	2	5.95615	4.0938	0.00402037	5.95615	misc gluco galacto and mannosidases
Sopim06g076640	Tubulin beta chain	2	4.83652	3.54251	0.00900891	4.83652	cell organisation
Sopim07g006560	Hypersensitive response assisting protein	2	7.08928	7.58489	0.0136859	7.08928	RNA processing ribonucleases
Sopim07g006650	Xylose isomerase	2	22.1893	12.2358	0.00493363	22.1893	minor CHO metabolism others xylose isomerase
Sopim07g016150	Elongation factor 1beta	2	2.74443	0.493047	0.00633467	2.74443	protein synthesis elongation
Sopim07g041900	Cathepsin L like cysteine proteinase	2	7.81569	7.54437	0.0156643	7.81569	protein degradation cysteine protease
Sopim07g044860	Oxygen evolving enhancer protein 2 chloroplastic	2	3.44057	0.948054	0.00431291	3.44057	transport major intrinsic proteins NIP
Sopim07g047800	Short chain dehydrogenase/reductase family protein	2	6.02854	0.988365	0.0143082	6.02854	misc short chain dehydrogenase/reductase SDR
Sopim07g047850	Chlorophyll ab binding protein 4 chloroplastic	3	8.77934	7.23143	0.00161447	8.77934	PS lightreaction photosystem II LHCII
Sopim07g053280	Ketolacid reductoisomerase	2	3.95441	2.74981	0.0144408	3.95441	amino acid metabolism synthesis branched chain group common ketolacid reductoisomerase
Sopim07g053830	Mitochondrial ADP/ATP carrier protein	3	3.58645	0.737254	0.00105791	3.58645	transport metabolite transporters at the envelope membrane
Sopim07g055320	ATPdependent Zn protease cell division protein FtsH homolog	2	3.81757	1.87361	0.0082773	3.81757	protein degradation metalloprotease
Sopim07g056540	L lactate dehydrogenase	3	14.6069	2.91945	0.00035348	14.6069	PS photorespiration glycolate oxydase
Sopim07g064180	Pectinesterase	2	24.7164	3.78065	4.82e-05	24.7164	cell wall pectinesterases PME
Sopim07g065840	Heat shock protein 90	2	3.32494	1.1564	0.00583141	3.32494	stress abiotic heat
Sopim08g014000	Lipoxygenase	2	5.84265	2.82476	0.0105656	5.84265	hormone metabolism jasmonate synthesisdegradation lipoxygenase
Sopim08g021990	26S protease regulatory subunit 6A homolog	2	6.37433	4.1696	0.00506047	6.37433	protein degradation ubiquitin proteasom
Sopim08g068330	Aspartate aminotransferase	2	4.38813	1.06181	0.009144	4.38813	transport amino acids
Sopim08g074940	Aspartic proteinase nepenthesin2	2	120.938	61.5451	0.000647898	120.938	RNA regulation of transcription AP2/EREBP APETALA2/ethyleneresponsive element binding protein family
Sopim08g080640	Osmotinlike protein Fragment	7	16.2939	3.40224	4e-09	16.2939	stress abiotic
Sopim09g009390	Mono dehydroascorbate reductase NADHlike protein	2	18.0157	6.83149	0.000650104	18.0157	redox ascorbate and glutathione ascorbate
Sopim09g011030	Hsp70 nucleotide exchange factor fes1	2	3.90923	1.57628	0.00346144	3.90923	not assigned no ontology armadillo/betacatenin repeat family protein
Sopim09g090980	Major allergen Mal d 1	5	12.8642	1.84897	3.35e-08	12.8642	transport ABC transporters and multidrug resistance systems
Sopim09g091470	3ketoacyl CoA thiolase 2	3	5.82413	2.1349	0.000522524	5.82413	amino acid metabolism degradation branched chain group shared
Sopim09g092380	Adenosyl homocysteinase	2	2.5185	0.439814	0.00649593	2.5185	amino acid metabolism degradation aspartate family methionine
Sopim09g092390	Adenosylhomocysteinase	2	2.5185	0.439814	0.00649593	2.5185	amino acid metabolism degradation aspartate family methionine
Sopim09g098120	DUF1264 domain protein	2	14.1714	8.7373	0.0156628	14.1714	development storage proteins
Sopim10g007600	L lactate dehydrogenase	3	5.68699	2.68557	0.000559165	5.68699	signalling receptor kinases Catharanthus roseuslike RLK1
Sopim10g080710	Asparaginyl tRNA synthetase 2	2	6.84548	5.67859	0.013617	6.84548	protein aa activation asparaginetRNA ligase
Sopim10g080940	Tubulin beta chain	2	4.83652	3.54251	0.00900891	4.83652	lipid metabolism FA synthesis and FA elongation acyl CoA ligase
Sopim10g081510	5 methyl tetrahydropteroyl triglutamate homocysteine methyltransferase	3	11.2247	3.47769	0.00093476	11.2247	amino acid metabolism synthesis aspartate family methionine methionine synthase
Sopim10g082030	Peroxiredoxin	3	3.83059	0.538765	5.23e-06	3.83059	redox peroxiredoxin BAS1
Sopim10g083570	Fructose bis phosphate aldolase	4	6.06773	0.462332	2.46e-08	6.06773	RNA regulation of transcription AtSR transcription factor family
Sopim10g084350	60S ribosomal protein L4B L1	3	3.61142	0.19684	2.18e-07	3.61142	protein synthesis ribosomal protein eukaryotic 60S subunit L4/L1
Sopim10g085020	Tubulin beta chain	2	4.75562	0.904747	0.00917594	4.75562	cell organisation
Sopim10g086010	60S ribosomal protein L4/L1	2	3.58315	0.199841	1.59e-05	3.58315	protein synthesis ribosomal protein eukaryotic 60S subunit L4/L1
Sopim10g086150	Single stranded DNA binding protein	2	11.8384	5.07636	0.00362303	11.8384	RNA RNA binding
Sopim10g086760	Tubulin beta chain	2	4.75562	0.904747	0.00917594	4.75562	cell organisation
Sopim11g009080	Phospho 2 dehydro 3 deoxyheptonate aldolase 1	2	6.966	4.17375	0.00366163	6.966	transport ABC transporters and multidrug resistance systems
Sopim11g010960	Alcohol dehydrogenase	2	9.82356	6.13382	0.0017507	9.82356	transport peptides and oligopeptides
Sopim11g062130	Mitochondrial ADP/ATP carrier protein	3	3.58645	0.737254	0.00105791	3.58645	major CHO metabolism synthesis starch transporter
Sopim11g062190	Mitochondrial ADP/ATP carrier protein	3	3.58645	0.737254	0.00105791	3.58645	major CHO metabolism synthesis starch transporter
Sopim11g069700	Elongation factor 1alpha	2	5.11686	1.27653	0.000533545	5.11686	protein synthesis elongation
Sopim11g069790	chaperonin	2	4.13798	1.84637	0.00308024	4.13798	PS calvin cycle rubisco interacting
Sopim11g072190	Elongation factor beta1	2	9.00919	2.34363	0.00978121	9.00919	redox thioredoxin
Sopim12g006140	Chlorophyll ab binding protein 37	2	9.11461	9.12259	0.00425483	9.11461	PS lightreaction photosystem II LHCII
Sopim12g015880	Heat shock protein 90	2	3.32494	1.1564	0.00583141	3.32494	RNA regulation of transcription MYBrelated transcription factor family
Sopim12g042060	ATPdependent clp protease ATPbinding subunit	3	8.7712	0.476409	1.07e-05	8.7712	stress abiotic heat
Sopim12g055800	Vtype ATP synthase alpha chain	2	2.39272	0.319326	0.0068769	2.39272	PS lightreaction ATP synthase
Sopim12g056250	Glutathione S transferase	2	10.6795	2.88622	0.0148479	10.6795	misc glutathione S transferases
Sopim12g057110	14-3-3 Fragment	2	22.6406	9.32255	0.00218315	22.6406	signalling 1433 proteins
Sopim12g089310	Tubulin beta1 chain	3	4.77534	0.901622	0.00243216	4.77534	secondary metabolism phenylpropanoids
Sopim12g098500	Adenosyl homocysteinase	2	2.5185	0.439814	0.00649593	2.5185	amino acid metabolism degradation aspartate family methionine
Sopim12g099440	Fatty acid oxidation complex subunit alpha	2	8.34893	3.93103	0.00084388	8.34893	lipid metabolism lipid degradation betaoxidation multifunctional
Sopim00g187050	Leucyl aminopeptidase	2	7.88776	6.58595	0.00786482	7.88776	protein degradation
Sopim01g007330	Ribulose bisphosphate carboxylase large chain	2	3.16441	1.64982	0.00186331	3.16441	protein synthesis ribosomal protein prokaryotic chloroplast 30S subunit S15
Sopim01g010760	Porin/voltage_dependent anion_selective channel protein	2	3.11032	2.08488	0.00776206	3.11032	transport porins
Sopim01g099150	Lipoxygenase	2	2.9869	1.61306	0.0030483	2.9869	hormone metabolism jasmonate synthesisdegradation lipoxygenase
Sopim01g099160	Lipoxygenase	2	2.9869	1.61306	0.0030483	2.9869	hormone metabolism jasmonate synthesisdegradation lipoxygenase
Sopim01g108880	1_aminocyclopropane_1_carboxylate oxidase	3	4.61572	2.30447	3.79e-05	4.61572	hormone metabolism ethylene synthesisdegradation 1aminocyclopropane1carboxylate oxidase
Sopim02g062460	2_oxoglutarate_dependent dioxygenase	3	3.25784	1.16802	0.000272732	3.25784	hormone metabolism ethylene synthesisdegradation
Sopim02g063070	14_3_3 protein beta/alpha_1	2	3.76846	1.61713	0.000121481	3.76846	signalling 1433 proteins
Sopim02g082760	Catalase	2	5.35026	2.11399	0.000517337	5.35026	redox dismutases and catalases
Sopim03g006140	Neutral ceramidase	2	9.43278	4.51973	0.000785945	9.43278	protein degradation ubiquitin E3 RING
Sopim03g034180	14_3_3 protein beta/alpha_1	3	3.81989	1.5556	2.17e-05	3.81989	signalling 1433 proteins
Sopim03g097700	O_methyltransferase	5	6.14829	1.9761	1.56e-09	6.14829	misc Omethyl transferases
Sopim04g012120	14_3_3 protein beta/alpha_1	2	5.23364	3.48826	0.00128096	5.23364	signalling 1433 proteins
Sopim04g074510	14_3_3 protein beta/alpha_B	2	5.23364	3.48826	0.00128096	5.23364	signalling 1433 proteins
Sopim09g090150	Legumin 11S_globulin	7	98.4878	10.1358	1.96154e-11	98.4878	development storage proteins
Sopim07g064180	Pectinesterase	3	48.534	5.89143	2.62667e-06	48.534	Cell wall
Sopim09g090980	Major allergen Mal d 1	3	5.41514	2.90829	0.000216977	5.41514	cell wall pectinesterases PME
Sopim02g094120	Sulfite oxidase	2	2.72483	0.302625	0.000746506	2.72483	sulfite assimilation
Sopim03g097700	O_methyltransferase	2	3.32123	0.363222	0.0140484	3.32123	secondary metabolism
Sopim10g085870	UDP_glucosyltransferase family 1 protein	4	2.99325	1.8066	7.86e-05	2.99325	stress abiotic light
Sopim11g006550	Uricase	2	3.52989	3.09817	0.000968591	3.52989	nucleotide metabolism degradation
Sopim11g010200	14_3_3 protein beta/alpha_1	2	5.23364	3.48826	0.00128096	5.23364	signalling 1433 proteins
Solyc12g088670.1.1	Cathepsin B_like cysteine proteinase	2	3.87263	2.16153	0.00132742	3.87263	protein degradation cysteine protease
Solyc01g010760.2.1	Porin/voltage_dependent anion_selective channel protein	2	3.11032	2.08488	0.00776206	3.11032	transport porins
Solyc11g006550.1.1	Uricase	2	3.52989	3.09817	0.000968591	3.52989	nucleotide metabolism degradation
Sopim07g041900	Cathepsin L_like cysteine proteinase	5	4.35262	1.38899	1.51472e-09	4.35262	protein degradation cysteine protease
Solyc12g057110.2.1	14_3_3 (Fragment)	4	6.54262	2.76127	0.000136202	6.54262	signalling 1433 proteins
Sopim12g057110	14_3_3 (Fragment)	4	5.14879	2.7494	0.000141461	5.14879	signalling 1433 proteins
Solyc02g062460.2.1	2_oxoglutarate_dependent dioxygenase	3	3.25784	1.16802	0.000272732	3.25784	hormone metabolism gibberelin synthesisdegradation
Solyc06g076540.1.1	class I heat shock protein	5	308.043	148.034	2.87471e-10	308.043	stress abiotic heat
Solyc06g076570.1.1	class I heat shock protein	5	64.1425	12.7752	5.59405e-06	64.1425	stress abiotic heat
Sopim07g041490	Stress responsive alpha_beta barrel domain protein	5	57.9213	12.8216	9.9e-20	57.9213	stress biotic
Sopim11g066130	Thaumatin_like protein	3	66.3361	42.4434	0.00168229	66.3361	stress biotic
Sopim08g074630	Polyphenol oxidase	9	9.56024	2.23226	7.02949e-08	9.56024	secondary metabolism simple phenols
Sopim08g007620	Subtilisin_like protease	6	11.7443	4.67563	4.36563e-08	11.7443	protein degradation
Sopim09g008670	Threonine ammonia_lyase biosynthetic	6	8.81893	2.09146	4.86186e-07	8.81893	amino acid metabolism degradation aspartate family threonine
Sopim07g061800	Heme_binding protein 2	2	7.95171	4.19445	0.00153069	7.95171	tetrapyrrole synthesis unspecified
Sopim04g082880	Diphosphate__fructose_6_phosphate 1_phosphotransferase	2	5.6759	1.98807	0.00518535	5.6759	glycolysis cytosolic branch pyrophosphatefructose6P phosphotransferase
Sopim08g074940	Aspartic proteinase nepenthesin_2	2	174.509	116.623	0.00226397	174.509	protein degradation
Sopim03g005760	Chlorophyll a_b binding protein 3C_like	2	7.91117	7.59147	0.00975389	7.91117	PS lightreaction photosystem II LHCII
Sopim03g005770	Chlorophyll a_b binding protein 3C_like	2	7.91117	7.59147	0.00975389	7.91117	PS lightreaction photosystem II LHCII
Sopim03g005780	Chlorophyll a_b binding protein 3C_like	2	7.91117	7.59147	0.00975389	7.91117	PS lightreaction photosystem II LHCII
Solyc11g010200.1.1	14_3_3 protein beta/alpha_1	2	5.23364	3.48826	0.00128096	5.23364	signalling 1433 proteins
Solyc11g010470.1.1	14_3_3 protein beta/alpha	2	3.08724	1.45961	0.000521488	3.08724	signalling 1433 proteins
Sopim04g012120	14_3_3 protein beta/alpha_1	2	5.23364	3.48826	0.00128096	5.23364	signalling 1433 proteins
Sopim04g074510	14_3_3 protein beta/alpha_B	2	5.23364	3.48826	0.00128096	5.23364	signalling 1433 proteins
Sopim11g010200	14_3_3 protein beta/alpha_1	2	5.23364	3.48826	0.00128096	5.23364	signalling 1433 proteins
Sopim11g010470	14_3_3 protein beta/alpha	2	3.08724	1.45961	0.000521488	3.08724	signalling 1433 proteins
Solyc10g082030.1.1	Peroxiredoxin	3	3.83059	0.538765	5.2343e-06	3.83059	redox
Sopim09g082340	Vicilin_like protein	3	21.2291	19.9969	1.30711e-06	21.2291	development storage proteins
Sopim09g025210	Legumin 11S_globulin	3	181.47	200.581	0.000467475	181.47	development storage proteins
Sopim03g112440	Oleosin	2	669.738	361.335	0.00788826	669.738	RNA regulation of transcription C2H2 zinc finger family
Sopim03g118040	Calcium_binding protein Calnexin	2	4.66534	2.32717	0.0086374	4.66534	signalling calcium
Solyc11g072190.1.1	Elongation factor beta_1	2	9.00919	2.34363	0.00978121	9.00919	protein synthesis elongation
Sopim11g072190	Elongation factor beta_1	2	9.00919	2.34363	0.00978121	9.00919	protein synthesis elongation
Sopim01g098000	Elongation factor_like protein	2	4.34781	0.333735	0.00133779	4.34781	protein synthesis elongation
Sopim12g055800	V_type ATP synthase alpha chain	2	2.39272	0.319326	0.00687689	2.39272	PS lightreaction ATP synthase
Sopim08g074940	Aspartic proteinase nepenthesin_2	2	120.938	61.5451	0.000647898	120.938	protein degradation
Sopim04g082250	ATP_dependent zinc metalloprotease FTSH_ chloroplastic (Fragment)	2	7.68026	4.75956	0.0119988	7.68026	cell division proteases
Sopim07g016150	Elongation factor 1_beta	2	2.74443	0.493047	0.00633467	2.74443	protein synthesis elongation
Sopim02g080880	Aspartic proteinase	2	22.486	4.28647	0.00159912	22.486	protein degradation
Sopim09g011030	Hsp70 nucleotide exchange factor fes1	2	3.90923	1.57628	0.00346144	3.90923	abiotic stress.heat
Solyc06g005940.2.1	Protein disulfide isomerase	2	2.2841	0.552536	0.00884391	2.2841	misc short chain dehydrogenase/reductase SDR
Sopim06g005940	Protein disulfide isomerase	2	2.2841	0.552536	0.00884391	2.2841	misc short chain dehydrogenase/reductase SDR
Sopim07g064180	Pectinesterase	2	24.7164	3.78065	4.82233e-05	24.7164	cell wall pectinesterases PME
Solyc09g090990.2.1	Major allergen Mal d 1	35	31.6635	5.73308	9.9e-20	31.6635	transport ABC transporters and multidrug resistance systems
Sopim09g090990	Major allergen Mal d 1	33	27.462	6.37396	9.9e-20	27.462	transport ABC transporters and multidrug resistance systems
Solyc01g102960.2.1	class IV heat shock protein	16	56.8643	9.72682	9.9e-20	56.8643	abiotic stress.heat
Sopim01g102960	class IV heat shock protein	10	51.3825	15.488	2.31593e-13	51.3825	abiotic stress.heat
Sopim04g015340	Serine carboxypeptidase K10B2.2	6	24.5997	6.93302	9.9e-20	24.5997	protein degradation
Sopim10g007690	Chlorophyll a_b binding protein 8_ chloroplastic	6	2.3591	0.93309	9.99201e-14	2.3591	PS light reaction
Sopim07g006560	Hypersensitive response assisting protein	2	7.08928	7.58489	0.0136859	7.08928	RNA processing ribonucleases
Sopim09g098120	DUF1264 domain protein	2	17.0417	16.5864	0.000340605	17.0417	protein of unknown function
Sopim02g079510	Peroxidase	2	4.39189	1.60176	0.00254578	4.39189	redox
Sopim01g097240	Pathogenesis_related protein 4B	2	6.41722	2.96024	0.0106928	6.41722	stress biotic
Sopim04g082010	Plastocyanin	2	4.1821	1.74419	0.00573056	4.1821	PS light reaction
Solyc05g050710.2.1	Lecithin cholesterol acyltransferase	2	2.74262	1.8796	0.00724851	2.74262	lipid metabolism
Solyc02g082760.2.1	Catalase	2	5.35026	2.11399	0.000517337	5.35026	redox catalases
Solyc03g006140.2.1	Neutral ceramidase	2	9.43278	4.51973	0.000785945	9.43278	protein degradation
Solyc00g187050.2.1	Leucyl aminopeptidase	2	7.88776	6.58595	0.00786482	7.88776	stress abiotic unspecified
Solyc11g011380.1.1	Glutamine synthetase	2	1143.93	1647.24	0.00703212	1143.93	aminoacid metabolism
Solyc10g007600.2.1	L_lactate dehydrogenase	6	8.22357	3.00855	3.92424e-10	8.22357	PS photorespiration glycolate oxydase
Solyc07g056540.2.1	L_lactate dehydrogenase	5	10.4593	4.55715	2.06664e-05	10.4593	PS photorespiration glycolate oxydase
Sopim07g005960	Serine carboxypeptidase K10B22	2	13.8066	11.4817	0.00962352	13.8066	cell wall precursor synthesis UXS

## Sheet: SG-SL downregulated
Table S4. Differentially expressed proteins identified in the fruits of wild species at different developmental stages using nanoLC-MS-MS.
List of downregulated proteins in SG-SL
PROTEIN ID	DESCRIPTION	PEPTIDES	RATIO (SG/SL)	STD.DEV	PVALUE	FOLD CHANGE (SG/SL)	MAPMANCLASS
Sopim00g009060	Hypoxanthine phosphoribosyltransferase	2	0.0916181	0.118336	0.0018858	10.9149	lipid metabolism phospholipid synthesis
Sopim00g014830	NADHquinone oxidoreductase subunit D	2	0.0346783	0.0343635	0.0137846	28.8365	stress abiotic drought/salt
Sopim00g017210	Actin	4	0.239415	0.0851423	1.32e-05	4.17685	cell organisation
Sopim00g042130	ATP synthase subunit alpha	3	0.14811	0.0404533	4.1e-09	6.75175	cell cycle
Sopim00g071180	Cysteine proteinase inhibitor	2	0.00479459	0.00691382	0.00110451	208.568	protein degradation inhibitors
Sopim00g257110	HATPase	2	0.0821888	0.0444829	0.000295353	12.1671	tetrapyrrole synthesis ALA dehydratase
Sopim01g005210	Alpha alphatrehalosephosphate synthase UDPforming	2	0.0575712	0.0199375	1.6e-05	17.3698	minor CHO metabolism trehalose TPS
Sopim01g005620	Mitochondrial 2oxoglutarate/malate carrier protein	4	0.315145	0.12568	0.000350116	3.17314	transport metabolite transporters at the mitochondrial membrane
Sopim01g006280	Formatetetrahydrofolate ligase	7	0.114111	0.0510048	7.15e-08	8.76342	RNA regulation of transcription chromatin remodeling factors
Sopim01g007150	Coatomer subunit beta1	10	0.00964506	0.00291338	3.23e-13	103.68	cell vesicle transport
Sopim01g007320	ATP synthase subunit beta	2	0.0290018	0.0271478	0.00299804	34.4806	PS lightreaction ATP synthase epsilon chain
Sopim01g007330	Ribulose bisphosphate carboxylase large chain	6	0.071277	0.0484067	8.33e-07	14.0298	protein synthesis ribosomal protein prokaryotic chloroplast 30S subunit S15
Sopim01g007380	Apocytochrome f	5	0.0710281	0.0225346	1.27e-06	14.0789	PS lightreaction cytochrome b6/f apocytochrome f CYF
Sopim01g007500	Photosystem II CP47 chlorophyll apoprotein	2	0.144077	0.0611121	8.47e-05	6.94076	PS lightreaction photosystem II PSII polypeptide subunits
Sopim01g007610	30S ribosomal protein S3 chloroplastic	2	0.0153656	0.0209695	0.00485437	65.0803	protein synthesis ribosomal protein prokaryotic unknown organellar
Sopim01g007670	30S ribosomal protein S7 chloroplastic	5	0.3597	0.11743	4.14e-05	2.78009	protein synthesis ribosomal protein prokaryotic chloroplast 30S subunit S7
Sopim01g008000	ADPribosylation factor	2	0.0596639	0.0802028	8.96e-06	16.7606	protein postranslational modification
Sopim01g008370	26S proteasome regulatory subunit	2	0.342379	0.148842	0.00199531	2.92074	protein degradation ubiquitin proteasom
Sopim01g008850	CBLinteracting protein kinase 18	2	0.0566523	0.0562076	0.00149483	17.6515	protein postranslational modification
Sopim01g008960	Argonaute 4like protein	2	0.173517	0.207262	0.0104109	5.76311	development unspecified
Sopim01g009180	5 methyl tetrahydropteroyl triglutamate homocysteine methyltransferase	2	0.10059	0.102672	0.00117767	9.94133	amino acid metabolism synthesis aspartate family methionine methionine synthase
Sopim01g009230	Xanthine dehydrogenase/oxidase	2	0.0647021	0.0635981	0.115389	15.4554	misc acid and other phosphatases
Sopim01g009310	Sterol reductase	2	0.0692047	0.0329072	0.000642023	14.4499	hormone metabolism brassinosteroid synthesisdegradation sterols DWF5
Sopim01g009420	Bifunctional polymyxin resistance arnA protein	2	0.454093	0.188104	0.0059621	2.20219	cell wall precursor synthesis UXS
Sopim01g009990	Peptidyl prolyl cis trans isomerase	2	0.337124	0.102991	2.22e-05	2.96627	cell cycle peptidylprolyl isomerase
Sopim01g010200	LTR Gagpolpolymerase 3	4	0.122267	0.0312773	0.000129559	8.17884	not assigned unknown
Sopim01g010540	Ribosomal protein	3	0.0396899	0.0158337	0.00222305	25.1953	protein synthesis ribosome biogenesis
Sopim01g010870	Dehydration responsive family protein	3	0.0389205	0.030111	3.07e-05	25.6934	signalling light
Sopim01g014210	ADP ATP carrier protein-like	2	0.0578702	0.0204165	3.17e-05	17.28	major CHO metabolism synthesis starch transporter
Sopim01g028810	chaperonin	16	0.22952	0.0529805	7.77e-16	4.35691	PS calvin cycle rubisco interacting
Sopim01g044360	Importin beta3	11	3.76e-05	6.16e-05	1.32e-11	26595.7	protein targeting nucleus
Sopim01g056940	Ubiquitin	4	0.091219	0.0329774	1.91e-08	10.9626	protein degradation ubiquitin ubiquitin
Sopim01g058730	Os03g0310500 protein Fragment	3	0.0871269	0.0701829	0.000104187	11.4775	development unspecified
Sopim01g059880	ATP citrate lyase asubunit	3	0.336861	0.163053	0.00135553	2.96858	TCA / organic transformation other organic acid transformations atpcitrate lyase
Sopim01g060180	AMPdependent synthetase and ligase	2	0.132387	0.0690225	0.000585224	7.55358	gluconeogenesis / glyoxylate cycle
Sopim01g060470	Importin alpha1b subunit	5	0.163471	0.0566618	1.62e-08	6.11731	PS calvin cycle rubisco interacting
Sopim01g068530	30S ribosomal protein S9	3	0.0872006	0.0287813	1.47e-06	11.4678	protein synthesis ribosome biogenesis
Sopim01g074030	Betaglucosidase 01	3	0.0163027	0.00778	1.72e-06	61.3394	misc gluco galacto and mannosidases
Sopim01g079090	Protoporphyrinogen oxidase	2	0.17677	0.0576468	0.00165647	5.65706	tetrapyrrole synthesis protoporphyrin IX oxidase
Sopim01g080460	Pyruvate phosphate dikinase	7	0.00548224	0.0028289	8.14e-06	182.407	gluconeogenesis / glyoxylate cycle pyruvate dikinase
Sopim01g080640	Multidrug resistance protein ABC transporter family	2	0.181316	0.09672	0.000803512	5.51523	transport ABC transporters and multidrug resistance systems
Sopim01g081070	Protein transport protein Sec23	2	0.0495477	0.0337258	0.0164487	20.1826	protein targeting secretory pathway golgi
Sopim01g081540	Myosin XIF	2	0.165165	0.103866	0.000537071	6.05456	cell organisation
Sopim01g086750	Protein TIF31 homolog	6	0.0383845	0.018152	1.01e-10	26.0522	protein degradation cysteine protease
Sopim01g087070	Mitochondrial ADP/ATP carrier protein	6	0.0149871	0.00911866	1.63e-06	66.7241	major CHO metabolism synthesis starch transporter
Sopim01g087260	Carotenoid cleavage dioxygenase 1B	4	0.00197444	0.000813039	8.93e-05	506.473	secondary metabolism isoprenoids carotenoids carotenoid cleavage dioxygenase
Sopim01g088020	Protein transport protein sec31	9	0.0599321	0.0189968	1.42e-10	16.6855	not assigned no ontology
Sopim01g088080	Tcomplex protein theta subunit	3	0.0137397	0.01536	0.000360196	72.7819	protein folding
Sopim01g088370	Eukaryotic translation initiation factor 3 subunit B	5	0.104428	0.0684333	3.06e-05	9.57597	protein synthesis initiation
Sopim01g088510	Dynamin like protein	3	0.405957	0.144819	0.000541321	2.46331	misc dynamin
Sopim01g088560	Ras related protein Rab6A	3	0.337521	0.115333	0.000839638	2.96278	signalling Gproteins
Sopim01g090750	Tcomplex protein 1 subunit alpha	3	0.0138376	0.0148864	0.000358841	72.267	protein folding
Sopim01g090780	Ccr4Not transcription complex subunit	2	0.0158856	0.0242307	0.00913662	62.9502	RNA regulation of transcription putative transcription regulator
Sopim01g091220	40S ribosomal protein S13	4	0.199211	0.0380927	4.92e-06	5.0198	protein synthesis ribosomal protein eukaryotic 40S subunit S13
Sopim01g091460	ARF guaninenucleotide exchange factor 2	4	0.0593672	0.0225066	6.36e-05	16.8443	signalling Gproteins
Sopim01g091640	Dehydration responsive protein	2	0.0506271	0.0821251	0.015668	19.7523	stress abiotic drought/salt
Sopim01g091690	Dehydrationresponsive family protein	2	0.0574379	0.0725259	0.00371391	17.4101	protein synthesis ribosome biogenesis
Sopim01g094030	Syt1 synaptotagmin Ca2dependent lipid binding protein putative IC	2	0.0698985	0.0563227	0.000816726	14.3065	signalling calcium
Sopim01g094200	NADdependent malic enzyme 2	7	0.330052	0.0346757	4.76e-09	3.02983	major CHO metabolism degradation sucrose hexokinase
Sopim01g094350	ATPdependent RNA Helicase	2	0.178636	0.15823	0.000880786	5.59796	RNA processing RNA helicase
Sopim01g094700	Glycerol 3 phosphate acyltransferase 4	3	0.0631953	0.0188272	3.49e-05	15.824	lipid metabolism phospholipid synthesis
Sopim01g095970	Dynamin 2	2	0.273192	0.1379	0.00148909	3.66043	minor CHO metabolism myoinositol polyphosphatases
Sopim01g096060	Nuclear envelope protein that mediates the nuclear export of importin alpha Srp1p	6	0.00500735	0.00387736	1.22e-07	199.706	stress biotic
Sopim01g096290	Ubiquitin	4	0.091219	0.0329774	1.91e-08	10.9626	protein synthesis ribosomal protein eukaryotic 60S subunit L40
Sopim01g096870	Prolyl tRNA synthetase	3	0.253537	0.147691	0.000832202	3.94419	protein aa activation bifunctional aminoacyltRNA synthetase
Sopim01g097340	NAD dependent epimerase/dehydratase family protein-like protein	3	0.280704	0.130669	0.000828339	3.56247	cell wall precursor synthesis UXS
Sopim01g097760	Ribosomal protein L7a	2	0.223147	0.17715	0.00185298	4.48135	protein synthesis ribosomal protein eukaryotic 60S subunit L7A
Sopim01g097770	Serine/threonine protein kinase	2	0.189171	0.0843895	0.00245304	5.28623	signalling light
Sopim01g098640	UPF0603 protein At1g54780 chloroplastic	5	0.047464	0.0366264	3.09e-05	21.0686	not assigned no ontology
Sopim01g098700	Branched chain amino acid aminotransferase like protein	3	0.349895	0.0913305	8.7e-05	2.858	misc aminotransferases aminotransferase class IV family protein
Sopim01g098920	Mitochondrial Rho GTPase 1	2	0.0794382	0.0647398	0.0164322	12.5884	protein degradation ubiquitin E3 SCF FBOX
Sopim01g099150	Lipoxygenase	2	0.0919761	0.0565759	0.000544547	10.8724	hormone metabolism jasmonate synthesisdegradation lipoxygenase
Sopim01g099160	Lipoxygenase	2	0.0947644	0.0874245	0.0129693	10.5525	hormone metabolism jasmonate synthesisdegradation lipoxygenase
Sopim01g099180	Lipoxygenase	2	0.0964084	0.076629	0.000777094	10.3725	hormone metabolism jasmonate synthesisdegradation lipoxygenase
Sopim01g099190	Lipoxygenase	11	0.0800665	0.0279685	4.55e-09	12.4896	hormone metabolism jasmonate synthesisdegradation lipoxygenase
Sopim01g099350	AcylCoA binding protein 4	2	0.0433559	0.021347	0.00396273	23.0649	lipid metabolism FA synthesis and FA elongation acylCoA binding protein
Sopim01g099670	40S ribosomal protein S10-like	4	0.0838292	0.019853	4.18e-10	11.929	protein synthesis ribosome biogenesis
Sopim01g099770	Translationally controlled tumor protein homolog	2	0.261264	0.113105	6.12e-05	3.82755	development unspecified
Sopim01g099780	Translationally controlled tumor protein homolog	2	0.261264	0.113105	6.12e-05	3.82755	development unspecified
Sopim01g099900	Ribosomal protein L18	4	0.271133	0.0813965	3.87e-06	3.68823	protein synthesis ribosomal protein eukaryotic 60S subunit L18
Sopim01g100370	Universal stress protein	2	0.0394665	0.029862	0.00259297	25.3379	hormone metabolism ethylene inducedregulatedresponsiveactivated
Sopim01g100380	Calreticulin 2 calcium binding protein	3	0.290258	0.173867	0.00155421	3.44521	signalling calcium
Sopim01g100390	Pyrophosphate energized proton pump	3	0.00916105	0.00795403	0.000549163	109.158	transport amino acids
Sopim01g100720	Importin alpha1b subunit	2	0.24691	0.15087	0.00224245	4.05006	PS calvin cycle rubisco interacting
Sopim01g100860	ADPribosylation factor	2	0.0596639	0.0802028	8.96e-06	16.7606	protein targeting secretory pathway unspecified
Sopim01g100870	ADP ribosylation factor	2	0.0596639	0.0802028	8.96e-06	16.7606	protein postranslational modification
Sopim01g101060	S-adenosylmethionine synthase	7	0.366194	0.0762856	9.25e-09	2.73079	metal handling binding chelation and storage
Sopim01g102310	Unknown Protein	3	0.120943	0.0626125	0.000136563	8.26836	development unspecified
Sopim01g102410	Glutaminyl tRNA synthetase	5	0.040573	0.0123199	5.85e-05	24.647	tetrapyrrole synthesis glutRNA synthetase
Sopim01g102510	Genomic DNA chromosome 5 P1 clone MXC17	2	0.0565877	0.0562141	0.00944208	17.6717	not assigned no ontology
Sopim01g102940	Methionine s-methyltransferase	7	0.0688473	0.0234303	1.9e-08	14.5249	amino acid metabolism synthesis aspartate family methionine methionine Smethyltransferase
Sopim01g103010	Cullin-associated NEDD8 dissociated protein 2	13	0.0278373	0.00648055	2.04e-13	35.923	development unspecified
Sopim01g103450	Chaperone DnaK	2	0.339647	0.146584	0.000780963	2.94424	stress abiotic heat
Sopim01g103480	Coatomer subunit delta	3	0.217372	0.0804804	7.68e-06	4.60041	cell vesicle transport
Sopim01g103930	Transmembrane 9 superfamily protein member 3	3	0.0373068	0.0230496	5.97e-05	26.8048	DNA unspecified
Sopim01g104040	UDP-glucose glycoprotein glucosyltransferase	5	0.0715056	0.0253132	0.00019629	13.9849	protein glycosylation UDPglucose glycoprotein glucosyltransferase
Sopim01g104070	Importin beta	10	0.0109015	0.00456471	1.46e-07	91.7301	protein targeting nucleus
Sopim01g104170	Ankyrin repeat domain containing protein 2	5	0.135186	0.053251	2.06e-08	7.3972	cell organisation
Sopim01g104590	Ribosomal protein L3	5	0.0489742	0.0381793	0.000172378	20.4189	protein synthesis ribosome biogenesis
Sopim01g104770	Actin	5	0.250025	0.0714489	1.86e-06	3.9996	cell organisation
Sopim01g104920	26S protease regulatory subunit 8 homolog	3	0.288816	0.14909	0.00160832	3.46241	protein degradation AAA type
Sopim01g105030	Chlorophyll ab binding protein chloroplastic	4	0.0813083	0.0478262	0.000162206	12.2989	PS lightreaction photosystem II LHCII
Sopim01g105050	Chlorophyll ab binding protein chloroplastic	4	0.0813083	0.0478262	0.000162206	12.2989	PS lightreaction photosystem II LHCII
Sopim01g105540	2-oxoglutarate/malate translocator	2	0.202896	0.0905757	0.0016901	4.92862	transport metabolite transporters at the mitochondrial membrane
Sopim01g105980	Unknown Protein	2	0.126484	0.102802	0.00148954	7.90612	not assigned unknown
Sopim01g106090	Photosystem II oxygen evolving complex protein PsbP	2	0.327397	0.141048	0.00230591	3.05439	PS lightreaction photosystem II PSII polypeptide subunits
Sopim01g106320	Octicosapeptide/Phox/Bem1p domain containing protein	2	0.280134	0.214784	0.00961831	3.56972	development multitarget target of rapamycin
Sopim01g106330	Glutamyl tRNA Gln amidotransferase subunit A	3	0.13626	0.123007	0.000898847	7.33893	lipid metabolism FA synthesis and FA elongation pyruvate kinase
Sopim01g106820	Peptidase M50 family	5	0.0626272	0.019488	7.07e-06	15.9675	protein degradation metalloprotease
Sopim01g108630	Nitrite reductase	2	0.336479	0.086235	0.00660454	2.97195	Nmetabolism nitrate metabolism nitrite reductase
Sopim01g109350	WD40 repeat containing protein	2	0.0164268	0.0258977	0.00175186	60.8762	lipid metabolism lipid degradation lysophospholipases
Sopim01g109410	Dolichyl diphospho oligosaccharide protein glycosyltransferase subunit	6	0.0877702	0.0221343	2.02e-06	11.3934	protein glycosylation
Sopim01g109540	Coatomer subunit gamma	15	0.0108744	0.00322643	3.33e-16	91.9588	cell vesicle transport
Sopim01g109580	Adenylyl cyclase-associated protein	2	0.211286	0.196554	0.00816002	4.73293	RNA regulation of transcription AtSR transcription factor family
Sopim01g109840	Diaminopimelate decarboxylase 2 chloroplastic	2	0.246023	0.13591	0.0070944	4.06467	not assigned unknown
Sopim01g109850	Diaminopimelate decarboxylase	3	0.333974	0.0966899	6.54e-06	2.99425	signalling Gproteins
Sopim01g110120	Vtype proton ATPase subunit a	22	0.0275056	0.00423467	9.9e-20	36.3562	transport p and vATPases
Sopim01g110360	Fructose bisphosphate aldolase	4	0.395973	0.0763014	3.44e-06	2.52542	PS calvin cycle aldolase
Sopim01g111510	Ascorbate peroxidase	2	0.0367265	0.0570367	0.00652424	27.2283	RNA regulation of transcription AtSR transcription factor family
Sopim01g111520	Synaptotagmin	5	0.0385024	0.0183976	2.31e-06	25.9724	stress abiotic cold
Sopim01g111710	26S proteasome nonATPase regulatory subunit 3	7	0.0279395	0.00898704	8.4e-07	35.7917	protein degradation ubiquitin proteasom
Sopim01g111760	Vtype ATP synthase beta chain	5	0.0930039	0.0454076	3.74e-05	10.7522	mitochondrial electron transport / ATP synthesis F1ATPase
Sopim01g111780	Importin beta2 subunit	8	0.00314364	0.00251975	1.57e-09	318.103	protein targeting nucleus
Sopim01g112100	Dimethylaniline monooxygenase 5	5	0.00136115	0.00184662	5.36e-05	734.671	misc oxidases copper flavone etc
Sopim02g014150	Photosystem II stability/assembly factor Ycf48like protein	2	0.377865	0.290544	0.163245	2.64644	protein assembly and cofactor ligation
Sopim02g020980	4 alphaglucanotransferase	9	0.0133804	0.00599398	2.92e-09	74.7364	major CHO metabolism degradation starch D enzyme
Sopim02g021650	DNA damage binding protein 1	2	0.0697952	0.0154941	0.00116058	14.3276	protein degradation ubiquitin E3 DCX
Sopim02g030170	FAD linked oxidase domain protein	6	0.0666669	0.0176978	4.22e-07	15	hormone metabolism brassinosteroid synthesisdegradation sterols DWF1
Sopim02g031910	Serine/threonine protein kinase	3	0.112849	0.057317	0.00203829	8.86143	protein postranslational modification
Sopim02g063090	T complex protein 1 subunit zeta	5	0.281616	0.0583711	1.01e-06	3.55094	protein postranslational modification
Sopim02g064670	Ribosomal protein L26like 1	10	0.172869	0.0182191	8.22e-15	5.78474	protein synthesis ribosomal protein eukaryotic 60S subunit L26
Sopim02g065300	LeucyltRNA synthetase	11	0.0671959	0.0187746	1.88e-13	14.8819	protein folding
Sopim02g067030	5 aposAMP-activated protein kinase catalytic subunit alpha2	2	0.16275	0.158931	0.00288614	6.1444	signalling in sugar and nutrient physiology misc
Sopim02g067080	UDP-D-glucose dehydrogenase	2	0.0306847	0.0179901	0.000615318	32.5896	cell wall precursor synthesis UGD
Sopim02g067690	Glucosyl transferase-like protein	2	0.0476994	0.0258387	0.00474809	20.9646	misc UDP glucosyl and glucoronyl transferases
Sopim02g069120	Zinc finger protein ZPR1	2	0.373072	0.113687	0.00153757	2.68045	RNA regulation of transcription C2H2 zinc finger family
Sopim02g069140	Leucyl tRNA synthetase	4	0.0404175	0.0272278	0.000570229	24.7418	protein folding
Sopim02g069450	Photosystem I reaction center subunit III	2	0.217947	0.0962524	0.00337077	4.58828	PS lightreaction photosystem I PSI polypeptide subunits
Sopim02g069460	Photosystem I reaction center subunit III	4	0.0496367	0.0242383	4.29e-05	20.1464	PS lightreaction photosystem I PSI polypeptide subunits
Sopim02g070260	Protein phosphatase 1 regulatory subunit 7	2	0.0341873	0.0234603	0.00174158	29.2506	development unspecified
Sopim02g070310	Ribosomal protein L32	4	0.330376	0.0907049	1.56e-06	3.02685	protein synthesis ribosomal protein eukaryotic 60S subunit L32
Sopim02g070320	40S ribosomal protein S4like protein	6	0.112758	0.065873	3.17e-06	8.86853	protein synthesis ribosomal protein eukaryotic 40S subunit S4
Sopim02g070330	40S ribosomal protein S4like protein	6	0.112758	0.065873	3.17e-06	8.86853	protein synthesis ribosomal protein eukaryotic 40S subunit S4
Sopim02g070360	40S ribosomal protein S4like protein	6	0.112758	0.065873	3.17e-06	8.86853	protein synthesis ribosomal protein eukaryotic 40S subunit S4
Sopim02g070570	30S ribosomal protein S11	5	0.34626	0.115735	6.58e-05	2.888	protein synthesis ribosomal protein eukaryotic 40S subunit S14
Sopim02g070640	60S ribosomal protein L18a	4	0.0962988	0.0360591	0.00712469	10.3843	protein synthesis ribosomal protein eukaryotic 60S subunit L18A
Sopim02g070940	Chlorophyll a/b binding protein	3	0.156253	0.065509	2.75e-06	6.3999	PS lightreaction photosystem II LHCII
Sopim02g070980	Chlorophyll a/b binding protein	3	0.156253	0.065509	2.75e-06	6.3999	PS lightreaction photosystem II LHCII
Sopim02g070990	Chlorophyll a/b binding protein	3	0.156253	0.065509	2.75e-06	6.3999	PS lightreaction photosystem II LHCII
Sopim02g071000	Chlorophyll a/b binding protein	3	0.156253	0.065509	2.75e-06	6.3999	PS lightreaction photosystem II LHCII
Sopim02g071330	SH3 domain containing guanine exchange factor	2	0.0131042	0.0136472	0.000640553	76.3114	transport peptides and oligopeptides
Sopim02g072130	Protein transport protein SEC61 alpha subunit	3	0.0872207	0.0334687	5e-07	11.4652	transport misc
Sopim02g076720	Phosphoribosyl formyl glycinamidine synthase	2	0.0694138	0.102425	0.0094906	14.4064	nucleotide metabolism synthesis purine FGAR amidotransferase
Sopim02g078540	Unknown Protein	2	0.000514712	0.000938669	0.00118627	1942.83	not assigned unknown
Sopim02g078570	Epoxide hydrolase 3	6	0.00104089	0.00109249	1.21e-06	960.713	misc GDSLmotif lipase
Sopim02g078900	NADH dehydrogenase	2	0.0562164	0.035406	0.000922565	17.7884	mitochondrial electron transport / ATP synthesis NADHDH type II internal matrix
Sopim02g080540	ATP synthase gamma chain	3	0.215701	0.118806	0.000757261	4.63605	PS lightreaction ATP synthase gamma chain
Sopim02g081160	Diphosphate fructose 6 phosphate 1 phosphotransferase	6	0.0411596	0.0129758	6.91e-08	24.2957	glycolysis plastid branch pyrophosphatefructose6P phosphotransferase
Sopim02g082000	30S ribosomal protein S19	2	0.374358	0.122533	0.000310039	2.67124	protein synthesis ribosome biogenesis
Sopim02g082220	Protein transport protein SEC24	2	0.10782	0.0520906	0.000612672	9.2747	protein targeting secretory pathway golgi
Sopim02g082760	Catalase	2	0.270357	0.118691	0.000236699	3.69881	redox dismutases and catalases
Sopim02g083560	Vacuolar protein sorting 35	2	0.0247634	0.0149915	0.00361618	40.3821	secondary metabolism flavonoids chalcones
Sopim02g084360	Vtype proton ATPase 16 kDa proteolipid subunit c2	2	0.234332	0.145887	0.0149251	4.26744	transport p and vATPases H+transporting twosector ATPase subunit C
Sopim02g084440	Fructose bisphosphate aldolase	2	0.369917	0.0926946	9.84e-05	2.70331	lipid metabolism FA synthesis and FA elongation pyruvate kinase
Sopim02g084690	FGGAP repeat containing protein	2	0.000780297	0.00115514	0.00717185	1281.56	protein degradation ubiquitin E2
Sopim02g085350	Succinate dehydrogenase flavoprotein subunit	2	0.0626974	0.0428838	0.0002836	15.9496	TCA / organic transformation TCA succinate dehydrogenase
Sopim02g085790	T complex protein 1 subunit zeta	6	0.256083	0.0544672	1.06e-07	3.90499	protein folding
Sopim02g086160	D-xylose transporter	2	0.064164	0.041834	0.00470675	15.5851	major CHO metabolism degradation starch transporter
Sopim02g086240	50S ribosomal protein L5	3	0.222916	0.0522937	3.44e-05	4.486	protein synthesis ribosomal protein eukaryotic 60S subunit L16
Sopim02g086460	Unknown Protein	2	0.0595613	0.00927863	3.51e-06	16.7894	cell organisation
Sopim02g087250	Group II intron splicing factor CRS1like	2	0.00889453	0.00839213	0.0037763	112.429	development unspecified
Sopim02g087770	Aldose 1 epimerase-like protein	4	0.22838	0.0515453	3.47e-07	4.37867	redox misc
Sopim02g087880	Tubulin alpha7 chain	4	0.0835033	0.0209784	2.22e-07	11.9756	RNA regulation of transcription bZIP transcription factor family
Sopim02g087930	60S ribosomal protein L34	3	0.339802	0.0828853	0.000245007	2.94289	protein synthesis ribosomal protein eukaryotic 60S subunit L34
Sopim02g088100	Expansin	4	0.0753819	0.0605765	8.54e-05	13.2658	cell wall modification
Sopim02g088610	ATP-dependent chaperone ClpB	2	0.331957	0.176312	0.00880898	3.01244	stress abiotic heat
Sopim02g088700	Mitochondrial processing peptidase beta subunit	5	0.00933884	0.0106912	0.000207823	107.08	protein targeting mitochondria
Sopim02g089260	E3 ubiquitin protein ligase UBR4	4	0.0495515	0.0270694	8.92e-06	20.181	hormone metabolism auxin signal transduction
Sopim02g089630	Proline dehydrogenase	2	0.0380651	0.0319239	8.18e-05	26.2708	amino acid metabolism degradation glutamate family proline
Sopim02g090570	Transducin family protein	3	0.0449862	0.0256164	0.000911872	22.2291	not assigned no ontology
Sopim02g090860	Phenylalanyl tRNA synthetase alpha chain	2	0.248412	0.222083	0.00896223	4.02557	protein aa activation phenylalaninetRNA ligase
Sopim02g091100	Oxalyl CoA decarboxylase	7	0.17571	0.0520242	1.79e-07	5.69119	fermentation PDC
Sopim02g091560	Serine hydroxymethyltransferase	9	0.142095	0.0582244	1.59e-11	7.03756	amino acid metabolism synthesis serineglycinecysteine group glycine
Sopim02g091840	Receptor like kinase RLK	3	0.285152	0.186474	0.00341584	3.5069	stress biotic PRproteins
Sopim02g091870	Tubulin alpha3 chain	5	0.370039	0.120649	0.000176867	2.70242	cell organisation
Sopim02g092000	Unknown Protein	2	0.0502925	0.0463938	0.00861965	19.8837	not assigned unknown
Sopim02g092430	Ribosomal protein L26	10	0.199675	0.0205753	9.9e-20	5.00814	protein synthesis ribosome biogenesis
Sopim02g093630	Uncharacterized membrane protein At3g27390	3	0.170087	0.0606692	1.18e-05	5.87934	not assigned unknown
Sopim02g093830	Glucose 6 phosphate 1 dehydrogenase	9	0.108632	0.0277125	8.69e-12	9.20538	OPP oxidative PP glucose6phosphate 1dehydrogenase G6PD
Sopim02g093900	Cytochrome c1	5	0.034113	0.0152383	9.43e-09	29.3144	signalling receptor kinases DUF 26
Sopim02g094470	Mitochondrial phosphate carrier protein	2	0.102807	0.0974349	0.00499613	9.72698	RNA processing
Sopim03g005600	Dehydration responsive protein-like	2	0.145211	0.151609	0.0104663	6.88652	stress abiotic drought/salt
Sopim03g005760	Chlorophyll ab binding protein 3Clike	6	0.0755204	0.0179792	4.96e-08	13.2415	PS lightreaction photosystem II LHCII
Sopim03g005770	Chlorophyll ab binding protein 3Clike	5	0.159857	0.0576899	3.62e-07	6.25559	PS lightreaction photosystem II LHCII
Sopim03g005780	Chlorophyll ab binding protein 3Clike	4	0.125074	0.0382697	4.56e-07	7.99527	PS lightreaction photosystem II PSII polypeptide subunits
Sopim03g007890	Heat shock protein 90 Fragment	3	0.0135871	0.0127407	0.00125116	73.599	RNA regulation of transcription MYBrelated transcription factor family
Sopim03g025320	Hydroxycinnamoyl transferase	4	0.304365	0.116804	0.000409886	3.28553	secondary metabolism phenylpropanoids
Sopim03g025630	Tripeptidylpeptidase 2	2	0.0428811	0.0489746	0.0103677	23.3203	protein degradation serine protease
Sopim03g025730	Tubulin beta chain	14	0.130872	0.021532	9.9e-20	7.64104	secondary metabolism phenylpropanoids
Sopim03g033400	Vacuolar protein sorting 35	2	0.0247634	0.0149915	0.00361618	40.3821	stress biotic signalling
Sopim03g034170	Uncharacterized conserved membrane protein	2	0.373208	0.161943	0.00226277	2.67947	cell cycle
Sopim03g044000	Ribosomal protein L26	10	0.265995	0.0324557	2.01e-14	3.75947	protein synthesis ribosomal protein eukaryotic 60S subunit L26
Sopim03g045090	cDNA clone 001043A08 full insert sequence	2	0.131503	0.0554217	0.00198282	7.60441	protein degradation subtilases
Sopim03g063560	Glutamate synthase Ferredoxin	35	0.00493865	0.00186882	9.9e-20	202.485	Nmetabolism ammonia metabolism glutamate synthase ferredoxin dependent
Sopim03g065340	Phosphorylase	6	0.0654812	0.0335776	4.5e-05	15.2716	major CHO metabolism degradation starch starch phosphorylase
Sopim03g078290	40S ribosomal protein S18	2	0.370571	0.146924	0.00137434	2.69854	protein synthesis ribosomal protein eukaryotic 40S subunit S18
Sopim03g078400	Actin	2	0.278483	0.221183	0.0060829	3.59089	cell organisation
Sopim03g078570	Rasrelated protein Rab6A	3	0.337521	0.115333	0.000839638	2.96278	signalling Gproteins
Sopim03g082440	G proteincoupled seven transmembrane receptor	2	0.0219212	0.0183903	0.000654928	45.618	not assigned unknown
Sopim03g082660	Major facilitator superfamily domain containing protein 5	2	0.139022	0.0257416	9.61e-07	7.19308	lipid metabolism phospholipid synthesis
Sopim03g082940	Importin subunit beta	11	0.00269009	0.00222367	3.66e-09	371.735	Cofactor and vitamine metabolism
Sopim03g083970	IQ calmodulinbinding motif family protein	2	0.235125	0.140309	0.000447486	4.25306	signalling calcium
Sopim03g096000	Clathrin heavy chain	31	0.000592361	0.000438568	9.9e-20	1688.16	cell vesicle transport
Sopim03g096850	Genomic DNA chromosome 5 P1 clone MKP11	2	0.371508	0.175532	0.00214059	2.69173	protein assembly and cofactor ligation
Sopim03g096920	Exportin1	4	0.0412469	0.0168536	3.45e-05	24.2442	protein targeting nucleus
Sopim03g097290	AlanyltRNA synthetase	2	0.0185085	0.02206	0.00307219	54.0291	protein aa activation alaninetRNA ligase
Sopim03g097790	Vtype proton ATPase subunit C	3	0.113393	0.0592956	0.000277706	8.81889	transport p and vATPases H+transporting twosector ATPase
Sopim03g097840	Mitochondrial phosphate carrier protein	2	0.0610644	0.0529156	0.00154683	16.3762	RNA processing
Sopim03g097900	40S ribosomal protein S1	2	0.141276	0.109075	0.000745869	7.07837	protein synthesis ribosomal protein eukaryotic 40S subunit S3A
Sopim03g098280	ARGONAUTE 1	4	0.00157817	0.00275894	0.000110418	633.646	development unspecified
Sopim03g098700	Cysteine protease inhibitor 8	3	0.007667	0.00749841	0.000617911	130.429	stress biotic PRproteins PR6 proteinase inhibitors
Sopim03g111010	Glyceraldehyde 3 phosphate dehydrogenase	2	0.413386	0.110323	0.00120748	2.41904	glycolysis cytosolic branch glyceraldehyde 3phosphate dehydrogenase GAPDH
Sopim03g111230	60S ribosomal protein L17	3	0.390708	0.148668	0.000339451	2.55946	protein synthesis ribosomal protein eukaryotic 60S subunit L17
Sopim03g111340	Ubiquitin like modifier activating enzyme 5	2	0.302159	0.166571	0.00105911	3.30952	protein degradation ubiquitin E1
Sopim03g111640	Eukaryotic translation initiation factor 4 gamma 2 Fragment	4	0.0534167	0.0264136	0.0161512	18.7207	DNA unspecified
Sopim03g111810	Sieve element occluding protein 3	2	0.0115532	0.016158	0.0122597	86.5563	mitochondrial electron transport / ATP synthesis cytochrome c oxidase
Sopim03g112070	Phosphoglycerate dehydrogenase	5	0.34642	0.0946505	3.11e-06	2.88667	PS lightreaction photosystem I LHCI
Sopim03g112150	Elongation factor Tu	3	0.376454	0.153076	0.00256805	2.65637	protein synthesis elongation
Sopim03g112270	Lrr resistance protein fragment	2	0.315519	0.203075	0.0109129	3.16938	RNA regulation of transcription putative transcription regulator
Sopim03g112850	60S ribosomal protein L44	2	0.359859	0.212862	0.00849241	2.77887	protein synthesis ribosomal protein eukaryotic 60S subunit L44
Sopim03g113400	HATPase	12	0.0851655	0.019864	8.18e-13	11.7418	tetrapyrrole synthesis ALA dehydratase
Sopim03g113800	Betaine aldehyde dehydrogenase	7	0.18257	0.0315171	9.05e-12	5.47736	secondary metabolism N misc betaine betainealdehyde dehydrogenase
Sopim03g114150	Aldehyde dehydrogenase	2	0.149062	0.0539115	8.89e-05	6.7086	secondary metabolism N misc betaine
Sopim03g115230	ClpB chaperone	12	0.172768	0.0321067	2.22e-16	5.78811	stress abiotic heat
Sopim03g115630	Carbamoyl phosphate synthase small chain	2	0.212623	0.214578	0.0114859	4.70316	protein postranslational modification
Sopim03g116620	Phospholipase D	2	0.0260272	0.0260182	0.000952837	38.4213	PS lightreaction other electron carrier ox/red plastocyanin
Sopim03g117480	Pyrophosphate energized proton pump- Pyrophosphate energized inorganic pyrophosphatase HPPase	3	0.124423	0.0336288	0.000209636	8.03711	PS calvin cycle rubisco small subunit
Sopim03g117630	heat shock protein	2	0.290184	0.110095	1.5e-05	3.44609	transport misc
Sopim03g118020	Tudor / nuclease domaincontaining protein	2	0.377321	0.221588	0.00622099	2.65026	RNA regulation of transcription ZnfingerCCHC
Sopim03g118040	Calcium binding protein Calnexin	10	0.0441067	0.0202134	8.59e-09	22.6723	signalling calcium
Sopim03g118170	Glycyl tRNA synthetase	2	0.249497	0.153171	0.00493005	4.00806	RNA regulation of transcription orphan family
Sopim03g118340	ATP-dependent clp protease ATPbinding subunit	4	0.35552	0.0976356	0.000244955	2.81278	stress abiotic heat
Sopim03g118640	D-tagatose1,6-bisphosphate aldolase subunit gatY	10	0.0950715	0.020817	2.37e-10	10.5184	OPP oxidative PP 6phosphogluconate dehydrogenase
Sopim03g118760	Tubulin beta chain	6	0.122512	0.0327024	4.34e-12	8.1625	lipid metabolism FA synthesis and FA elongation acyl CoA ligase
Sopim03g118910	Tcomplex protein 1 subunit delta	4	0.185071	0.0713943	1.78e-05	5.40334	protein folding
Sopim03g119080	Betaglucosidase	10	0.0407157	0.0105634	1.83e-11	24.5606	misc gluco galacto and mannosidases
Sopim03g119090	WD repeat containing protein 1	2	0.0833741	0.0656927	0.0010165	11.9941	development unspecified
Sopim03g119130	Histone H1	3	0.0810067	0.0622908	0.00240307	12.3447	DNA synthesis/chromatin structure histone
Sopim03g119360	40S ribosomal protein S7like protein	3	0.40022	0.104306	7.32e-05	2.49863	protein synthesis ribosomal protein eukaryotic 40S subunit S7
Sopim03g120270	Coatomer betaapos subunit	11	0.0245318	0.00470695	3.82e-12	40.7635	cell vesicle transport
Sopim03g120350	N-alpha-acetyltransferase 16 NatA auxiliary subunit	2	0.0571548	0.0624115	6.52e-05	17.4963	misc acyl transferases
Sopim03g120850	chaperonin	9	0.144456	0.0540622	7.62e-10	6.92253	PS calvin cycle rubisco interacting
Sopim03g121070	Hexokinase	2	0.182114	0.165456	0.00517543	5.49106	signalling receptor kinases leucine rich repeat XI
Sopim03g121570	Transmembrane 9 superfamily protein member 4	2	0.0809789	0.0708669	0.0130765	12.3489	DNA unspecified
Sopim03g121590	Protein SEY1	5	0.028198	0.00794952	1.36e-05	35.4635	signalling Gproteins
Sopim03g121640	chaperonin	4	0.0682598	0.0435291	0.000136476	14.6499	stress abiotic heat
Sopim03g123630	Pectinesterase	4	0.286885	0.124396	1.34e-05	3.48571	secondary metabolism flavonoids dihydroflavonols
Sopim03g123730	26S protease regulatory subunit 7	2	0.366796	0.237625	0.0140553	2.72631	protein degradation ubiquitin proteasom
Sopim03g123830	Phosphoglycerate dehydrogenase	15	0.123039	0.0173084	2.22e-16	8.1275	PS lightreaction photosystem I LHCI
Sopim04g005160	6-phosphogluconate dehydrogenase decarboxylating	2	0.288352	0.252539	0.00857495	3.46799	OPP oxidative PP 6phosphogluconate dehydrogenase
Sopim04g006970	Phosphoenolpyruvate carboxylase	18	0.0266282	0.00940565	2.44e-15	37.5542	glycolysis cytosolic branch phosphoenolpyruvate carboxylase PEPC
Sopim04g008280	Regulator of ribonuclease activity A	3	0.216283	0.0762494	4.14e-05	4.62357	C1metabolism
Sopim04g008310	Glucosyltransferase	3	0.00278821	0.00263258	3.53e-05	358.653	transport ABC transporters and multidrug resistance systems
Sopim04g008740	Pyruvate kinase	4	0.189845	0.0920014	6.73e-05	5.26745	glycolysis cytosolic branch pyruvate kinase PK
Sopim04g008810	40S ribosomal protein S26	2	0.0360617	0.0293184	0.0065503	27.7302	protein synthesis ribosomal protein eukaryotic 40S subunit S26
Sopim04g009200	Glutamate-1-semialdehyde-2, 1-aminomutase	2	0.312278	0.264114	0.0137632	3.20228	misc oxidases copper flavone etc
Sopim04g010070	Protein phosphatase 2A regulatory subunit Baposlike protein	2	0.0792407	0.0375314	0.00449905	12.6198	protein postranslational modification
Sopim04g011350	2oxoglutarate dehydrogenase E1 component	2	0.120568	0.171086	0.00121273	8.29404	lipid metabolism FA synthesis and FA elongation acetyl CoA transacylase
Sopim04g011400	UDPglucose 4 epimerase	3	0.427422	0.0802289	0.00183101	2.33961	cell wall precursor synthesis UXS
Sopim04g011440	heat shock protein	11	0.295164	0.0589209	2.22e-11	3.38795	protein folding
Sopim04g011500	Actin 4	6	0.260309	0.0630775	1.57e-07	3.84159	cell organisation
Sopim04g012040	26S proteasome nonATPase regulatory subunit 12	2	0.0532354	0.0313621	0.0103079	18.7845	signalling light COP9 signalosome
Sopim04g014510	Glutamine synthetase	3	0.330664	0.0766556	3.21e-05	3.02422	misc nitrilases nitrile lyases berberine bridge enzymes reticuline oxidases troponine reductases
Sopim04g014570	Transmembrane 9 superfamily protein member 1	5	0.0587756	0.0197288	5.64e-09	17.0139	protein postranslational modification
Sopim04g014600	Universal stress protein family protein	2	0.124745	0.049654	0.00100534	8.01636	RNA regulation of transcription putative transcription regulator
Sopim04g016350	40S ribosomal protein S4like protein	3	0.0943456	0.0782181	0.000740478	10.5993	protein synthesis ribosomal protein eukaryotic 40S subunit S4
Sopim04g026020	Sieve element occluding protein 3	2	0.0387291	0.0191043	0.00134809	25.8204	protein postranslational modification
Sopim04g026100	30S ribosomal protein S9	2	0.113324	0.0388944	0.000566034	8.82429	protein synthesis ribosome biogenesis
Sopim04g045340	Phosphoglucomutase	7	0.246385	0.0398204	1.88e-09	4.0587	glycolysis cytosolic branch phosphoglucomutase PGM
Sopim04g050510	Translational activator gcn1	3	0.0577764	0.03527	0.000202401	17.3081	protein synthesis
Sopim04g050520	Translational activator gcn1	3	0.0240426	0.0129823	0.000123697	41.5928	protein synthesis
Sopim04g051370	26S proteasome nonATPase regulatory subunit 12	4	0.0349651	0.0123849	0.000171491	28.5999	signalling light COP9 signalosome
Sopim04g053120	4 alphaglucanotransferase	4	0.03406	0.0261872	8.62e-05	29.36	misc nitrilases nitrile lyases berberine bridge enzymes reticuline oxidases troponine reductases
Sopim04g054480	C2 domain containing proteinlike	5	0.0176276	0.00782508	1.15e-06	56.7292	not assigned no ontology
Sopim04g055170	Annexin 2	2	0.227964	0.23726	0.0116737	4.38665	misc oxidases copper flavone etc
Sopim04g058070	UDP N-acetylglucosamine pyrophosphorylase	2	0.396338	0.126298	0.0020109	2.5231	cell wall precursor synthesis NDP sugar pyrophosphorylase multiple NDPSugars
Sopim04g063280	Vacuolar protein sortin gassociated protein 27	2	0.346958	0.176145	0.00588379	2.8822	cell vesicle transport
Sopim04g063290	30S ribosomal protein S5	2	0.0364391	0.0377624	0.00977671	27.443	protein synthesis ribosome biogenesis
Sopim04g071260	Actin	5	0.250025	0.0714489	1.86e-06	3.9996	cell organisation
Sopim04g071340	Fructose 1, 6 bisphosphatase class 1	2	0.30912	0.192071	0.0100304	3.23499	PS calvin cycle FBPase
Sopim04g071350	Exocyst complex component 2	4	0.0187304	0.0117705	0.000136197	53.3893	transport ammonium
Sopim04g071620	ASR4 Fragment	3	0.00175721	0.00247963	0.00129191	569.083	stress abiotic drought/salt
Sopim04g072060	Rasrelated protein Rab7a	2	0.251728	0.068962	0.000691689	3.97254	cell wall precursor synthesis UXS
Sopim04g072160	Prostaglandin E synthase 3	2	0.174696	0.0427613	0.00680089	5.72422	RNA regulation of transcription AtSR transcription factor family
Sopim04g072240	Oxidoreductase family protein	3	0.189303	0.040533	0.000130672	5.28254	not assigned no ontology
Sopim04g073990	Annexin	2	0.0402501	0.0320245	0.0131665	24.8447	stress abiotic heat
Sopim04g074300	30S ribosomal protein S5	2	0.0364391	0.0377624	0.00977671	27.443	protein synthesis ribosomal protein eukaryotic 40S subunit S2
Sopim04g074510	14-3-3 protein beta/alphaB	2	0.207225	0.0862084	0.00031519	4.82568	signalling 1433 proteins
Sopim04g076090	Glucose 6 phosphate isomerase 2	3	0.212639	0.0841387	8.37e-06	4.70281	glycolysis plastid branch glucose6phosphate isomerase
Sopim04g076230	AP2 complex subunit mu	3	0.0313601	0.0212815	0.000108849	31.8877	protein targeting secretory pathway unspecified
Sopim04g076380	Cytochrome P450 NADPHreductase	5	0.0595203	0.0135743	3.35e-07	16.801	misc cytochrome P450
Sopim04g076790	Serine hydroxymethyltransferase	6	0.129053	0.0611332	1.03e-08	7.74874	PS photorespiration serine hydroxymethyltransferase
Sopim04g076890	Ubiquitin fold modifier conjugating enzyme 1	2	0.32215	0.184542	0.00302755	3.10415	not assigned unknown
Sopim04g077020	Tubulin alpha3 chain	5	0.310764	0.116118	5.74e-05	3.21788	RNA regulation of transcription bZIP transcription factor family
Sopim04g077650	Serine carboxypeptidase 1	3	0.270861	0.0813659	0.000948423	3.69192	protein degradation serine protease
Sopim04g077670	Serine carboxypeptidase 1	2	0.050565	0.0186303	0.000438398	19.7765	protein degradation serine protease
Sopim04g079270	Sorting and assembly machinery component 50 homolog	2	0.00831279	0.0110509	0.0110266	120.297	not assigned no ontology
Sopim04g079790	30S ribosomal protein S9	4	0.323923	0.126236	0.000671302	3.08716	protein synthesis ribosomal protein prokaryotic chloroplast 30S subunit S9
Sopim04g080980	Coatomer alpha subunitlike protein	27	0.0165046	0.00328301	9.9e-20	60.5891	cell vesicle transport
Sopim04g081090	Vtype proton ATPase 16 kDa proteolipid subunit c2	2	0.234332	0.145887	0.0149251	4.26744	transport p and vATPases H+transporting twosector ATPase
Sopim04g081330	Chromosome 11 contig 1 DNA sequence. Fragment	2	0.0722348	0.0283763	0.00660079	13.8437	not assigned unknown
Sopim04g081440	Neutral invertase like protein	3	0.0656662	0.0255747	0.000119776	15.2285	protein postranslational modification kinase receptor like cytoplasmatic kinase VII
Sopim04g081490	Tubulin beta1 chain	11	0.16921	0.0246141	9.9e-20	5.90981	lipid metabolism FA synthesis and FA elongation acyl CoA ligase
Sopim04g081570	Chaperone protein htpG	4	0.00396178	0.00275034	0.000430518	252.412	cell wall cell wall proteins proline rich proteins
Sopim04g082140	Laccase22	4	0.157424	0.0911963	7.23e-06	6.35225	misc oxidases copper flavone etc
Sopim04g082250	ATP-dependent zinc metalloprotease FTSH chloroplastic Fragment	4	0.313737	0.0764909	1.05e-06	3.18738	protein degradation metalloprotease
Sopim04g082460	Catalase	2	0.270357	0.118691	0.000236699	3.69881	redox dismutases and catalases
Sopim04g082630	Glyceraldehyde 3 phosphate dehydrogenase B	3	0.38825	0.0648472	0.000121855	2.57566	protein postranslational modification
Sopim04g082670	Dolichyl diphospho oligosaccharide protein glycosyltransferase subunit 1	6	0.00697307	0.00598094	2.35e-08	143.409	hormone metabolism cytokinin signal transduction
Sopim04g082700	Solute carrier family 2 facilitated glucose transporter member 12	2	0.121357	0.0385597	0.000795409	8.24012	transport sugars
Sopim04g082790	Atp-dependent RNA helicase	3	0.284669	0.0821934	4.37e-06	3.51286	protein synthesis initiation
Sopim04g082880	Diphosphate fructose 6 phosphate 1 phosphotransferase	2	0.109075	0.0518438	0.000222642	9.16801	misc nitrilases nitrile lyases berberine bridge enzymes reticuline oxidases troponine reductases
Sopim05g005020	R1 protein alphaglucan water dikinase	11	0.0395361	0.0115657	2.55e-12	25.2934	major CHO metabolism degradation starch glucan water dikinase
Sopim05g005190	ADP ribosylation factor	2	0.0596639	0.0802028	8.96e-06	16.7606	protein postranslational modification
Sopim05g005480	Oxido reductase zinc binding dehydrogenase	2	0.26509	0.211476	0.00346357	3.7723	misc oxidases copper flavone etc
Sopim05g005490	Carbonic anhydrase	2	0.272344	0.191339	0.00541168	3.67183	TCA / organic transformation carbonic anhydrases
Sopim05g005690	30S ribosomal protein S9	2	0.117418	0.0383278	3.3e-05	8.51656	protein synthesis ribosomal protein eukaryotic 40S subunit S16
Sopim05g005700	Aldehyde dehydrogenase 1	3	0.259272	0.176302	0.00101286	3.85696	secondary metabolism N misc betaine
Sopim05g005780	AP1 complex subunit gamma1	2	0.0137508	0.0092389	0.00209725	72.7232	cell vesicle transport
Sopim05g005800	Threonyl tRNA synthetase	3	0.0522089	0.02513	0.00238126	19.1538	RNA regulation of transcription unclassified
Sopim05g006740	Glutathione S transferase	2	0.15909	0.0816321	0.000655692	6.28573	development unspecified
Sopim05g007250	Ribosomal protein	3	0.0396899	0.0158337	0.00222305	25.1953	protein synthesis ribosomal protein eukaryotic 40S subunit S9
Sopim05g007560	60S ribosomal protein L34	3	0.339802	0.0828853	0.000245007	2.94289	protein synthesis ribosome biogenesis
Sopim05g008600	Fructose bisphosphate aldolase	2	0.396857	0.0838279	8.64e-05	2.5198	lipid metabolism FA synthesis and FA elongation pyruvate kinase
Sopim05g009600	Phosphatase 2A regulatory A subunit	3	0.165095	0.116359	0.00159586	6.05712	protein postranslational modification
Sopim05g010260	6 phosphogluconate dehydrogenase decarboxylating	2	0.293257	0.224909	0.00704547	3.40997	OPP oxidative PP 6phosphogluconate dehydrogenase
Sopim05g010670	Chaperone protein htpG	3	0.28462	0.147868	0.00079336	3.51346	stress abiotic heat
Sopim05g012480	Mitochondrial processing peptidase beta subunit	6	0.275199	0.0759946	5.82e-08	3.63373	protein targeting mitochondria
Sopim05g012510	Phosphorylase	12	0.0263006	0.00839635	1.43e-11	38.0219	major CHO metabolism degradation starch starch phosphorylase
Sopim05g013850	Sieve element occluding protein 3	6	0.0235938	0.00840513	2e-06	42.3839	protein postranslational modification
Sopim05g013870	Sieve element occluding protein 3	3	0.0313027	0.0108037	0.000105457	31.9461	protein postranslational modification
Sopim05g013990	Tcomplex protein 1 subunit epsilon	3	0.16868	0.106511	0.000221543	5.92839	protein postranslational modification
Sopim05g014280	Heat shock protein	5	0.0811244	0.0432893	2.98e-06	12.3268	protein synthesis ribosome biogenesis
Sopim05g014310	Metalloendopeptidase family saccharolysin amp thimet oligopeptidase ISS	3	0.0162057	0.00905168	2.58e-05	61.7068	protein degradation
Sopim05g014470	Glyceraldehyde 3 phosphate dehydrogenase	4	0.28632	0.0757137	0.000161401	3.49259	glycolysis cytosolic branch glyceraldehyde 3phosphate dehydrogenase GAPDH
Sopim05g017950	Bile acid sodium symporter	2	0.0791416	0.0457131	0.000157484	12.6356	transport unspecified cations
Sopim05g023720	Apocytochrome f	3	0.0857872	0.0353646	0.0013356	11.6568	PS lightreaction cytochrome b6/f apocytochrome f CYF
Sopim05g025740	SH3 domain containing protein	2	0.016325	0.0139163	0.000470914	61.2557	not assigned no ontology
Sopim05g026540	Transmembrane protein 214	4	0.115041	0.0403329	0.000154592	8.69256	not assigned unknown
Sopim05g032820	Adenosyl homocysteinase	2	0.251138	0.200785	0.00653018	3.98187	not assigned unknown
Sopim05g046330	Dolichyl diphospho oligosaccharide protein glycosyltransferase subunit 2	3	0.0924074	0.0443395	0.000869179	10.8216	development unspecified
Sopim05g050120	Malic enzyme	10	0.178729	0.0347915	4.16e-13	5.59506	TCA / organic transformation other organic acid transformations malic
Sopim05g050600	Dynamin 2	4	0.290359	0.0947467	0.000100858	3.44401	minor CHO metabolism myoinositol polyphosphatases
Sopim05g050970	Transketolase 1	2	0.271336	0.211295	0.00674303	3.68547	PS calvin cycle transketolase
Sopim05g051000	40S ribosomal protein S13	4	0.177304	0.0354693	7.03e-06	5.64003	protein synthesis ribosome biogenesis
Sopim05g051250	Glutamine synthetase	3	0.330664	0.0766556	3.21e-05	3.02422	RNA regulation of transcription squamosa promoter binding protein family SBP
Sopim05g051570	Ras related protein Rab6A	3	0.337521	0.115333	0.000839638	2.96278	signalling Gproteins
Sopim05g052510	Clathrin heavy chain	38	0.000853154	0.000412178	9.9e-20	1172.12	cell vesicle transport
Sopim05g052600	Fructose 1,6 bisphosphatase class 1	3	0.120484	0.0534553	0.00025887	8.29989	PS calvin cycle sedoheptulose bisphosphatase
Sopim05g052780	LIM domain protein	2	0.0412861	0.0184346	0.00454172	24.2212	RNA regulation of transcription general transcription
Sopim05g052920	Folylpolyglutamate synthase	2	0.0454714	0.0452141	0.000736588	21.9918	tetrapyrrole synthesis ALA dehydratase
Sopim05g053300	Dihydrolipoyl dehydrogenase	9	0.278277	0.0674271	5.1e-10	3.59354	redox ascorbate and glutathione glutathione
Sopim05g053470	chaperonin	15	0.229598	0.0501497	8.98e-14	4.35544	stress abiotic heat
Sopim05g053650	26S proteasome regulatory subunit	3	0.0485065	0.0126003	7.07e-06	20.6158	protein degradation ubiquitin proteasom
Sopim05g053670	60S ribosomal protein L13alike protein	4	0.141813	0.0437279	1e-05	7.05152	protein synthesis ribosome biogenesis
Sopim05g053830	Protein transport protein Sec23	2	0.0275165	0.0285367	0.000810484	36.3418	protein targeting secretory pathway golgi
Sopim05g054040	Transmembrane 9 superfamily protein member 1	3	0.0647043	0.0273198	5.73e-05	15.4549	protein postranslational modification
Sopim05g054050	Glutamate decarboxylase	2	0.165234	0.100145	0.00281195	6.05203	amino acid metabolism synthesis central amino acid metabolism GABA glutamate decarboxylase
Sopim05g054070	60S ribosomal protein L6	2	0.187508	0.202562	0.00547338	5.33312	protein synthesis ribosome biogenesis
Sopim05g054320	Epoxide hydrolase	2	0.318252	0.153941	0.00315275	3.14217	misc misc2
Sopim05g054330	Epoxide hydrolase	2	0.318252	0.153941	0.00315275	3.14217	misc misc2
Sopim05g054350	Epoxide hydrolase	3	0.291713	0.127026	0.00099494	3.42803	misc misc2
Sopim05g054480	Actin	6	0.260309	0.0630775	1.57e-07	3.84159	cell organisation
Sopim05g054490	Trans-2-enoylCoA reductase	6	0.0314693	0.0167102	1.03e-05	31.777	lipid metabolism exotics steroids squalene etc trans2enoylCoA reductase NADPH
Sopim05g054640	2-oxoglutarate dehydrogenase E1 component	9	0.0841735	0.047238	8.94e-07	11.8802	lipid metabolism FA synthesis and FA elongation acetyl CoA transacylase
Sopim05g054760	Dehydroascorbate reductase Fragment	2	0.19569	0.095443	0.0134659	5.11012	redox ascorbate and glutathione ascorbate
Sopim05g055210	Eukaryotic peptide chain release factor subunit 13like	5	0.260516	0.108727	1.24e-05	3.83853	RNA regulation of transcription AtSR transcription factor family
Sopim05g055230	40S ribosomal protein S17like protein	4	0.207583	0.0469786	8.39e-07	4.81736	protein synthesis ribosomal protein eukaryotic 40S subunit S17
Sopim05g055400	Cytochrome P450	8	0.075279	0.0229791	1.53e-09	13.2839	misc cytochrome P450
Sopim05g055880	Nucleolar protein 5	3	0.19589	0.0777178	8.34e-06	5.10492	RNA regulation of transcription putative transcription regulator
Sopim05g056130	Dolichyl diphospho oligosaccharide protein glycosyltransferase subunit 1	2	0.0741782	0.0849125	0.000684	13.481	hormone metabolism cytokinin signal transduction
Sopim05g056310	Tcomplex protein 1 subunit gamma	8	0.202441	0.0317199	4.92e-09	4.9397	protein folding
Sopim05g056580	Dehydration responsive family protein	3	0.0942335	0.0627521	3.77e-06	10.6119	tetrapyrrole synthesis ALA dehydratase
Sopim06g005060	Elongation factor 1 alpha	7	0.119974	0.0183855	6.11e-15	8.33513	protein synthesis elongation
Sopim06g005080	Vacuolar protein sorting associated protein 18	2	0.0191819	0.0230193	0.00457626	52.1323	protein targeting secretory pathway vacuole
Sopim06g005910	Tubulin beta chain	9	0.131391	0.0280022	2.05e-09	7.61085	lipid metabolism FA synthesis and FA elongation acyl CoA ligase
Sopim06g007320	Ubiquitin activating enzyme E1	4	0.119179	0.0690058	0.00012971	8.39073	protein degradation ubiquitin E1
Sopim06g007360	40S ribosomal protein S4like protein	4	0.0994067	0.0738808	0.000256157	10.0597	protein synthesis ribosome biogenesis
Sopim06g007470	40S ribosomal protein S26	2	0.0548385	0.0427164	0.00524887	18.2354	protein synthesis ribosomal protein eukaryotic 40S subunit S26
Sopim06g009190	Pectinesterase	4	0.066266	0.0224594	1.3e-05	15.0907	secondary metabolism flavonoids dihydroflavonols
Sopim06g009750	Importin alpha1b subunit	3	0.213283	0.0933423	0.000421819	4.6886	protein targeting nucleus
Sopim06g009960	Elongation factor 1 alpha	3	0.224037	0.157737	0.00332821	4.46356	protein synthesis elongation
Sopim06g011280	Elongation factor 1gamma	9	0.0748092	0.0276832	2.66e-07	13.3673	protein synthesis elongation
Sopim06g011380	Chaperone ClpB	2	0.180899	0.105901	0.00764893	5.52796	stress abiotic heat
Sopim06g019170	Gammaglutamyl phosphate reductase	2	0.282005	0.104413	0.00026707	3.54604	amino acid metabolism synthesis glutamate family proline delta 1pyrroline5carboxylate synthetase
Sopim06g035970	Tubulin beta chain	12	0.119267	0.0194484	9.9e-20	8.38458	cell organisation
Sopim06g036290	Heat shock protein 90 Fragment	4	0.0148038	0.0126739	0.000294015	67.5503	stress abiotic heat
Sopim06g050120	Ribosomal protein L7a	2	0.223147	0.17715	0.00185298	4.48135	protein synthesis ribosomal protein eukaryotic 60S subunit L7A
Sopim06g050980	Ferritin	5	0.220965	0.0664493	1.31e-06	4.52561	metal handling binding chelation and storage
Sopim06g051310	Clathrin heavy chain	35	0.000704924	0.000434456	9.9e-20	1418.59	cell vesicle transport
Sopim06g052030	Importin subunit beta	6	0.00205755	0.00224047	1.43e-05	486.015	protein targeting nucleus
Sopim06g053210	Ubiquitin	2	0.263353	0.0726089	2.54e-06	3.79718	protein degradation ubiquitin ubiquitin
Sopim06g053400	2-isopropylmalate synthase 1	2	0.190864	0.0508394	8.51e-05	5.23932	amino acid metabolism synthesis branched chain group leucine specific 2isopropylmalate synthase
Sopim06g059740	Alcohol dehydrogenase 2	6	0.22868	0.0820159	6.74e-08	4.37293	fermentation ADH
Sopim06g060340	Chloroplast photosystem II-associated protein	2	0.0998846	0.0512178	0.000759426	10.0116	PS lightreaction photosystem II PSII polypeptide subunits
Sopim06g062590	Transmembrane 9 superfamily protein member 4	4	0.0762265	0.0518645	3.94e-06	13.1188	DNA unspecified
Sopim06g062800	ATP-dependent RNA helicase eIF4A	2	0.246698	0.192312	0.00503327	4.05354	DNA synthesis/chromatin structure
Sopim06g062840	Threonine synthase	2	0.327208	0.109551	0.000200747	3.05616	amino acid metabolism synthesis aspartate family threonine threonine synthase
Sopim06g063140	26S protease regulatory subunit 7	2	0.366796	0.237625	0.0140553	2.72631	protein degradation ubiquitin proteasom
Sopim06g063330	Vtype ATP synthase alpha chain	8	0.286659	0.083452	3.2e-08	3.48847	PS lightreaction ATP synthase
Sopim06g063370	Chlorophyll ab binding protein 1A chloroplastic	5	0.087596	0.0348005	5.26e-08	11.416	PS lightreaction photosystem II LHCII
Sopim06g064460	Ribosomal protein L7a	2	0.223147	0.17715	0.00185298	4.48135	protein synthesis ribosomal protein eukaryotic 60S subunit L7A
Sopim06g064470	Ribosomal protein L7a	2	0.223147	0.17715	0.00185298	4.48135	protein synthesis ribosomal protein eukaryotic 60S subunit L7A
Sopim06g065270	Adenylate kinase	2	0.284829	0.124496	0.000652316	3.51088	nucleotide metabolism phosphotransfer and pyrophosphatases adenylate kinase
Sopim06g065520	Tcomplex protein eta subunit	6	0.212524	0.0350661	2.83e-07	4.70534	protein folding
Sopim06g065590	60S ribosomal protein L18a	8	0.0987535	0.0254909	1.35e-06	10.1262	protein synthesis ribosome biogenesis
Sopim06g065830	Transmembrane 9 superfamily protein member 2	3	0.0108221	0.00821824	0.000100795	92.4039	DNA unspecified
Sopim06g066730	Coatomer betaapos subunit	6	0.022674	0.00583672	1.33e-08	44.1033	transport sulphate
Sopim06g067920	Cytochrome c1	2	0.25598	0.149922	0.00366482	3.90655	signalling receptor kinases DUF 26
Sopim06g068090	Phospholipase D	9	0.0518423	0.0208738	2.32e-08	19.2893	lipid metabolism lipid degradation lysophospholipases phospholipase D
Sopim06g068240	Pyrophosphate energized proton pump	2	0.172599	0.0459803	0.00339873	5.79377	PS calvin cycle rubisco small subunit
Sopim06g068320	Prolyl tRNA synthetase	2	0.0310699	0.0194788	0.00030169	32.1855	secondary metabolism isoprenoids mevalonate pathway isopentenyl pyrophosphatedimethyllallyl pyrophosphate isomerase
Sopim06g068860	Alpha mannosidase	2	0.378548	0.171146	0.0177849	2.64167	development unspecified
Sopim06g068950	Phosphoethanolamine N methyltransferase	2	0.178684	0.118959	0.00343868	5.59647	major CHO metabolism degradation starch transporter
Sopim06g069010	Guanine nucleotide-binding protein beta subunitlike protein	2	0.133274	0.120476	0.00119046	7.50335	RNA regulation of transcription unclassified
Sopim06g069090	40S ribosomal protein S7like protein	3	0.40022	0.104306	7.32e-05	2.49863	protein synthesis ribosomal protein eukaryotic 40S subunit S7
Sopim06g069180	Phosphatase 2A regulatory A subunit	3	0.149126	0.113664	0.00148979	6.70572	protein postranslational modification
Sopim06g069860	60S ribosomal protein L34	3	0.339802	0.0828853	0.000245007	2.94289	protein synthesis ribosomal protein eukaryotic 60S subunit L34
Sopim06g071100	HATPase	13	0.0820133	0.0190365	1.31e-12	12.1931	major CHO metabolism degradation sucrose invertases neutral
Sopim06g071310	LIM domain protein	2	0.161418	0.106867	0.00608471	6.19509	RNA regulation of transcription putative transcription regulator
Sopim06g071720	60S ribosomal protein L27A	2	0.273711	0.0825365	0.000568514	3.65349	protein synthesis ribosomal protein eukaryotic 60S subunit L27A
Sopim06g071790	Elongation factor Tu	2	0.373467	0.172311	0.00886935	2.67761	protein synthesis elongation
Sopim06g071870	60S ribosomal protein L17	2	0.269424	0.0950453	0.00886665	3.71162	protein synthesis ribosomal protein eukaryotic 60S subunit L17
Sopim06g071880	60S ribosomal protein L17	2	0.269424	0.0950453	0.00886665	3.71162	protein synthesis ribosome biogenesis
Sopim06g071920	Glyceraldehyde 3 phosphate dehydrogenase	3	0.403446	0.105836	0.000486187	2.47865	glycolysis cytosolic branch glyceraldehyde 3phosphate dehydrogenase GAPDH
Sopim06g072300	ARGONAUTE 1	3	0.102149	0.0763932	0.00112625	9.7896	RNA silencing RISC formation AGO
Sopim06g072380	Dihydroxyacetone/glycerone kinaselike protein	2	0.276557	0.0998573	0.00024234	3.61589	minor CHO metabolism others
Sopim06g072490	40S ribosomal protein S1	2	0.141276	0.109075	0.000745869	7.07837	protein synthesis ribosome biogenesis
Sopim06g072510	Mitochondrial phosphate carrier protein	2	0.0610644	0.0529156	0.00154683	16.3762	RNA processing
Sopim06g072540	ATP synthase subunit alpha chloroplastic	2	0.15818	0.0323841	8.8e-11	6.3219	PS lightreaction ATP synthase alpha subunit
Sopim06g073370	40S ribosomal protein S18	2	0.370571	0.146924	0.00137434	2.69854	protein synthesis ribosome biogenesis
Sopim06g073790	40S ribosomal protein S11	8	0.27068	0.0434794	7.4e-10	3.6944	protein synthesis ribosome biogenesis
Sopim06g073840	Peptidylprolyl cis trans isomerase D	2	0.0295855	0.0263117	0.00303848	33.8003	DNA synthesis/chromatin structure
Sopim06g074650	AP2 complex subunit alpha	6	0.0333379	0.0120184	5.25e-08	29.9959	cell vesicle transport
Sopim06g075010	chaperonin	4	0.243325	0.0652159	1.19e-07	4.10974	PS calvin cycle rubisco interacting
Sopim06g075340	Carbamoylphosphate synthase large chain	4	0.0180358	0.0207541	2.88e-05	55.4453	tetrapyrrole synthesis ALA dehydratase
Sopim06g076020	heat shock protein	7	0.21176	0.0441985	2.04e-07	4.72233	stress abiotic heat
Sopim06g076090	Actin	6	0.260309	0.0630775	1.57e-07	3.84159	cell organisation
Sopim06g076640	Tubulin beta chain	9	0.134866	0.0183449	9.9e-20	7.41476	cell organisation
Sopim06g082100	Related to ATP dependent RNA helicase	2	0.00514187	0.00762922	0.000380626	194.482	RNA processing RNA helicase
Sopim06g082560	ClpB chaperone	3	0.220273	0.0574198	1.06e-07	4.53982	stress abiotic heat
Sopim06g082940	Photosystem I reaction center subunit XI	2	0.426889	0.0696435	0.000135809	2.34253	PS lightreaction photosystem I PSI polypeptide subunits
Sopim06g082950	Photosystem I reaction center subunit XI	2	0.426889	0.0696435	0.000135809	2.34253	PS lightreaction photosystem I PSI polypeptide subunits
Sopim06g083190	Peptidylprolyl cis trans isomerase	2	0.312659	0.150981	0.00807089	3.19837	protein folding
Sopim06g083580	Pectate lyase 127	5	0.0203263	0.00810723	6.43e-05	49.1974	cell wall degradation pectate lyases and polygalacturonases
Sopim06g083620	26S protease regulatory subunit 4	2	0.320759	0.162895	0.0110609	3.1176	protein degradation ubiquitin proteasom
Sopim06g083790	SuccinylCoA ligase	2	0.233666	0.106798	0.00039921	4.27962	protein postranslational modification
Sopim06g084210	Transport protein SEC24	3	0.0811032	0.0732019	0.000637792	12.33	misc UDP glucosyl and glucoronyl transferases
Sopim07g005040	HATPase	2	0.035819	0.0455016	0.00065707	27.9182	transport p and vATPases H+exporting ATPase
Sopim07g005210	Outer membrane lipoprotein blc	2	0.179879	0.0642814	1.61e-05	5.55929	transport misc
Sopim07g005600	Transmembrane 9 superfamily protein member 4	3	0.0222001	0.0137478	0.000681361	45.0449	DNA unspecified
Sopim07g005810	Eukaryotic translation initiation factor 4	3	0.139336	0.0579856	2.23e-06	7.17689	protein synthesis initiation
Sopim07g005820	heat shock protein	3	0.289859	0.105561	7.18e-06	3.44995	transport misc
Sopim07g005940	Vacuolar ATPase subunit H protein	6	0.00317138	0.000697197	1.8e-05	315.32	tetrapyrrole synthesis ALA dehydratase
Sopim07g006130	Eukaryotic peptide chain release factor subunit 11	3	0.27562	0.121061	0.000180488	3.62818	protein synthesis release
Sopim07g006280	Senescence associated protein	2	0.116639	0.0683969	0.00111368	8.57348	development unspecified
Sopim07g006790	Dihydrolipoyl lysine residue acetyltransferase component of pyruvate dehydrogenase complex	3	0.301878	0.199894	0.00332317	3.3126	TCA / organic transformation TCA pyruvate DH E2
Sopim07g007030	Transmembrane 9 superfamily protein member 2	5	0.0130535	0.00823866	1.71e-07	76.6077	DNA unspecified
Sopim07g007600	Pyrophosphate energized proton pump	5	0.0115681	0.00770795	4.43e-06	86.4446	transport H+ transporting pyrophosphatase
Sopim07g007790	Sucrose phosphate synthase	7	0.0374244	0.0147049	6.42e-06	26.7205	stress biotic receptors
Sopim07g008160	Nuclear pore complex protein Nup155	2	0.0829763	0.0617353	0.0118569	12.0516	protein targeting nucleus
Sopim07g008900	Subtilisinlike serine protease	3	0.0614545	0.0519221	0.00246095	16.2722	redox ascorbate and glutathione glutathione
Sopim07g009140	26S proteasome nonATPase regulatory subunit 6	2	0.0326642	0.0230985	0.00650403	30.6145	hormone metabolism brassinosteroid synthesisdegradation sterols SMT1
Sopim07g017510	Phosphatidylinositol 4 phosphate 5 kinase family protein	2	0.130113	0.0711386	0.00200542	7.68563	signalling phosphinositides phosphatidylinositol4phosphate 5kinase
Sopim07g017610	Saccharopine dehydrogenase NAD L-glutamate forming	4	0.0240546	0.0143835	0.000165876	41.572	amino acid metabolism degradation aspartate family lysine
Sopim07g017780	HATPase	4	0.061184	0.0310593	2.07e-05	16.3441	transport p and vATPases H+exporting ATPase
Sopim07g018360	Elongation factor Ts	3	0.181509	0.080604	0.00246568	5.50938	protein synthesis elongation
Sopim07g020860	Peroxiredoxin	2	0.224902	0.161462	0.0067553	4.44637	redox peroxiredoxin
Sopim07g032100	Coatomer alpha subunitlike protein	15	0.0168414	0.00509817	1.11e-16	59.3773	cell vesicle transport
Sopim07g039200	Guanine nucleotide binding protein subunit beta	3	0.241046	0.0942794	0.0014484	4.14858	development unspecified
Sopim07g041150	Myosin XI	4	0.0595066	0.0202412	2.67e-07	16.8049	misc short chain dehydrogenase/reductase SDR
Sopim07g041310	Ribosomal protein	2	0.256032	0.163707	0.0115883	3.90576	protein synthesis ribosomal protein eukaryotic 40S subunit S3
Sopim07g042520	Sucrose synthase 4	5	0.0480912	0.0127958	6.3e-06	20.7938	major CHO metabolism degradation sucrose Susy
Sopim07g042550	Sucrose synthase	13	0.032026	0.0069081	2.9e-12	31.2246	stress abiotic heat
Sopim07g042910	Genomic DNA chromosome 5 TAC clone K21L19	3	0.0878083	0.0498841	0.00103927	11.3884	RNA regulation of transcription putative transcription regulator
Sopim07g043160	UDP glucosyltransferase	3	0.0055393	0.0060039	3.85e-05	180.528	hormone metabolism abscisic acid synthesisdegradation
Sopim07g043320	Unknown Protein	7	0.0604019	0.0240329	4.6e-09	16.5558	protein synthesis initiation
Sopim07g043570	Aldo/keto reductase family protein	5	0.00245279	0.00285763	1.98e-06	407.699	minor CHO metabolism others
Sopim07g044760	ATPdependent RNA helicase	2	0.276604	0.213295	0.00634416	3.61527	RNA processing RNA helicase
Sopim07g044840	2, 3-bisphosphoglycerate-independent phosphoglycerate mutase	9	0.3908	0.047588	6.32e-12	2.55885	glycolysis cytosolic branch phosphoglycerate mutase
Sopim07g045290	Long chain fattyacidCoA ligase 3	4	0.0445583	0.0171842	0.000691283	22.4425	major CHO metabolism degradation sucrose invertases neutral
Sopim07g047790	Chaperone protein htpG	3	0.243501	0.133971	0.00072954	4.10676	stress abiotic heat
Sopim07g047850	Chlorophyll ab binding protein 4 chloroplastic	4	0.124024	0.0470089	2.51e-07	8.06297	PS lightreaction photosystem II LHCII
Sopim07g049690	Cytochrome P450	2	0.185273	0.169615	0.00404603	5.39745	misc cytochrome P450
Sopim07g052350	3-isopropylmalate dehydratase large subunit	5	0.189354	0.0817364	6.11e-08	5.28111	TCA / organic transformation TCA aconitase
Sopim07g053280	Ketolacid reductoisomerase	4	0.238868	0.0669395	1.89e-06	4.18642	amino acid metabolism synthesis branched chain group common ketolacid reductoisomerase
Sopim07g053650	26S proteasome regulatory subunit	15	0.0659719	0.0127026	3.69e-14	15.158	cell wall precursor synthesis UXS
Sopim07g053830	Mitochondrial ADP/ATP carrier protein	3	0.131046	0.0753062	0.00161153	7.63091	transport metabolite transporters at the mitochondrial membrane
Sopim07g055060	Phosphoenolpyruvate carboxylase 1	2	0.0310805	0.0309375	0.0010386	32.1745	glycolysis cytosolic branch phosphoenolpyruvate carboxylase PEPC
Sopim07g055300	Alpha alphatrehalose phosphate synthase UDP-forming	3	0.0120685	0.0130771	9.38e-06	82.8604	transport ABC transporters and multidrug resistance systems
Sopim07g055320	ATPdependent Zn protease cell division protein FtsH homolog	6	0.422636	0.0735483	5.86e-07	2.3661	protein degradation metalloprotease
Sopim07g056420	Glutathione S transferaselike protein	2	0.153616	0.0189274	0.000115205	6.50976	misc glutathione S transferases
Sopim07g062130	D-tdpglucose 4, 6 dehydratase	4	0.217532	0.0844894	9.18e-07	4.59703	hormone metabolism gibberelin synthesisdegradation
Sopim07g062190	50S ribosomal protein L13	2	0.0577552	0.0253782	0.000182667	17.3145	protein synthesis ribosome biogenesis
Sopim07g062530	Phosphoenolpyruvate carboxylase 2	45	0.00894115	0.00251155	9.9e-20	111.842	glycolysis cytosolic branch phosphoenolpyruvate carboxylase PEPC
Sopim07g062700	Sodium/calcium exchanger family protein	2	0.0427995	0.0358618	0.0003538	23.3648	signalling calcium
Sopim07g063100	Proton pump interactor 1	2	0.0111454	0.00773137	9.95e-05	89.7229	transport
Sopim07g063960	50S ribosomal protein L24	2	0.371639	0.102786	0.000853168	2.69079	protein synthesis ribosomal protein prokaryotic unknown organellar
Sopim07g064130	Ubiquitin	5	0.00165013	0.00110703	1.78e-09	606.013	protein synthesis ribosomal protein prokaryotic unknown organellar
Sopim07g064170	Pectinesterase	3	0.00167038	0.00235413	0.00231643	598.665	protein postranslational modification
Sopim07g064180	Pectinesterase	2	0.0235248	0.0130715	0.0143455	42.5084	cell wall pectinesterases PME
Sopim07g064190	Pectinesterase	2	0.00339989	0.00125613	0.0004248	294.127	cell wall pectinesterases PME
Sopim07g064810	Imidazole glycerol phosphate synthase subunit hisF	2	0.268372	0.162587	0.00133742	3.72617	amino acid metabolism synthesis histidine phosphoribosylformimino5aminoimidazole carboxamide ribotide isomerase BBM II
Sopim07g064970	Microtubule associated protein MAP651a	2	0.240651	0.115644	0.000320423	4.15539	misc protease inhibitor/seed storage/lipid transfer protein LTP family protein
Sopim07g065030	Syntaxin 8	3	0.189732	0.0928554	3.65e-05	5.27059	protein targeting secretory pathway unspecified
Sopim07g065840	Heat shock protein 90	9	0.19023	0.0585165	7.5e-12	5.2568	stress abiotic heat
Sopim07g065950	Enhancer of mRNA decapping protein 4	4	0.0240184	0.0139474	1.88e-06	41.6347	development unspecified
Sopim07g066030	Proteasome activator subunit 4like	2	0.00224804	0.00290523	0.00350553	444.833	not assigned unknown
Sopim07g066310	photosystem II polypeptide	2	0.0750932	0.0455044	0.000728924	13.3168	RNA regulation of transcription putative transcription regulator
Sopim07g066600	Phosphoglycerate kinase	4	0.424574	0.0604783	4.08e-07	2.3553	glycolysis cytosolic branch 3phosphoglycerate kinase PGK
Sopim07g066610	Phosphoglycerate kinase	2	0.0925418	0.0694647	0.00180157	10.8059	PS calvin cycle phosphoglycerate kinase
Sopim08g005490	Dehydrationresponsive proteinlike	7	0.0214677	0.0159831	1.45e-06	46.5816	signalling light
Sopim08g005800	Pectinacetylesterase like protein Fragment	3	0.0506638	0.0184229	1.03e-05	19.7379	RNA regulation of transcription lateral organ boundaries gene family AS2
Sopim08g006040	40S ribosomal protein S6	2	0.00130832	0.000667779	0.000363006	764.34	protein synthesis ribosome biogenesis
Sopim08g006890	Tubulin alpha3 chain	5	0.310764	0.116118	5.74e-05	3.21788	RNA regulation of transcription bZIP transcription factor family
Sopim08g006900	Ribosomal protein L32	3	0.334508	0.0997783	1.83e-05	2.98947	protein synthesis ribosome biogenesis
Sopim08g007040	Glycine cleavage system H protein 1	2	0.02058	0.012033	0.00411305	48.5909	PS photorespiration glycine cleavage H protein
Sopim08g008590	Ubiquitin	4	0.091219	0.0329774	1.91e-08	10.9626	protein degradation ubiquitin ubiquitin
Sopim08g013860	NADdependent malic enzyme 2	4	0.267055	0.0628865	1.4e-05	3.74455	major CHO metabolism degradation sucrose hexokinase
Sopim08g014000	Lipoxygenase	2	0.107187	0.0760579	0.00315717	9.32948	hormone metabolism jasmonate synthesisdegradation lipoxygenase
Sopim08g014340	Cysteine synthase	2	0.349655	0.123542	0.000499585	2.85996	signalling phosphinositides
Sopim08g014420	Mitogen activated protein kinase 2	2	0.27738	0.172818	0.00425418	3.60516	signalling MAP kinases
Sopim08g015860	Rab GDP dissociation inhibitor	2	0.215821	0.0908359	0.000314216	4.63348	signalling Gproteins
Sopim08g016180	60S ribosomal protein L18a	8	0.0987535	0.0254909	1.35e-06	10.1262	protein synthesis ribosomal protein eukaryotic 60S subunit L18A
Sopim08g023440	Early responsive to dehydration 4	2	0.0913343	0.0510036	0.0142193	10.9488	stress abiotic drought/salt
Sopim08g041890	Importin alpha1b subunit	3	0.181028	0.105641	0.00116884	5.524	PS calvin cycle rubisco interacting
Sopim08g061850	Ribosomal protein	3	0.328398	0.10541	0.000345801	3.04508	protein synthesis ribosomal protein eukaryotic 40S subunit S3
Sopim08g061960	Ribosomal protein	3	0.328398	0.10541	0.000345801	3.04508	protein synthesis ribosomal protein eukaryotic 40S subunit S3
Sopim08g062340	Class II small heat shock protein LeHSP17.6	2	0.0851567	0.0487585	0.00877185	11.7431	stress abiotic heat
Sopim08g062630	Aminopeptidaselike protein	17	0.0302496	0.00420734	1.11e-16	33.0583	protein degradation metalloprotease
Sopim08g062800	ATP-dependent RNA helicase eIF4A	2	0.214348	0.153492	0.00070397	4.66531	DNA synthesis/chromatin structure
Sopim08g062910	Elongation factor EF2	7	0.0217742	0.0208436	1.2e-07	45.9259	protein synthesis elongation
Sopim08g062920	Elongation factor EF2	7	0.0217742	0.0208436	1.2e-07	45.9259	protein synthesis elongation
Sopim08g065220	Glycine dehydrogenase P protein	2	0.179329	0.127475	0.000462458	5.57635	C1metabolism
Sopim08g066750	Major facilitator superfamily domain containing protein 5	2	0.139022	0.0257416	9.61e-07	7.19308	lipid metabolism phospholipid synthesis
Sopim08g066790	Phospholipase D	6	0.0364954	0.015698	1.87e-07	27.4007	PS lightreaction other electron carrier ox/red plastocyanin
Sopim08g066800	Phospholipase D	16	0.0205963	0.00540588	9.9e-20	48.5525	RNA regulation of transcription TCP transcription factor family
Sopim08g067030	Os01g0611000 protein Fragment	3	0.110791	0.0689338	5.67e-07	9.02604	not assigned unknown
Sopim08g067330	Chlorophyll ab binding protein 3Clike	2	0.183149	0.123069	0.000637585	5.46004	PS lightreaction photosystem II LHCII
Sopim08g068210	AP1 complex subunit beta1	4	0.0564943	0.0203025	2.42e-08	17.7009	cell vesicle transport
Sopim08g068340	Eukaryotic translation initiation factor 3 subunit 6 interacting protein	3	0.042511	0.0168669	0.000211091	23.5233	not assigned unknown
Sopim08g074240	40S ribosomal protein S6	2	0.00130832	0.000667779	0.000363006	764.34	protein synthesis ribosomal protein eukaryotic 40S subunit S6
Sopim08g074550	ThreonyltRNA synthetase	3	0.0522089	0.02513	0.00238126	19.1538	protein aa activation threoninetRNA ligase
Sopim08g075310	AP1 complex subunit gamma1	4	0.0423791	0.0166292	0.000341988	23.5965	cell vesicle transport
Sopim08g075390	Isopentenyldiphosphate deltaisomerase family protein	2	0.180833	0.0972453	0.000156692	5.52997	nucleotide metabolism salvage NUDIX hydrolases
Sopim08g075870	Dehydrationresponsive family proteinlike	5	0.0486898	0.0273698	9.05e-06	20.5382	signalling light
Sopim08g076220	Phosphoribulokinase/uridine kinase	8	0.399346	0.0454168	4.36e-09	2.5041	PS calvin cycle PRK
Sopim08g076480	Plastid lipidassociated protein 3 chloroplastic	2	0.429332	0.198444	0.00604712	2.3292	cell organisation
Sopim08g076650	Alpha alphatrehalosephosphate synthase UDPforming	7	0.0348466	0.0125781	1.05e-08	28.6972	minor CHO metabolism trehalose TPS
Sopim08g076970	Acetylornithine deacetylase or succinyldiaminopimelate desuccinylase	9	0.0157234	0.00814098	1.61e-08	63.5994	protein degradation
Sopim08g076980	Acetylornithine deacetylase or succinyldiaminopimelate desuccinylase	8	0.0153343	0.0081454	5.13e-08	65.2133	protein degradation
Sopim08g077240	Dehydrationresponsive family protein	4	0.0570503	0.0350732	3.66e-05	17.5284	signalling light
Sopim08g077360	Dynamin 2	2	0.3097	0.173694	0.00295108	3.22893	minor CHO metabolism myoinositol polyphosphatases
Sopim08g078010	50S ribosomal protein L19	2	0.330026	0.116368	0.00215962	3.03006	protein synthesis ribosomal protein prokaryotic unknown organellar 50S subunit L19
Sopim08g078200	HATPase	2	0.0492752	0.0408014	0.0013682	20.2942	transport p and vATPases H+exporting ATPase
Sopim08g078390	Acylcoenzyme A oxidase	2	0.237796	0.115514	0.00195355	4.20528	lipid metabolism lipid degradation betaoxidation acyl CoA DH
Sopim08g079020	Adenine phosphoribosyltransferaselike protein	2	0.330611	0.0699344	0.00011962	3.02471	redox dismutases and catalases
Sopim08g079090	Laccase22	2	0.413353	0.185363	0.00395273	2.41924	signalling receptor kinases DUF 26
Sopim08g079870	Subtilisinlike protease	6	0.00171829	0.00183454	1.5e-06	581.974	cell vesicle transport
Sopim08g080140	dTDP4dehydrorhamnose reductase	2	0.0228745	0.00803625	1.25e-05	43.7169	cell wall precursor synthesis UER
Sopim08g081190	Aquaporin 1	3	0.0802877	0.0138697	2.88e-06	12.4552	transport major intrinsic proteins PIP
Sopim08g081250	Aminopeptidase N	5	0.0914242	0.0240621	4.13e-06	10.938	protein degradation metalloprotease
Sopim08g081320	AP1 complex subunit beta1	7	0.0210034	0.00609326	7.37e-08	47.6114	cell vesicle transport
Sopim08g082280	Longchain fattyacidCoA ligase	2	0.0427032	0.0358781	0.0116761	23.4174	lipid metabolism FA synthesis and FA elongation long chain fatty acid CoA ligase
Sopim09g005010	Importin subunit beta	3	0.0178623	0.0142148	0.00035382	55.9839	Cofactor and vitamine metabolism
Sopim09g005720	60S ribosomal protein L23a	4	0.245372	0.0674102	2.06e-05	4.07545	protein synthesis ribosome biogenesis
Sopim09g007190	C1orf93 homolog	2	0.131547	0.0906778	0.00205594	7.60184	protein degradation ubiquitin E3 SCF FBOX
Sopim09g007350	30S ribosomal protein S12	2	0.194943	0.133514	0.0126002	5.12969	protein synthesis ribosomal protein eukaryotic 40S subunit S23
Sopim09g007540	ValyltRNA synthetase	11	0.0457198	0.0108227	3.62e-12	21.8723	protein aa activation valinetRNA ligase
Sopim09g008280	S-adenosylmethionine synthase	5	0.387866	0.0586952	1.1e-11	2.57821	amino acid metabolism synthesis aspartate family methionine Sadenosylmethionine synthetase
Sopim09g008840	Pyruvate kinase	6	0.0116881	0.0040161	1.14e-06	85.5573	misc nitrilases nitrile lyases berberine bridge enzymes reticuline oxidases troponine reductases
Sopim09g008970	Unknown Protein	2	0.406276	0.191056	0.0149023	2.46138	not assigned unknown
Sopim09g009020	Enolase	3	0.236207	0.165789	0.00151619	4.23358	glycolysis cytosolic branch enolase
Sopim09g009190	1, 4 alphaglucan branching enzyme II	2	0.00393907	0.00504466	0.0145331	253.867	major CHO metabolism synthesis starch starch branching
Sopim09g009260	Fructose bisphosphate aldolase	6	0.385702	0.101614	3.02e-06	2.59267	PS calvin cycle aldolase
Sopim09g009510	Hydrolase alpha/beta fold family protein	3	0.144209	0.0905595	0.000177533	6.93436	not assigned no ontology
Sopim09g009530	Hydrolase alpha/beta fold family protein	3	0.144209	0.0905595	0.000177533	6.93436	not assigned no ontology
Sopim09g010100	30S ribosomal protein S11	3	0.321879	0.141992	0.000607445	3.10675	protein synthesis ribosomal protein eukaryotic 40S subunit S14
Sopim09g010460	Eukaryotic translation initiation factor 3 subunit A	7	0.0188373	0.0063596	1.23e-06	53.0862	protein synthesis initiation
Sopim09g010560	5oxoprolinase ATPhydrolyzing	4	0.0504734	0.0276634	2.78e-05	19.8124	redox ascorbate and glutathione glutathione
Sopim09g010630	heat shock protein	8	0.299816	0.071712	4.29e-06	3.33538	misc cytochrome P450
Sopim09g010860	Expansin	2	0.0597571	0.0286197	0.0041444	16.7344	major CHO metabolism degradation sucrose invertases neutral
Sopim09g011080	Ribulose1 5bisphosphate carboxylase/oxygenase activase 1	4	0.403542	0.0950047	0.000619599	2.47806	PS calvin cycle rubisco interacting
Sopim09g011660	Universal stress protein 1	2	0.35479	0.11486	0.00122506	2.81857	transport peptides and oligopeptides
Sopim09g011670	Universal stress protein family protein	3	0.306237	0.0751061	1.38e-05	3.26545	transport peptides and oligopeptides
Sopim09g011810	Fructose 1, 6 bisphosphatase class 1	3	0.158866	0.0938284	7.06e-05	6.2946	PS calvin cycle FBPase
Sopim09g013080	Acetylcoenzyme A carboxylase carboxyl transferase subunit alpha	2	0.00280062	0.00329883	1.71e-08	357.064	lipid metabolism FA synthesis and FA elongation acetyl CoA carboxylation heteromeric complex alpha carboxyltransferase
Sopim09g014350	Glycerol 3 phosphate acyltransferase 6	2	0.0331288	0.024416	0.00154951	30.1853	lipid metabolism phospholipid synthesis
Sopim09g014520	Chlorophyll ab binding protein 6A chloroplastic	2	0.303502	0.132017	0.00397608	3.29487	PS lightreaction photosystem II LHCII
Sopim09g015000	class I heat shock protein	4	0.00377081	0.00428456	0.00033481	265.195	stress abiotic heat
Sopim09g015020	class I heat shock protein 3	3	0.228941	0.0671607	0.00072384	4.36794	hormone metabolism auxin inducedregulatedresponsiveactivated
Sopim09g015490	Phosphoenolpyruvate carboxylase	3	0.0830738	0.0929914	4.11e-05	12.0375	not assigned unknown
Sopim09g015930	ATPdependent RNA helicase	2	0.292809	0.217347	0.00759952	3.41519	hormone metabolism ethylene inducedregulatedresponsiveactivated
Sopim09g018450	Ubiquitin activating enzyme E1	2	0.0166324	0.0244248	0.00982916	60.1234	protein degradation ubiquitin E1
Sopim09g018750	Inosine 5 aposmonophosphate dehydrogenase	2	0.373393	0.0955297	2.53e-05	2.67814	not assigned no ontology
Sopim09g031780	Tic110 family transporter chloroplast inner envelope protein Tic110	3	0.0111203	0.0161687	0.00426295	89.9259	protein targeting chloroplast
Sopim09g031970	Phosphorylase	2	0.203709	0.176926	0.00812505	4.90896	major CHO metabolism degradation starch starch phosphorylase
Sopim09g050080	30S ribosomal protein S7 chloroplastic	3	0.382155	0.146858	0.000544708	2.61674	protein synthesis ribosomal protein prokaryotic chloroplast 30S subunit S7
Sopim09g057650	40S ribosomal protein S8	2	0.212872	0.158554	0.00098386	4.69765	protein synthesis ribosome biogenesis
Sopim09g061450	30S ribosomal protein S7 chloroplastic	2	0.365919	0.203176	0.0048296	2.73285	protein synthesis ribosomal protein prokaryotic chloroplast 30S subunit S7
Sopim09g061620	Vesicle associated membrane protein 7B	2	0.0738603	0.050025	0.00317718	13.5391	cell vesicle transport
Sopim09g064370	Alcohol dehydrogenase	2	0.269862	0.222481	0.0051157	3.7056	C1metabolism
Sopim09g065180	NAD-dependent epimerase/dehydratase	2	0.35065	0.195096	0.00418981	2.85185	cell vesicle transport
Sopim09g065190	Ran GTPase-activating protein 1	2	0.307361	0.0622405	0.00077492	3.2535	signalling Gproteins
Sopim09g065900	Glutathione reductase	2	0.0450553	0.0407877	0.00831117	22.195	redox ascorbate and glutathione glutathione
Sopim09g074940	Translocase of chloroplast 90 chloroplastic	3	0.0982605	0.0688554	0.000675252	10.177	protein targeting chloroplast
Sopim09g075290	Ribosomal protein L18	4	0.105734	0.0363278	2.96e-06	9.45765	protein synthesis ribosome biogenesis
Sopim09g082060	Cysteine synthase	2	0.328809	0.233188	0.00827109	3.04128	signalling phosphinositides
Sopim09g082320	Proteasome subunit beta type	2	0.292059	0.123303	0.000939388	3.42397	protein degradation ubiquitin proteasom
Sopim09g082720	Aldo/keto reductase family protein	3	0.186192	0.105399	0.000421538	5.37079	hormone metabolism auxin inducedregulatedresponsiveactivated
Sopim09g082990	GDP-D-mannose3AC 5AC epimerase 2	6	0.243742	0.0885671	3.83e-06	4.1027	cell wall precursor synthesis UXS
Sopim09g083080	Nucleolar protein 5	3	0.19589	0.0777178	8.34e-06	5.10492	RNA regulation of transcription putative transcription regulator
Sopim09g083130	Peptidase S9 prolyl oligopeptidase active site domain protein	3	0.0223543	0.0144248	0.00280183	44.7342	protein degradation
Sopim09g090140	Malate dehydrogenase	2	0.12691	0.082544	0.0122926	7.87961	TCA / organic transformation other organic acid transformations cyt MDH
Sopim09g090190	Dehydrationresponsive proteinlike	2	0.145211	0.151609	0.0104663	6.88652	stress abiotic drought/salt
Sopim09g090660	Guanine nucleotidebinding protein subunit betalike protein	2	0.102294	0.0811355	0.000757179	9.77576	hormone metabolism brassinosteroid signal transduction BZR
Sopim09g091180	chaperonin	18	0.214036	0.0447461	9.9e-20	4.67212	protein folding
Sopim09g091740	60S ribosomal protein L13alike protein	2	0.126795	0.0502892	0.00211183	7.88672	protein synthesis ribosomal protein eukaryotic 60S subunit L13A
Sopim09g091750	26S proteasome regulatory subunit	5	0.0496088	0.013354	9.54e-06	20.1577	protein degradation ubiquitin proteasom
Sopim09g092380	Adenosylhomocysteinase	7	0.0249741	0.0209575	2.67e-06	40.0414	amino acid metabolism degradation aspartate family methionine
Sopim09g092390	Adenosylhomocysteinase	5	0.156703	0.0801901	3.87e-05	6.38151	amino acid metabolism degradation aspartate family methionine
Sopim09g092550	Hypothetical salt-inducible protein Fragment	2	0.263863	0.200834	0.0119276	3.78985	not assigned unknown
Sopim09g098150	Metacaspase 7	2	0.00122179	0.00247114	0.0230863	818.469	protein degradation
Sopim09g098590	Sucrose synthase	2	0.0375346	0.0256695	0.00577174	26.6421	major CHO metabolism degradation sucrose Susy
Sopim10g005530	Nuclear capbinding protein subunit 1	2	0.0460071	0.0389672	0.00381099	21.7358	protein synthesis initiation
Sopim10g005560	Biubiquitin	4	0.091219	0.0329774	1.91e-08	10.9626	RNA regulation of transcription ABI3/VP1related B3domaincontaining transcription factor family
Sopim10g005920	Enhancer of mRNAdecapping protein 4	3	0.0979659	0.0396663	0.000223905	10.2076	development unspecified
Sopim10g006480	Ubiquitin	4	0.091219	0.0329774	1.91e-08	10.9626	protein synthesis ribosomal protein prokaryotic unknown organellar
Sopim10g007060	PhenylalanyltRNA synthetase alpha chain	2	0.166083	0.0927927	0.00247576	6.02108	protein aa activation phenylalaninetRNA ligase
Sopim10g007290	Phosphoenolpyruvate carboxylase	21	0.0130978	0.00478512	1.28e-14	76.3484	glycolysis cytosolic branch phosphoenolpyruvate carboxylase PEPC
Sopim10g007480	Dtdpglucose 4,6 dehydratase	2	0.206405	0.130236	0.00240644	4.84484	cell wall precursor synthesis RHM
Sopim10g007600	L-lactate dehydrogenase	2	0.442849	0.102901	0.000572528	2.25811	signalling receptor kinases Catharanthus roseuslike RLK1
Sopim10g008110	AcylCoA oxidase 6	3	0.00755925	0.00640461	0.00204746	132.288	lipid metabolism lipid degradation betaoxidation acyl CoA DH
Sopim10g012240	Ubiquitin conjugating enzyme	2	0.310821	0.146697	0.00499559	3.21729	protein degradation ubiquitin E2
Sopim10g017530	ATPdependent RNA Helicase	2	0.178636	0.15823	0.000880786	5.59796	protein synthesis initiation
Sopim10g018300	Transketolase 1	2	0.271336	0.211295	0.00674303	3.68547	PS calvin cycle transketolase
Sopim10g045220	Apocytochrome f	4	0.0788609	0.0246378	0.00042153	12.6806	PS lightreaction cytochrome b6/f apocytochrome f CYF
Sopim10g047430	Ribulose bisphosphate carboxylase large chain Fragment	3	0.159177	0.110477	9.43e-05	6.28233	PS calvin cycle rubisco large subunit
Sopim10g049620	Progesterone 5 betareductase	3	0.00919825	0.00813258	0.000871104	108.716	development unspecified
Sopim10g049890	Phosphoglycerate dehydrogenase	3	0.268835	0.0902722	0.000752755	3.71975	PS lightreaction photosystem I LHCI
Sopim10g050110	LRR receptorlike serine/threonineprotein kinase RLP	3	0.133155	0.040393	0.000119811	7.51004	stress biotic
Sopim10g050890	Nitrite reductase	3	0.30868	0.0739594	0.000740823	3.2396	Nmetabolism nitrate metabolism nitrite reductase
Sopim10g051340	Adenylyl cyclase associated protein	4	0.0652785	0.02085	2.75e-06	15.319	DNA unspecified
Sopim10g054560	Vtype proton ATPase 16 kDa proteolipid subunit	2	0.234332	0.145887	0.0149251	4.26744	transport p and vATPases H+transporting twosector ATPase
Sopim10g055670	Vtype ATP synthase beta chain	4	0.0907179	0.045897	9.21e-05	11.0232	transport p and vATPases H+transporting twosector ATPase subunit B
Sopim10g074880	Homology to unknown gene Fragment	2	0.25194	0.131015	0.00414532	3.9692	development unspecified
Sopim10g076510	Pyruvate decarboxylase	3	0.0318948	0.0333677	0.000734651	31.3531	fermentation PDC
Sopim10g078620	Ribosomal protein S5	2	0.382134	0.186585	0.00360557	2.61688	protein synthesis ribosome biogenesis
Sopim10g078930	Activator of heat shock protein ATPase homolog 1	5	0.302985	0.122108	0.000115793	3.3005	redox thioredoxin
Sopim10g078960	60S ribosomal protein L21like protein	2	0.174453	0.0698166	0.00299982	5.73222	protein synthesis ribosomal protein eukaryotic 60S subunit L21
Sopim10g079470	L-galactono1,4 lactone dehydrogenase	2	0.262425	0.0713741	0.00649136	3.81061	redox ascorbate and glutathione ascorbate Lgalactono1 4lactone dehydrogenase
Sopim10g080500	Actin	6	0.260309	0.0630775	1.57e-07	3.84159	cell organisation
Sopim10g080710	AsparaginyltRNA synthetase 2	6	0.0783538	0.0315749	6.81e-06	12.7626	protein aa activation asparaginetRNA ligase
Sopim10g080940	Tubulin beta chain	11	0.125132	0.0224944	9.9e-20	7.99157	cell organisation
Sopim10g081240	Protein grpE	2	0.181564	0.173988	0.00853012	5.50769	transport amino acids
Sopim10g081440	NADH cytochrome b5 reductase	2	0.196928	0.146964	0.00141213	5.07799	redox misc
Sopim10g081510	5methyltetrahydropteroyltriglutamatehomocysteine methyltransferase	2	0.10059	0.102672	0.00117767	9.94133	amino acid metabolism synthesis aspartate family methionine methionine synthase
Sopim10g081610	Ubiquitin carboxylterminal hydrolase family protein expressed	2	0.101587	0.0978027	0.00899974	9.84379	protein degradation ubiquitin ubiquitin protease
Sopim10g081920	Coatomer subunit beta1	7	0.0329537	0.00791257	1.58e-10	30.3456	cell vesicle transport
Sopim10g083440	UDP flavonoid 3Oglucosyltransferase Fragment	3	0.0179826	0.0177504	0.00314523	55.6092	misc UDP glucosyl and glucoronyl transferases
Sopim10g083570	Fructosebisphosphate aldolase	2	0.403689	0.18064	0.0039754	2.47715	PS calvin cycle aldolase
Sopim10g083720	Pyruvate kinase	6	0.104836	0.030526	3.16e-07	9.5387	RNA regulation of transcription MADS box transcription factor family
Sopim10g083760	Threonine dehydratase biosynthetic	2	0.257305	0.124735	0.00322593	3.88644	amino acid metabolism degradation aspartate family threonine
Sopim10g083970	S-adenosylmethionine synthase	4	0.402836	0.113549	3.21e-05	2.4824	amino acid metabolism synthesis aspartate family methionine Sadenosylmethionine synthetase
Sopim10g084610	60S ribosomal protein L23A	2	0.327667	0.142159	0.00816724	3.05188	protein synthesis ribosome biogenesis
Sopim10g085020	Tubulin beta chain	11	0.135339	0.0182721	9.9e-20	7.38884	secondary metabolism phenylpropanoids
Sopim10g085550	Enolase	3	0.236207	0.165789	0.00151619	4.23358	glycolysis cytosolic branch enolase
Sopim10g085790	Atpdependent RNA helicase	3	0.284669	0.0821934	4.37e-06	3.51286	RNA processing RNA helicase
Sopim10g086010	60S ribosomal protein L4/L1	2	0.283287	0.222268	0.0132992	3.52999	protein synthesis ribosome biogenesis
Sopim10g086330	60S ribosomal protein L23a	2	0.327667	0.142159	0.00816724	3.05188	protein synthesis ribosome biogenesis
Sopim10g086410	Heat shock protein 70	8	0.215592	0.043462	2.56e-08	4.63839	transport misc
Sopim10g086460	Actin	6	0.260309	0.0630775	1.57e-07	3.84159	cell organisation
Sopim10g086580	Ribulose1 5bisphosphate carboxylase/oxygenase activase 1	2	0.46031	0.146042	0.00663181	2.17245	PS calvin cycle rubisco interacting
Sopim10g086760	Tubulin beta chain	16	0.139227	0.0171813	9.9e-20	7.18249	secondary metabolism phenylpropanoids
Sopim11g005330	Actin	7	0.259606	0.0616345	5.06e-08	3.85199	cell organisation
Sopim11g005640	Ubiquitin	4	0.0414279	0.0217495	7.33e-09	24.1383	protein degradation ubiquitin ubiquitin
Sopim11g005670	Ubiquitin	4	0.091219	0.0329774	1.91e-08	10.9626	protein synthesis ribosome biogenesis
Sopim11g005680	40S ribosomal protein S18	2	0.370571	0.146924	0.00137434	2.69854	protein synthesis ribosomal protein eukaryotic 40S subunit S18
Sopim11g006070	Peptidylprolyl cistrans isomerase	3	0.314862	0.0805772	1.75e-05	3.176	cell cycle peptidylprolyl isomerase
Sopim11g006660	Eukaryotic peptide chain release factor subunit 13like	2	0.311962	0.220459	0.00935844	3.20552	RNA regulation of transcription AtSR transcription factor family
Sopim11g006690	40S ribosomal protein S17like protein	2	0.265621	0.070825	0.000123708	3.76476	protein synthesis ribosomal protein eukaryotic 40S subunit S17
Sopim11g007540	Cytochrome P450	6	0.0191999	0.00576035	3.88e-07	52.0835	misc cytochrome P450
Sopim11g007690	Pyruvate kinase	5	0.0948725	0.0314997	5.82e-07	10.5405	lipid metabolism FA synthesis and FA elongation pyruvate kinase
Sopim11g007960	Kelch domaincontaining protein 3	2	0.231942	0.199504	0.00224826	4.31143	lipid metabolism FA synthesis and FA elongation acylCoA binding protein
Sopim11g008870	Methylenetetrahydrofolate reductase	7	0.0990045	0.0276277	1.36e-06	10.1006	C1metabolism methylenetetrahydrofolate reductase
Sopim11g010200	14-3-3 protein beta/alpha1	2	0.287901	0.179063	0.00321845	3.47342	signalling 1433 proteins
Sopim11g010560	Kinesinlike protein	4	0.0282193	0.0245647	0.000522841	35.4367	cell organisation
Sopim11g011220	Unknown Protein	3	0.107233	0.0697414	0.00169259	9.32549	not assigned unknown
Sopim11g011380	Glutamine synthetase	5	0.326743	0.0465312	1.52e-07	3.06051	amino acid metabolism synthesis aromatic aa chorismate chorismate synthase
Sopim11g011910	Transmembrane 9 superfamily protein member 1	4	0.0732593	0.0194585	0.000188669	13.6501	protein postranslational modification
Sopim11g011920	Glutamate decarboxylase	4	0.175806	0.0775315	0.000237565	5.6881	amino acid metabolism synthesis central amino acid metabolism GABA glutamate decarboxylase
Sopim11g011960	UTPglucose 1 phosphate uridylyltransferase	7	0.285713	0.102873	1.62e-06	3.50002	glycolysis cytosolic branch UGPase
Sopim11g012140	IsoleucyltRNA synthetase	11	0.0244088	0.00764951	6.62e-13	40.9688	protein aa activation isoleucinetRNA ligase
Sopim11g012910	Cation transport regulator protein	2	0.143692	0.0964516	0.00407372	6.95933	protein synthesis ribosome biogenesis
Sopim11g018550	Thylakoidbound ascorbate peroxidase 6	3	0.138796	0.0410619	0.00122544	7.20482	redox ascorbate and glutathione ascorbate
Sopim11g020040	Chaperone DnaK	4	0.285393	0.120822	6.61e-05	3.50394	stress abiotic heat
Sopim11g021130	30S ribosomal protein S7 chloroplastic	3	0.356581	0.143899	0.000850326	2.80441	protein synthesis ribosomal protein prokaryotic chloroplast 30S subunit S7
Sopim11g022460	Phosphoribosylanthranilate transferase like protein	2	0.0202331	0.014451	0.00690859	49.4241	amino acid metabolism synthesis aromatic aa tryptophan phosphoribosyanthranilate isomerase
Sopim11g022540	Transmembrane 9 superfamily protein member 3	2	0.0498875	0.0363912	0.000937167	20.0451	DNA unspecified
Sopim11g028100	Elongation factor 1gamma	6	0.0910333	0.0372687	3.27e-05	10.985	protein synthesis elongation
Sopim11g039650	Dynamin2A	2	0.187362	0.102944	2.34e-05	5.33727	misc dynamin
Sopim11g039830	GlycyltRNA synthetase	3	0.129281	0.087719	0.000146742	7.73508	RNA regulation of transcription orphan family
Sopim11g039980	ATP synthase subunit alpha	3	0.140422	0.0704349	0.000130874	7.12138	RNA processing ribonucleases
Sopim11g040390	Aspartokinasehomoserine dehydrogenase	3	0.0645273	0.0395392	0.000658191	15.4973	amino acid metabolism synthesis aspartate family misc homoserine bifunctional aspartate kinase/homoserine dehydrogenase
Sopim11g042610	Ribosomal protein S5	5	0.136052	0.0481459	9.38e-07	7.35011	protein synthesis ribosomal protein eukaryotic 40S subunit S5
Sopim11g062130	Mitochondrial ADP/ATP carrier proteins	2	0.0683232	0.04234	0.00132764	14.6363	transport unspecified cations
Sopim11g062190	Mitochondrial ADP/ATP carrier proteins	18	0.0305115	0.0042618	9.9e-20	32.7745	major CHO metabolism synthesis starch transporter
Sopim11g062270	Signal recognition particle protein SRP72	2	0.0555563	0.0401383	0.00183349	17.9998	protein targeting secretory pathway unspecified
Sopim11g065490	Homology to unknown gene Fragment	3	0.0565124	0.0387154	0.00122846	17.6952	development unspecified
Sopim11g065920	Xanthine dehydrogenase/oxidase	3	0.0692625	0.0279388	0.000134097	14.4378	nucleotide metabolism degradation
Sopim11g065990	Actin	6	0.260309	0.0630775	1.57e-07	3.84159	cell organisation
Sopim11g066060	heat shock protein	7	0.270689	0.0784695	5e-06	3.69428	transport misc
Sopim11g066100	heat shock protein	12	0.313312	0.0479253	2.22e-16	3.19171	misc cytochrome P450
Sopim11g066720	Bifunctional polymyxin resistance arnA protein	2	0.454093	0.188104	0.0059621	2.20219	cell wall precursor synthesis UXS
Sopim11g066760	AP2 complex subunit alpha	3	0.0284134	0.0155037	0.00127088	35.1947	cell vesicle transport
Sopim11g067060	Low molecular weight proteintyrosinephosphatase slr0328	2	0.266611	0.220362	0.00791848	3.75078	protein postranslational modification
Sopim11g067160	Aldo/keto reductase family protein	2	0.293163	0.250557	0.0109732	3.41107	minor CHO metabolism others
Sopim11g068830	Orotidine 5aposphosphate decarboxylase	3	0.210565	0.16004	0.00164637	4.74912	protein targeting mitochondria
Sopim11g069000	Tcomplex protein 1 subunit beta	6	0.121657	0.0178542	5.82e-11	8.21981	protein folding
Sopim11g069050	4-coumarate coA ligase	3	0.135097	0.0703164	0.000203608	7.40211	secondary metabolism phenylpropanoids lignin biosynthesis 4CL
Sopim11g069430	Aquaporin 1	3	0.104947	0.00895962	5.52e-10	9.52858	transport major intrinsic proteins PIP
Sopim11g069490	Serine/threonineprotein phosphatase 6 regulatory subunit 3	2	0.0233157	0.0191997	0.000616011	42.8896	misc acid and other phosphatases
Sopim11g069700	Elongation factor 1alpha	2	0.146135	0.107948	0.000108961	6.84299	protein synthesis elongation
Sopim11g069790	chaperonin	14	0.201499	0.0256574	9.9e-20	4.9628	protein folding
Sopim11g070030	NADHquinone oxidoreductase subunit B	2	0.357877	0.256866	0.0165303	2.79425	mitochondrial electron transport / ATP synthesis NADHDH type I localisation not clear
Sopim11g071800	Strictosidine synthase family protein	2	0.0421903	0.0353159	0.00698755	23.7022	secondary metabolism N misc alkaloidlike
Sopim11g072880	Calcium transporting ATPase	4	0.129811	0.0435782	2.43e-06	7.70348	signalling calcium
Sopim12g005860	3-isopropylmalate dehydratase large subunit	3	0.102553	0.106675	0.000628447	9.75106	TCA / organic transformation TCA aconitase
Sopim12g006140	Chlorophyll ab binding protein 37	3	0.111393	0.0591806	5.27e-05	8.97722	PS lightreaction photosystem II LHCII
Sopim12g006520	Cycloartenol synthase	2	0.00169693	0.0020487	0.00931199	589.298	lipid metabolism exotics steroids squalene etc
Sopim12g008360	Oligosaccharyl transferase STT3 subunit family protein	2	0.081544	0.0424076	0.00272415	12.2633	stress abiotic drought/salt
Sopim12g008570	ArginyltRNA synthetase	2	0.20252	0.139976	0.00803909	4.93779	protein aa activation argininetRNA ligase
Sopim12g008630	Mitochondrial processing peptidase alpha subunit	2	0.292267	0.215778	0.00614236	3.42153	protein targeting mitochondria
Sopim12g008640	Gammaglutamyltransferaselike protein	4	0.10882	0.0595039	1.75e-06	9.18948	misc UDP glucosyl and glucoronyl transferases
Sopim12g009040	LongchainfattyacidCoA ligase 4	3	0.0425212	0.0180019	0.00249161	23.5177	lipid metabolism FA synthesis and FA elongation long chain fatty acid CoA ligase
Sopim12g009300	Sucrose synthase	43	0.00550431	0.00123882	9.9e-20	181.676	stress abiotic heat
Sopim12g009640	HAT family dimerisation domain containing protein	2	0.0228932	0.024795	0.00269157	43.6812	misc cytochrome P450
Sopim12g009840	Pyrophosphateenergized proton pump	3	0.00916105	0.00795403	0.000549163	109.158	transport amino acids
Sopim12g009960	Eukaryotic translation initiation factor 4	7	0.170371	0.0433858	2.6e-10	5.86953	protein synthesis initiation
Sopim12g010320	Outer membrane lipoprotein blc	4	0.218038	0.083541	7.6e-07	4.58637	transport misc
Sopim12g010360	HATPase	2	0.133947	0.0553038	0.00546871	7.46562	transport p and vATPases H+exporting ATPase
Sopim12g010380	Adenylate kinaselike protein	4	0.118614	0.0673307	0.000538406	8.4307	nucleotide metabolism phosphotransfer and pyrophosphatases adenylate kinase
Sopim12g010390	Transmembrane 9 superfamily protein member 2 Nonaspanin TM9SF	6	0.0165784	0.00788961	2.08e-08	60.3195	DNA unspecified
Sopim12g010520	Eukaryotic peptide chain release factor subunit 11	3	0.27562	0.121061	0.000180488	3.62818	protein synthesis release
Sopim12g010840	Ketolacid reductoisomerase	2	0.203775	0.114407	0.000293058	4.90737	amino acid metabolism synthesis branched chain group common ketolacid reductoisomerase
Sopim12g014250	Phosphoenolpyruvate carboxylase 1	3	0.115625	0.0812671	0.00433125	8.64864	glycolysis cytosolic branch phosphoenolpyruvate carboxylase PEPC
Sopim12g014380	Glucose6phosphate isomerase 1	2	0.169959	0.0724101	0.00405241	5.88378	glycolysis cytosolic branch glucose6phosphate isomerase
Sopim12g014390	50S ribosomal protein L13	2	0.252668	0.107656	0.00962693	3.95776	protein synthesis ribosome biogenesis
Sopim12g015860	Farnesyl pyrophosphate synthase	2	0.0553848	0.0344136	0.00343759	18.0555	secondary metabolism isoprenoids mevalonate pathway farnesyl pyrophosphate synthetase
Sopim12g015880	Heat shock protein 90	6	0.222456	0.0744538	4.37e-07	4.49527	stress abiotic heat
Sopim12g017570	Rab GDP dissociation inhibitor	5	0.182648	0.0474186	2.94e-06	5.47501	signalling Gproteins
Sopim12g017830	Sec7 guanine nucleotide exchange factor	7	0.026503	0.0111625	4.3e-10	37.7316	signalling Gproteins
Sopim12g019460	Mitogenactivated protein kinase 1	2	0.27738	0.172818	0.00425418	3.60516	signalling MAP kinases
Sopim12g038400	Acetylcoenzyme A synthetase	2	0.0459242	0.0401933	0.0144016	21.775	lipid metabolism FA synthesis and FA elongation acyl CoA ligase
Sopim12g040640	Betaglucosidase	3	0.0495642	0.032126	0.000312067	20.1759	misc gluco galacto and mannosidases
Sopim12g042060	ATPdependent clp protease ATPbinding subunit	2	0.303586	0.135167	0.00219018	3.29396	stress abiotic heat
Sopim12g042080	40S ribosomal protein S11	8	0.27068	0.0434794	7.4e-10	3.6944	protein synthesis ribosome biogenesis
Sopim12g042920	Cytochrome c1	5	0.034113	0.0152383	9.43e-09	29.3144	signalling receptor kinases DUF 26
Sopim12g043000	Coatomer betaapos subunit	11	0.0231184	0.00582163	3.83e-12	43.2556	transport sulphate
Sopim12g043020	Dihydroxyacid dehydratase	3	0.063961	0.010591	1.58e-07	15.6345	RNA regulation of transcription ABI3/VP1related B3domaincontaining transcription factor family
Sopim12g043110	Heat shock protein 4	9	0.148742	0.0393975	2.45e-10	6.72304	stress abiotic heat
Sopim12g043120	Heat shock protein 4	5	0.1875	0.0545814	6.51e-07	5.33333	stress abiotic heat
Sopim12g044300	AcylCoA synthetase AMPforming/AMPacid ligase II	5	0.319087	0.0725712	1.69e-05	3.13394	lipid metabolism FA synthesis and FA elongation acyl CoA ligase
Sopim12g044600	NADPdependent malic enzyme chloroplastic	3	0.207995	0.0741132	0.00063665	4.80782	TCA / organic transformation other organic acid transformations malic
Sopim12g044740	Ubiquitin carboxylterminal hydrolase	3	0.309513	0.096447	0.000388122	3.23088	protein degradation ubiquitin ubiquitin protease
Sopim12g044900	Protein SEY1	2	0.0190478	0.0222992	0.00180361	52.4996	development unspecified
Sopim12g055800	Vtype ATP synthase alpha chain	11	0.282431	0.0716242	2.93e-10	3.54069	transport p and vATPases H+transporting twosector ATPase
Sopim12g062860	Universal stress protein family protein	3	0.00163706	0.00123854	8.88e-06	610.85	stress abiotic unspecified
Sopim12g088180	Tubulin alpha7 chain	3	0.0829179	0.0210102	4.9e-07	12.0601	cell organisation
Sopim12g088990	Exocyst complex component 1	2	0.0542409	0.0364376	0.00382846	18.4363	RNA regulation of transcription AP2/EREBP APETALA2/ethyleneresponsive element binding protein family
Sopim12g089310	Tubulin beta1 chain	13	0.128804	0.0180079	9.9e-20	7.76373	cell organisation
Sopim12g089340	Vacuolar protein sorting 35	2	0.0239627	0.0219047	0.00071991	41.7314	secondary metabolism flavonoids chalcones
Sopim12g094620	Catalase	5	0.132261	0.0623502	4.84e-09	7.56081	redox dismutases and catalases
Sopim12g095760	Diphosphatefructose6phosphate 1phosphotransferase	3	0.226079	0.0716116	6.05e-06	4.42324	misc nitrilases nitrile lyases berberine bridge enzymes reticuline oxidases troponine reductases
Sopim12g095990	ATPdependent RNA helicase eIF4A	2	0.26806	0.144575	0.00687241	3.73051	protein synthesis initiation
Sopim12g096000	ATPdependent RNA helicase eIF4A	2	0.26806	0.144575	0.00687241	3.73051	protein synthesis initiation
Sopim12g096190	Tryptophan synthase beta chain	3	0.297243	0.187867	0.00345438	3.36425	amino acid metabolism synthesis aromatic aa tryptophan tryptophan synthase
Sopim12g096300	40S ribosomal protein S6	2	0.00130832	0.000667779	0.000363006	764.34	protein synthesis ribosome biogenesis
Sopim12g096540	40S ribosomal protein S10like	2	0.187847	0.0487457	2.39e-08	5.32347	protein synthesis ribosomal protein eukaryotic 40S subunit S10
Sopim12g096550	Pheophorbide a oxygenase family protein	6	0.041187	0.015319	1.19e-05	24.2795	protein targeting chloroplast
Sopim12g098330	60S ribosomal protein L13alike protein	4	0.195708	0.0245455	1.26e-08	5.10965	protein synthesis ribosome biogenesis
Sopim12g098500	Adenosylhomocysteinase	4	0.156786	0.0856394	0.000434942	6.37811	amino acid metabolism degradation aspartate family methionine
Sopim12g098940	Ubiquitin	4	0.091219	0.0329774	1.91e-08	10.9626	protein degradation ubiquitin ubiquitin
Sopim12g099000	S-adenosylmethionine synthase	4	0.403111	0.107722	1.46e-05	2.48071	amino acid metabolism synthesis aspartate family methionine Sadenosylmethionine synthetase
Sopim12g099030	Ubiquitin	3	0.0770972	0.0340577	1.21e-07	12.9706	protein degradation ubiquitin ubiquitin
Sopim12g099100	Dihydrolipoyl dehydrogenase	4	0.291325	0.116528	8.62e-05	3.43259	redox ascorbate and glutathione glutathione
Sopim12g099260	ATP citrate lyase asubunit	2	0.283902	0.2012	0.00364674	3.52235	TCA / organic transformation other organic acid transformations atpcitrate lyase
Sopim12g099360	AcylCoA synthetase/AMPacid ligase II	6	0.0557479	0.0238374	3.08e-08	17.9379	nucleotide metabolism salvage nucleoside kinases adenosine kinase
Sopim12g099430	Epoxide hydrolase 1	4	0.0759848	0.039334	7.05e-05	13.1605	misc oxidases copper flavone etc
Sopim12g100160	50S ribosomal protein L6	3	0.125213	0.0540226	5.74e-05	7.98642	protein synthesis ribosomal protein prokaryotic unknown organellar
Sopim01g090190	Nuclear RNA binding protein	2	0.413615	0.109079	0.00996309	2.41771	RNA RNA binding			Nuclear RNA binding protein
Sopim02g083810	Ferredoxin__NADP reductase	2	0.242651	0.122506	0.00794287	4.12115	PS lightreaction other electron carrier ox/red ferredoxin reductase			FerredoxinNADP reductase
Sopim03g007890	Heat shock protein 90 (Fragment)	4	0.137649	0.0407977	0.000493672	7.26484	stress abiotic heat			FerredoxinNADP reductase
Sopim06g036290	Heat shock protein 90 (Fragment)	3	0.172263	0.04821	0.00351148	5.80508	stress abiotic heat			Heat shock protein 90 Fragment
Sopim06g076520	class I heat shock protein	4	0.379122	0.0548014	0.000154172	2.63767	protein folding			Heat shock protein 90 Fragment
Sopim06g076560	class I heat shock protein	4	0.379122	0.0548014	0.000154172	2.63767	protein folding			Heat shock protein 90 Fragment
Sopim06g083790	Succinyl_CoA ligase	2	0.217571	0.0966061	0.0057871	4.5962	protein postranslational modification			Heat shock protein 90 Fragment
Sopim07g032740	Aspartate aminotransferase	2	0.00617279	0.0035852	0.00440051	162.001	transport amino acids			class I heat shock protein
Sopim07g064170	Pectinesterase	2	0.0168073	0.0166848	0.0195927	59.4981	cell wall pectinesterases PME			class I heat shock protein
Sopim07g064180	Pectinesterase	2	0.0664189	0.0697399	0.000979759	15.056	cell wall pectinesterases PME			class I heat shock protein
Sopim09g011080	Ribulose_1 5_bisphosphate carboxylase/oxygenase activase 1	2	0.223064	0.0466916	0.00327319	4.48301	PS calvin cycle rubisco interacting			class I heat shock protein
Sopim09g089580	1_aminocyclopropane_1_carboxylate oxidase_like protein	3	0.00660272	0.00156059	4.51e-05	151.453	signalling MAP kinases			class I heat shock protein
Sopim10g086580	Ribulose_1 5_bisphosphate carboxylase/oxygenase activase 1	3	0.251703	0.0436592	0.00114604	3.97293	PS calvin cycle rubisco interacting			class I heat shock protein
Sopim11g018550	Thylakoid_bound ascorbate peroxidase 6	2	0.0283596	0.0313988	0.00419814	35.2614	redox ascorbate and glutathione ascorbate			class I heat shock protein
Sopim11g020040	Chaperone DnaK	3	0.277165	0.0241428	0.000377673	3.60796	stress abiotic heat			class I heat shock protein
Sopim00g007270	Translation initiation factor	4	0.000148102	0.000298946	9.21e-05	6752.1	protein synthesis initiation			Translation initiation factor
Sopim00g007270	Translation initiation factor	4	0.000148102	0.000298946	9.21e-05	6752.1	cell organisation			Translation initiation factor
Sopim00g009060	Hypoxanthine phosphoribosyltransferase	2	0.183637	0.197338	0.00391522	5.44552	lipid metabolism phospholipid synthesis			Hypoxanthine phosphoribosyltransferase
Sopim01g006280	Formate_tetrahydrofolate ligase	3	0.0328194	0.0316603	1.8e-05	30.4698	C1metabolism formatetetrahydrofolate ligase			Hypoxanthine phosphoribosyltransferase
Sopim01g006540	Lipoxygenase	3	0.160848	0.0951864	0.000153911	6.21705	hormone metabolism jasmonate synthesisdegradation lipoxygenase			Formatetetrahydrofolate ligase
Sopim01g008160	Tetratricopeptide repeat_containing protein	2	0.23163	0.0836309	0.000347366	4.31723	DNA synthesis/chromatin structure retrotransposon/transposase hatlike transposase			Formatetetrahydrofolate ligase
Sopim01g009050	Molybdenum cofactor biosynthesis protein	2	0.0685918	0.0759257	0.00241344	14.579	cell wall cell wall proteins			Lipoxygenase
Sopim01g009180	5_methyltetrahydropteroyltriglutamate__homocysteine methyltransferase	2	0.168925	0.187822	0.00287936	5.91979	amino acid metabolism synthesis aspartate family methionine methionine synthase			Tetratricopeptide repeatcontaining protein
Sopim01g059970	Mutator_like transposase	2	0.230456	0.117452	0.00730423	4.33923	development unspecified			Tetratricopeptide repeatcontaining protein
Sopim01g059970	Mutator_like transposase	2	0.230456	0.117452	0.00730423	4.33923	RNA regulation of transcription GRAS transcription factor family			Mutatorlike transposase
Sopim01g073650	Serine/threonine_protein phosphatase	2	0.230456	0.117452	0.00730423	4.33923	protein degradation serine protease			Mutatorlike transposase
Sopim01g073740	Citrate synthase	2	0.230456	0.117452	0.00730423	4.33923	DNA unspecified			Mutatorlike transposase
Sopim01g079450	Peptidase S9 prolyl oligopeptidase active site domain protein	3	0.21998	0.0753842	0.00105357	4.54587	signalling receptor kinases Catharanthus roseuslike RLK1			Serine/threonineprotein phosphatase
Sopim01g080460	Pyruvate phosphate dikinase	3	0.21998	0.0753842	0.00105357	4.54587	protein postranslational modification			Serine/threonineprotein phosphatase
Sopim01g087820	Subtilisin_like protease	2	0.323091	0.118952	0.000408604	3.0951	protein synthesis ribosome biogenesis			Citrate synthase
Sopim01g087850	Subtilisin_like protease	2	0.323091	0.118952	0.000408604	3.0951	TCA / organic transformation TCA CS			Citrate synthase
Sopim01g098920	Mitochondrial Rho GTPase 1	2	0.0273278	0.0300512	0.00894125	36.5928	not assigned unknown			Peptidase S9 prolyl oligopeptidase active site domain protein
Sopim01g099040	GDSL esterase/lipase At5g03980	2	0.086956	0.0869105	0.00221978	11.5001	gluconeogenesis / glyoxylate cycle pyruvate dikinase			Pyruvate phosphate dikinase
Sopim01g099150	Lipoxygenase	2	0.0999291	0.119056	0.0109239	10.0071	protein degradation subtilases			Subtilisinlike protease
Sopim01g099160	Lipoxygenase	2	0.0999291	0.119056	0.0109239	10.0071	protein degradation ubiquitin			Subtilisinlike protease
Sopim01g099660	Heat shock protein	4	0.132265	0.0777353	8.11e-06	7.56056	protein degradation subtilases			Subtilisinlike protease
Sopim01g108600	Presequence protease_ mitochondrial	4	0.132265	0.0777353	8.11e-06	7.56056	protein degradation ubiquitin			Subtilisinlike protease
Sopim01g111120	Triosephosphate isomerase	2	0.284256	0.203295	0.00313241	3.51795	signalling Gproteins			Mitochondrial Rho GTPase 1
Sopim02g065280	Methyl jasmonate esterase	2	0.284256	0.203295	0.00313241	3.51795	protein degradation ubiquitin E3 SCF FBOX			Mitochondrial Rho GTPase 1
Sopim02g067080	UDP_D_glucose dehydrogenase	2	0.284256	0.203295	0.00313241	3.51795	misc cytochrome P450			Mitochondrial Rho GTPase 1
Sopim02g069800	CXE carboxylesterase	2	0.447307	0.176339	0.00477653	2.2356	misc GDSLmotif lipase			GDSL esterase/lipase At5g03980
Sopim02g078120	Eukaryotic translation initiation factor 3 subunit 7	2	0.318699	0.181744	0.00947432	3.13776	hormone metabolism jasmonate synthesisdegradation lipoxygenase			Lipoxygenase
Sopim02g081240	Glutathione S_transferase	4	0.0187097	0.0144962	2.31e-05	53.4483	hormone metabolism jasmonate synthesisdegradation lipoxygenase			Lipoxygenase
Sopim02g086880	Formate dehydrogenase	2	0.0735066	0.0745626	0.000106244	13.6042	cell wall hemicellulose synthesis			Heat shock protein
Sopim02g088610	ATP_dependent chaperone ClpB	2	0.0735066	0.0745626	0.000106244	13.6042	misc cytochrome P450			Heat shock protein
Sopim02g092670	Subtilisin_like protease	2	0.0735066	0.0745626	0.000106244	13.6042	transport misc			Heat shock protein
Sopim03g007670	SGT1	2	0.0735066	0.0745626	0.000106244	13.6042	stress abiotic heat			Heat shock protein
Sopim03g007890	Heat shock protein 90 (Fragment)	2	0.0735066	0.0745626	0.000106244	13.6042	protein folding			Heat shock protein
Sopim03g025720	Long_chain_fatty_acid__CoA ligase	2	0.327947	0.201931	0.00350606	3.04928	protein degradation metalloprotease			Presequence protease mitochondrial
Sopim03g082420	Heat shock protein	3	0.1726	0.0493936	3.17e-07	5.79375	glycolysis unclear/dually targeted triosephosphate isomerase TPI			Triosephosphate isomerase
Sopim03g082920	Heat shock protein	3	0.1726	0.0493936	3.17e-07	5.79375	PS calvin cycle TPI			Triosephosphate isomerase
Sopim03g083090	Glycogen synthase	3	0.311303	0.0731041	9.88e-07	3.21231	glycolysis unclear/dually targeted triosephosphate isomerase TPI			Triosephosphate isomerase
Sopim03g096000	Clathrin heavy chain	3	0.311303	0.0731041	9.88e-07	3.21231	PS calvin cycle TPI			Triosephosphate isomerase
Sopim03g112590	Cell division protease ftsH homolog	2	0.404008	0.112157	0.000562672	2.4752	misc nitrilases nitrile lyases berberine bridge enzymes reticuline oxidases troponine reductases			Methyl jasmonate esterase
Sopim03g115230	ClpB chaperone	3	0.095058	0.0494214	0.000118388	10.5199	cell wall precursor synthesis UGD			UDPDglucose dehydrogenase
Sopim03g117630	heat shock protein	2	0.415582	0.139087	0.00364834	2.40626	stress biotic receptors			CXE carboxylesterase
Sopim03g118340	ATP_dependent clp protease ATP_binding subunit	2	0.415582	0.139087	0.00364834	2.40626	biodegradation of xenobiotics			CXE carboxylesterase
Sopim03g120090	Pyridoxal biosynthesis lyase pdxS	3	0.180645	0.152879	0.000381212	5.53573	protein synthesis initiation			Eukaryotic translation initiation factor 3 subunit 7
Sopim04g009630	Alpha_glucosidase 1	2	0.263003	0.152679	0.00153142	3.80224	misc glutathione S transferases			Glutathione Stransferase
Sopim04g011440	heat shock protein	2	0.169203	0.118937	0.000102567	5.91004	C1metabolism formate dehydrogenase			Formate dehydrogenase
Sopim04g045340	Phosphoglucomutase	2	0.169203	0.118937	0.000102567	5.91004	transport amino acids			Formate dehydrogenase
Sopim04g047770	VHS domain_containing protein At3g16270	9	0.0133785	0.0042974	9.9e-20	74.7466	stress abiotic heat			ATPdependent chaperone ClpB
Sopim04g055200	Asparagine synthase (Glutamine_hydrolyzing)	9	0.0133785	0.0042974	9.9e-20	74.7466	protein degradation serine protease			ATPdependent chaperone ClpB
Sopim04g072240	Oxidoreductase family protein	2	0.179149	0.142038	0.00373998	5.58196	signalling calcium			Subtilisinlike protease
Sopim04g080880	Cathepsin B_like cysteine proteinase	2	0.179149	0.142038	0.00373998	5.58196	protein degradation ubiquitin E3 RING			Subtilisinlike protease
Sopim04g081570	Chaperone protein htpG	2	0.26651	0.130497	0.0224794	3.7522	protein postranslational modification			SGT1
Sopim05g005460	Nucleoredoxin 2	3	0.0296712	0.0136607	0.000511285	33.7027	not assigned no ontology DC1 domain containing protein
Sopim05g005480	Oxidoreductase zinc_binding dehydrogenase	2	0.368136	0.174037	0.0101117	2.71639	misc oxidases copper flavone etc
Sopim05g008450	Oxidoreductase FAD/NAD(P)_binding domain protein	5	0.223089	0.0551985	1.61e-05	4.48251	PS lightreaction other electron carrier ox/red ferredoxin oxireductase
Sopim05g008450	Oxidoreductase FAD/NAD(P)_binding domain protein	2	0.120006	0.0562043	0.00380392	8.3329	PS lightreaction other electron carrier ox/red ferredoxin oxireductase
Sopim05g010670	Chaperone protein htpG	6	0.106846	0.0392727	5.2e-08	9.35924	signalling receptor kinases leucine rich repeat III
Sopim05g010670	Chaperone protein htpG	6	0.106846	0.0392727	5.2e-08	9.35924	stress abiotic heat
Sopim05g014280	Heat shock protein	6	0.409727	0.0329015	4.8e-09	2.44065	stress abiotic heat
Sopim05g014280	Heat shock protein	6	0.409727	0.0329015	4.8e-09	2.44065	protein synthesis ribosome biogenesis
Sopim05g014280	Heat shock protein	6	0.409727	0.0329015	4.8e-09	2.44065	cell wall precursor synthesis UXS
Sopim05g014280	Heat shock protein	6	0.409727	0.0329015	4.8e-09	2.44065	RNA regulation of transcription ABI3/VP1related B3domaincontaining transcription factor family
Sopim05g014280	Heat shock protein	2	0.0702181	0.034083	0.00318156	14.2413	stress abiotic heat
Sopim05g014280	Heat shock protein	2	0.0702181	0.034083	0.00318156	14.2413	protein synthesis ribosome biogenesis
Sopim05g014280	Heat shock protein	2	0.0702181	0.034083	0.00318156	14.2413	cell wall precursor synthesis UXS
Sopim05g014280	Heat shock protein	2	0.0702181	0.034083	0.00318156	14.2413	RNA regulation of transcription ABI3/VP1related B3domaincontaining transcription factor family
Sopim05g052510	Clathrin heavy chain	3	0.0296651	0.0206102	0.000613285	33.7096	cell vesicle transport
Sopim05g056310	T_complex protein 1_ gamma subunit	3	0.29609	0.125968	0.000212867	3.37736	protein folding
Sopim06g005160	Ascorbate peroxidase	2	0.297074	0.0693414	0.000286577	3.36616	redox ascorbate and glutathione ascorbate
Sopim06g005160	Ascorbate peroxidase	2	0.297074	0.0693414	0.000286577	3.36616	misc nitrilases nitrile lyases berberine bridge enzymes reticuline oxidases troponine reductases
Sopim06g005160	Ascorbate peroxidase	2	0.196917	0.188926	0.00229094	5.07828	redox ascorbate and glutathione ascorbate
Sopim06g005160	Ascorbate peroxidase	2	0.196917	0.188926	0.00229094	5.07828	misc nitrilases nitrile lyases berberine bridge enzymes reticuline oxidases troponine reductases
Sopim06g005490	Triosephosphate isomerase	2	0.0323314	0.0197905	0.000794734	30.9297	glycolysis cytosolic branch triosephosphate isomerase TPI
Sopim06g005490	Triosephosphate isomerase	2	0.0323314	0.0197905	0.000794734	30.9297	PS calvin cycle TPI
Sopim06g005490	Triosephosphate isomerase	4	0.169473	0.0841081	6.29e-06	5.90066	glycolysis cytosolic branch triosephosphate isomerase TPI
Sopim06g005490	Triosephosphate isomerase	4	0.169473	0.0841081	6.29e-06	5.90066	PS calvin cycle TPI
Sopim06g007340	Gamma_interferon_inducible lysosomal thiol reductase	2	0.0779511	0.0566984	0.010464	12.8286	RNA regulation of transcription C2C2Zn Constanslike zinc finger family COlike
Sopim06g011400	ATP_dependent chaperone ClpB	2	0.130728	0.10996	0.00258069	7.64945	stress abiotic heat
Sopim06g011400	ATP_dependent chaperone ClpB	2	0.130728	0.10996	0.00258069	7.64945	protein degradation serine protease
Sopim06g035960	4_coumarate_CoA ligase_like protein	2	0.240894	0.142966	0.00569896	4.1512	cell organisation
Sopim06g035960	4_coumarate_CoA ligase_like protein	2	0.240894	0.142966	0.00569896	4.1512	secondary metabolism phenylpropanoids lignin biosynthesis 4CL
Sopim06g035960	4_coumarate_CoA ligase_like protein	2	0.240894	0.142966	0.00569896	4.1512	lipid metabolism FA synthesis and FA elongation acyl CoA ligase
Sopim06g036290	Heat shock protein 90 (Fragment)	7	0.0476319	0.0248891	2.36e-11	20.9943	stress abiotic heat
Sopim06g036290	Heat shock protein 90 (Fragment)	7	0.0476319	0.0248891	2.36e-11	20.9943	RNA regulation of transcription MYBrelated transcription factor family
Sopim06g051310	Clathrin heavy chain	3	0.0296651	0.0206102	0.000613285	33.7096	cell vesicle transport
Sopim06g052030	Importin subunit beta	2	0.118492	0.0844586	0.00218183	8.43938	Cofactor and vitamine metabolism
Sopim06g052030	Importin subunit beta	2	0.118492	0.0844586	0.00218183	8.43938	protein targeting nucleus
Sopim06g068320	Prolyl_tRNA synthetase	2	0.0443927	0.0295536	0.000965956	22.5262	protein aa activation bifunctional aminoacyltRNA synthetase
Sopim06g068320	Prolyl_tRNA synthetase	2	0.0443927	0.0295536	0.000965956	22.5262	secondary metabolism isoprenoids mevalonate pathway isopentenyl pyrophosphatedimethyllallyl pyrophosphate isomerase
Sopim06g068860	Alpha_mannosidase	2	0.169507	0.238279	0.0118982	5.89946	signalling Gproteins
Sopim06g068860	Alpha_mannosidase	2	0.169507	0.238279	0.0118982	5.89946	development unspecified
Sopim06g068860	Alpha_mannosidase	2	0.169507	0.238279	0.0118982	5.89946	misc gluco galacto and mannosidases alphamannosidase
Sopim06g069180	Phosphatase 2A regulatory A subunit	2	0.396241	0.186753	0.00980223	2.52371	protein postranslational modification
Sopim06g073330	Lysyl_tRNA synthetase	2	0.0429788	0.0515869	0.00385147	23.2673	protein aa activation lysinetRNA ligase
Sopim06g074980	26S protease regulatory subunit 6B homolog	6	0.00699581	0.00605996	3.91e-07	142.943	cell division
Sopim06g074980	26S protease regulatory subunit 6B homolog	6	0.00699581	0.00605996	3.91e-07	142.943	protein degradation ubiquitin proteasom
Sopim06g074980	26S protease regulatory subunit 6B homolog	6	0.00699581	0.00605996	3.91e-07	142.943	protein degradation AAA type
Sopim06g075340	Carbamoyl_phosphate synthase large chain	2	0.141125	0.155673	0.00428725	7.08594	tetrapyrrole synthesis ALA dehydratase
Sopim06g075340	Carbamoyl_phosphate synthase large chain	2	0.141125	0.155673	0.00428725	7.08594	amino acid metabolism synthesis glutamate family arginine carbamoylphosphate synthase
Sopim06g075340	Carbamoyl_phosphate synthase large chain	2	0.141125	0.155673	0.00428725	7.08594	lipid metabolism FA synthesis and FA elongation pyruvate kinase
Sopim06g075340	Carbamoyl_phosphate synthase large chain	2	0.141125	0.155673	0.00428725	7.08594	nucleotide metabolism synthesis pyrimidine carbamoyl phosphate synthetase
Sopim06g076020	heat shock protein	5	0.220613	0.11205	1.7e-06	4.53283	stress abiotic heat
Sopim06g076020	heat shock protein	5	0.220613	0.11205	1.7e-06	4.53283	misc cytochrome P450
Sopim06g076020	heat shock protein	5	0.220613	0.11205	1.7e-06	4.53283	protein folding
Sopim06g076020	heat shock protein	5	0.220613	0.11205	1.7e-06	4.53283	cell wall hemicellulose synthesis
Sopim06g076020	heat shock protein	5	0.220613	0.11205	1.7e-06	4.53283	transport misc
Sopim06g082560	ClpB chaperone	2	0.344006	0.220119	0.0108816	2.90692	protein degradation serine protease
Sopim06g082560	ClpB chaperone	2	0.344006	0.220119	0.0108816	2.90692	stress abiotic heat
Sopim06g083190	Peptidyl_prolyl cis_trans isomerase	5	0.338849	0.132512	0.000121286	2.95116	cell cycle peptidylprolyl isomerase
Sopim06g083190	Peptidyl_prolyl cis_trans isomerase	5	0.338849	0.132512	0.000121286	2.95116	protein folding
Sopim07g005820	heat shock protein	2	0.323902	0.220638	0.0125422	3.08735	cell wall hemicellulose synthesis
Sopim07g005820	heat shock protein	2	0.323902	0.220638	0.0125422	3.08735	transport misc
Sopim07g005820	heat shock protein	2	0.323902	0.220638	0.0125422	3.08735	protein folding
Sopim07g005820	heat shock protein	2	0.323902	0.220638	0.0125422	3.08735	misc cytochrome P450
Sopim07g005820	heat shock protein	2	0.323902	0.220638	0.0125422	3.08735	stress abiotic heat
Sopim07g007790	Sucrose phosphate synthase	2	0.0215285	0.0228007	0.0132368	46.4501	major CHO metabolism synthesis sucrose SPS
Sopim07g007790	Sucrose phosphate synthase	2	0.0215285	0.0228007	0.0132368	46.4501	stress biotic receptors
Sopim07g007790	Sucrose phosphate synthase	2	0.0215285	0.0228007	0.0132368	46.4501	DNA synthesis/chromatin structure
Sopim07g007790	Sucrose phosphate synthase	2	0.0215285	0.0228007	0.0132368	46.4501	protein degradation ubiquitin E3 RING
Sopim07g045290	Long_chain_fatty_acid__CoA ligase 3	2	0.0520762	0.0427963	0.00405373	19.2026	lipid metabolism FA synthesis and FA elongation long chain fatty acid CoA ligase
Sopim07g045290	Long_chain_fatty_acid__CoA ligase 3	2	0.0520762	0.0427963	0.00405373	19.2026	major CHO metabolism degradation sucrose invertases neutral
Sopim07g047790	Chaperone protein htpG	2	0.00175051	0.0016422	0.00045228	571.264	signalling receptor kinases leucine rich repeat III
Sopim07g047790	Chaperone protein htpG	2	0.00175051	0.0016422	0.00045228	571.264	stress abiotic heat
Sopim07g051850	Aspartic proteinase	2	0.257557	0.26059	0.0123301	3.88263	protein degradation aspartate protease
Sopim07g052350	3_isopropylmalate dehydratase large subunit	5	0.0200686	0.0112974	4.49e-07	49.8292	TCA / organic transformation TCA aconitase
Sopim07g054210	Protochlorophyllide reductase like protein	2	0.260985	0.118482	0.00978039	3.83164	tetrapyrrole synthesis protochlorophyllide reductase
Sopim07g055060	Phosphoenolpyruvate carboxylase 1	5	0.0619813	0.0222201	6.5e-09	16.1339	glycolysis cytosolic branch phosphoenolpyruvate carboxylase PEPC
Sopim08g007680	Subtilisin_like protease	3	0.0858346	0.0966075	0.00573203	11.6503	protein degradation subtilases
Sopim08g007680	Subtilisin_like protease	3	0.0858346	0.0966075	0.00573203	11.6503	cell vesicle transport
Sopim08g007690	Subtilisin_like protease	3	0.0858346	0.0966075	0.00573203	11.6503	cell vesicle transport
Sopim08g007690	Subtilisin_like protease	3	0.0858346	0.0966075	0.00573203	11.6503	protein degradation subtilases
Sopim08g007700	Subtilisin_like protease	3	0.0858346	0.0966075	0.00573203	11.6503	cell vesicle transport
Sopim08g007700	Subtilisin_like protease	3	0.0858346	0.0966075	0.00573203	11.6503	protein degradation subtilases
Sopim08g014000	Lipoxygenase	5	0.156426	0.0797604	4.38e-07	6.39279	hormone metabolism jasmonate synthesisdegradation lipoxygenase
Sopim08g062910	Elongation factor EF_2	4	0.0383784	0.0288419	2.43e-06	26.0563	protein synthesis elongation
Sopim08g062920	Elongation factor EF_2	4	0.0383784	0.0288419	2.43e-06	26.0563	protein synthesis elongation
Sopim08g075390	Isopentenyl_diphosphate delta_isomerase family protein	2	0.153558	0.162412	0.00254206	6.5122	nucleotide metabolism salvage NUDIX hydrolases
Sopim08g079920	Subtilisin_like protease	3	0.0858346	0.0966075	0.00573203	11.6503	protein degradation subtilases
Sopim08g079920	Subtilisin_like protease	3	0.0858346	0.0966075	0.00573203	11.6503	cell vesicle transport
Sopim08g080410	UBX domain_containing protein	3	0.0869345	0.0671642	8.72e-06	11.5029	cell vesicle transport
Sopim08g080410	UBX domain_containing protein	3	0.0869345	0.0671642	8.72e-06	11.5029	misc dynamin
Sopim08g080410	UBX domain_containing protein	3	0.0869345	0.0671642	8.72e-06	11.5029	protein degradation
Sopim08g081010	Glutamate_cysteine ligase	2	0.0839553	0.0783988	0.000824043	11.9111	redox ascorbate and glutathione glutathione
Sopim08g081250	Aminopeptidase N	4	0.0497459	0.0266151	0.00107768	20.1021	protein degradation metalloprotease
Sopim08g081910	V_type proton ATPase subunit E	2	0.0754205	0.0705867	0.00293807	13.259	protein synthesis initiation
Sopim08g081910	V_type proton ATPase subunit E	2	0.0754205	0.0705867	0.00293807	13.259	transport p and vATPases H+transporting twosector ATPase subunit E
Sopim08g082820	Heat shock protein	3	0.301317	0.166267	0.00140158	3.31876	cell wall hemicellulose synthesis
Sopim08g082820	Heat shock protein	3	0.301317	0.166267	0.00140158	3.31876	misc cytochrome P450
Sopim08g082820	Heat shock protein	3	0.301317	0.166267	0.00140158	3.31876	transport misc
Sopim08g082820	Heat shock protein	3	0.301317	0.166267	0.00140158	3.31876	protein folding
Sopim08g082820	Heat shock protein	3	0.301317	0.166267	0.00140158	3.31876	stress abiotic heat
Sopim09g007270	Ascorbate peroxidase	4	0.423968	0.0359253	1.55e-06	2.35867	misc nitrilases nitrile lyases berberine bridge enzymes reticuline oxidases troponine reductases
Sopim09g007270	Ascorbate peroxidase	4	0.423968	0.0359253	1.55e-06	2.35867	redox ascorbate and glutathione ascorbate
Sopim09g007270	Ascorbate peroxidase	3	0.1726	0.0493936	3.17e-07	5.79375	misc nitrilases nitrile lyases berberine bridge enzymes reticuline oxidases troponine reductases
Sopim09g007270	Ascorbate peroxidase	3	0.1726	0.0493936	3.17e-07	5.79375	redox ascorbate and glutathione ascorbate
Sopim09g008070	Cell division protease ftsH homolog 3	3	0.00655962	0.00606893	0.000432256	152.448	cell division
Sopim09g008070	Cell division protease ftsH homolog 3	3	0.00655962	0.00606893	0.000432256	152.448	protein degradation ubiquitin proteasom
Sopim09g008070	Cell division protease ftsH homolog 3	3	0.00655962	0.00606893	0.000432256	152.448	protein degradation AAA type
Sopim09g009260	Fructose_bisphosphate aldolase	2	0.374256	0.229501	0.00719287	2.67197	glycolysis cytosolic branch aldolase
Sopim09g009260	Fructose_bisphosphate aldolase	2	0.374256	0.229501	0.00719287	2.67197	RNA regulation of transcription AtSR transcription factor family
Sopim09g009260	Fructose_bisphosphate aldolase	2	0.374256	0.229501	0.00719287	2.67197	PS calvin cycle aldolase
Sopim09g009260	Fructose_bisphosphate aldolase	2	0.374256	0.229501	0.00719287	2.67197	protein postranslational modification
Sopim09g010630	heat shock protein	3	0.000179581	0.000377948	0.00451885	5568.52	protein folding
Sopim09g010630	heat shock protein	3	0.000179581	0.000377948	0.00451885	5568.52	stress abiotic heat
Sopim09g010630	heat shock protein	3	0.000179581	0.000377948	0.00451885	5568.52	misc cytochrome P450
Sopim09g010630	heat shock protein	3	0.000179581	0.000377948	0.00451885	5568.52	cell wall hemicellulose synthesis
Sopim09g010630	heat shock protein	3	0.000179581	0.000377948	0.00451885	5568.52	transport misc
Sopim09g018450	Ubiquitin_activating enzyme E1	2	0.023217	0.0216889	0.00112315	43.072	protein degradation ubiquitin E1
Sopim09g057660	Peptidyl_prolyl cis_trans isomerase	2	0.0106839	0.0140819	0.0452002	93.5989	cell cycle peptidylprolyl isomerase
Sopim09g057660	Peptidyl_prolyl cis_trans isomerase	2	0.0106839	0.0140819	0.0452002	93.5989	protein folding
Sopim09g075950	Heat shock protein 1	2	0.453711	0.169155	0.00408191	2.20405	stress abiotic heat
Sopim09g091050	Lipase	3	0.071377	0.0357594	3.1e-13	14.0101	lipid metabolism lipid degradation lipases triacylglycerol lipase
Sopim09g091050	Lipase	3	0.071377	0.0357594	3.1e-13	14.0101	protein targeting mitochondria
Sopim09g091070	Malate dehydrogenase	2	0.229853	0.165402	0.00345051	4.3506	TCA / organic transformation TCA malate DH
Sopim09g091070	Malate dehydrogenase	2	0.229853	0.165402	0.00345051	4.3506	gluconeogenesis / glyoxylate cycle malate dehydrogenase
Sopim09g091070	Malate dehydrogenase	2	0.229853	0.165402	0.00345051	4.3506	TCA / organic transformation other organic acid transformations cyt MDH
Sopim09g091180	chaperonin	3	0.356558	0.154278	0.000521078	2.80459	protein postranslational modification
Sopim09g091180	chaperonin	3	0.356558	0.154278	0.000521078	2.80459	stress abiotic heat
Sopim09g091180	chaperonin	3	0.356558	0.154278	0.000521078	2.80459	protein folding
Sopim09g092380	Adenosylhomocysteinase	4	0.261052	0.165659	0.00187501	3.83066	amino acid metabolism degradation aspartate family methionine
Sopim09g092390	Adenosylhomocysteinase	4	0.261052	0.165659	0.00187501	3.83066	amino acid metabolism degradation aspartate family methionine
Sopim09g092690	Peptidyl_prolyl cis_trans isomerase	3	0.0130824	0.00949644	7.23e-05	76.4388	protein folding
Sopim09g092690	Peptidyl_prolyl cis_trans isomerase	3	0.0130824	0.00949644	7.23e-05	76.4388	cell cycle peptidylprolyl isomerase
Sopim10g007480	Dtdp_glucose 4 6_dehydratase	3	0.135668	0.0843677	4.02e-06	7.37092	hormone metabolism gibberelin synthesisdegradation
Sopim10g007480	Dtdp_glucose 4 6_dehydratase	3	0.135668	0.0843677	4.02e-06	7.37092	cell wall precursor synthesis RHM
Sopim10g050840	Peptidase S9 prolyl oligopeptidase active site domain protein	3	0.00694573	0.00514846	1.2e-05	143.973	major CHO metabolism degradation sucrose invertases neutral
Sopim10g050840	Peptidase S9 prolyl oligopeptidase active site domain protein	3	0.00694573	0.00514846	1.2e-05	143.973	RNA regulation of transcription AtSR transcription factor family
Sopim10g050840	Peptidase S9 prolyl oligopeptidase active site domain protein	3	0.00694573	0.00514846	1.2e-05	143.973	protein degradation
Sopim10g054280	Haloacid dehalogenase_like hydrolase family protein	2	0.247215	0.106918	0.00287834	4.04506	Nmetabolism ammonia metabolism unspecified
Sopim10g080940	Tubulin beta chain	2	0.132247	0.173007	0.00103502	7.56162	cell organisation
Sopim10g080940	Tubulin beta chain	2	0.132247	0.173007	0.00103502	7.56162	lipid metabolism FA synthesis and FA elongation acyl CoA ligase
Sopim10g080940	Tubulin beta chain	2	0.132247	0.173007	0.00103502	7.56162	secondary metabolism phenylpropanoids
Sopim10g081240	Protein grpE	2	0.0766297	0.0331819	0.00240549	13.0498	PS lightreaction photosystem II PSII polypeptide subunits
Sopim10g081240	Protein grpE	2	0.0766297	0.0331819	0.00240549	13.0498	transport amino acids
Sopim10g081240	Protein grpE	2	0.0766297	0.0331819	0.00240549	13.0498	protein folding
Sopim10g081510	5_methyltetrahydropteroyltriglutamate__homocysteine methyltransferase	2	0.0913976	0.0835623	0.00219602	10.9412	amino acid metabolism synthesis aspartate family methionine methionine synthase
Sopim10g084050	26S protease regulatory subunit 6B homolog	5	0.000853425	0.000822715	7.12e-09	1171.75	protein degradation AAA type
Sopim10g084050	26S protease regulatory subunit 6B homolog	5	0.000853425	0.000822715	7.12e-09	1171.75	cell division
Sopim10g084050	26S protease regulatory subunit 6B homolog	5	0.000853425	0.000822715	7.12e-09	1171.75	protein degradation ubiquitin proteasom
Sopim10g086410	Heat shock protein 70_3	3	0.314787	0.170614	0.000986853	3.17676	stress abiotic heat
Sopim10g086410	Heat shock protein 70_3	3	0.314787	0.170614	0.000986853	3.17676	cell wall hemicellulose synthesis
Sopim10g086410	Heat shock protein 70_3	3	0.314787	0.170614	0.000986853	3.17676	transport misc
Sopim10g086410	Heat shock protein 70_3	3	0.314787	0.170614	0.000986853	3.17676	protein folding
Sopim10g086410	Heat shock protein 70_3	3	0.314787	0.170614	0.000986853	3.17676	misc cytochrome P450
Sopim11g005640	Ubiquitin	3	0.0354024	0.0253783	4.1e-06	28.2466	protein degradation ubiquitin ubiquitin
Sopim11g006970	Unknown protein DS12 from 2D_PAGE of leaf_ chloroplastic	5	0.265398	0.0878501	7.32e-05	3.76793	amino acid metabolism
Sopim11g006970	Unknown protein DS12 from 2D_PAGE of leaf_ chloroplastic	5	0.265398	0.0878501	7.32e-05	3.76793	protein postranslational modification
Sopim11g006970	Unknown protein DS12 from 2D_PAGE of leaf_ chloroplastic	5	0.265398	0.0878501	7.32e-05	3.76793	signalling Gproteins
Sopim11g006970	Unknown protein DS12 from 2D_PAGE of leaf_ chloroplastic	2	0.212092	0.130898	0.000176964	4.71493	amino acid metabolism
Sopim11g006970	Unknown protein DS12 from 2D_PAGE of leaf_ chloroplastic	2	0.212092	0.130898	0.000176964	4.71493	protein postranslational modification
Sopim11g006970	Unknown protein DS12 from 2D_PAGE of leaf_ chloroplastic	2	0.212092	0.130898	0.000176964	4.71493	signalling Gproteins
Sopim11g011380	Glutamine synthetase	2	0.337401	0.16336	0.00617577	2.96383	RNA regulation of transcription squamosa promoter binding protein family SBP
Sopim11g011380	Glutamine synthetase	2	0.337401	0.16336	0.00617577	2.96383	Nmetabolism ammonia metabolism glutamine synthetase
Sopim11g011380	Glutamine synthetase	2	0.337401	0.16336	0.00617577	2.96383	amino acid metabolism synthesis aromatic aa chorismate chorismate synthase
Sopim11g011380	Glutamine synthetase	2	0.337401	0.16336	0.00617577	2.96383	misc nitrilases nitrile lyases berberine bridge enzymes reticuline oxidases troponine reductases
Sopim11g011470	NADH_ubiquinone oxidoreductase subunit	3	0.00919232	0.00888326	3.56e-05	108.786	mitochondrial electron transport / ATP synthesis NADHDH type I localisation not clear
Sopim11g020040	Chaperone DnaK	2	0.136489	0.0902742	0.000358958	7.32661	stress abiotic heat
Sopim11g051160	Phosphatidylinositol transfer protein SFH5	5	0.118429	0.0504435	9.89e-11	8.44389	DNA unspecified
Sopim11g051160	Phosphatidylinositol transfer protein SFH5	5	0.118429	0.0504435	9.89e-11	8.44389	protein targeting secretory pathway unspecified
Sopim11g051160	Phosphatidylinositol transfer protein SFH5	5	0.118429	0.0504435	9.89e-11	8.44389	transport misc
Sopim11g066060	heat shock protein	3	0.314787	0.170614	0.000986853	3.17676	misc cytochrome P450
Sopim11g066060	heat shock protein	3	0.314787	0.170614	0.000986853	3.17676	stress abiotic heat
Sopim11g066060	heat shock protein	3	0.314787	0.170614	0.000986853	3.17676	cell wall hemicellulose synthesis
Sopim11g066060	heat shock protein	3	0.314787	0.170614	0.000986853	3.17676	transport misc
Sopim11g066060	heat shock protein	3	0.314787	0.170614	0.000986853	3.17676	protein folding
Sopim11g066100	heat shock protein	4	0.308065	0.156078	0.000936251	3.24607	stress abiotic heat
Sopim11g066100	heat shock protein	4	0.308065	0.156078	0.000936251	3.24607	cell wall hemicellulose synthesis
Sopim11g066100	heat shock protein	4	0.308065	0.156078	0.000936251	3.24607	protein folding
Sopim11g066100	heat shock protein	4	0.308065	0.156078	0.000936251	3.24607	transport misc
Sopim11g066100	heat shock protein	4	0.308065	0.156078	0.000936251	3.24607	misc cytochrome P450
Sopim11g067160	Aldo/keto reductase family protein	2	0.138936	0.0623295	0.0057509	7.19758	minor CHO metabolism others
Sopim11g069000	T_complex protein 1 subunit beta	2	0.354389	0.169024	0.00445362	2.82176	protein folding
Sopim11g069720	26S protease regulatory subunit 6B homolog	9	0.007589	0.00603627	1.72e-11	131.77	protein degradation ubiquitin proteasom
Sopim11g069720	26S protease regulatory subunit 6B homolog	9	0.007589	0.00603627	1.72e-11	131.77	protein degradation AAA type
Sopim11g069720	26S protease regulatory subunit 6B homolog	9	0.007589	0.00603627	1.72e-11	131.77	cell division
Sopim12g005860	3_isopropylmalate dehydratase large subunit	9	0.00241289	0.00211028	2.56e-12	414.44	TCA / organic transformation TCA aconitase
Sopim12g009250	chaperonin	2	0.0702181	0.034083	0.00318156	14.2413	protein folding
Sopim12g009250	chaperonin	2	0.0702181	0.034083	0.00318156	14.2413	hormone metabolism auxin inducedregulatedresponsiveactivated
Sopim12g009250	chaperonin	2	0.0702181	0.034083	0.00318156	14.2413	stress abiotic heat
Sopim12g009470	Heme oxygenase 1	2	0.207725	0.147038	0.00645014	4.81406	tetrapyrrole synthesis heme oxygenase
Sopim12g011310	Glutathione S_transferase	2	0.0675639	0.0753699	3.2e-06	14.8008	misc glutathione S transferases
Sopim12g011310	Glutathione S_transferase	7	0.177813	0.0757049	2.14e-07	5.62388	misc glutathione S transferases
Sopim12g042060	ATP_dependent clp protease ATP_binding subunit	3	0.257527	0.178512	0.00237996	3.88309	stress abiotic heat
Sopim12g042060	ATP_dependent clp protease ATP_binding subunit	3	0.257527	0.178512	0.00237996	3.88309	protein degradation serine protease
Sopim12g043110	Heat shock protein 4	5	0.0621665	0.0332912	1.32e-06	16.0858	stress abiotic heat
Sopim12g043110	Heat shock protein 4	5	0.0621665	0.0332912	1.32e-06	16.0858	major CHO metabolism degradation sucrose invertases neutral
Sopim12g043120	Heat shock protein 4	6	0.00821018	0.00383987	8.62e-08	121.8	stress abiotic heat
Sopim12g043120	Heat shock protein 4	6	0.00821018	0.00383987	8.62e-08	121.8	major CHO metabolism degradation sucrose invertases neutral
Sopim12g062860	Universal stress protein family protein	2	0.207725	0.147038	0.00645014	4.81406	PS lightreaction other electron carrier ox/red ferredoxin
Sopim12g062860	Universal stress protein family protein	2	0.207725	0.147038	0.00645014	4.81406	stress abiotic unspecified
Sopim12g094620	Catalase	5	0.143392	0.0888098	9.77e-07	6.9739	redox dismutases and catalases

## Sheet: SH-SL upregulated
Table S4. Differentially expressed proteins identified in the fruits of wild species at different developmental stages using nanoLC-MS-MS.
List of upregulated proteins in SH-SL
PROTEIN ID	DESCRIPTION	PEPTIDES	RATIO (SH/SL)	STD.DEV	PVALUE	FOLD CHANGE (SH/SL)	MAPMANCLASS
Solyc01g005620.2.1	Mitochondrial 2-oxoglutarate/malate carrier protein	3	2.6275	1.68174	0.0394165	2.6275	transport metabolite transporters at the mitochondrial membrane
Solyc01g007320.2.1	ATP synthase subunit beta chloroplastic	21	3.02187	0.54537	0.00110091	3.02187	PS lightreaction ATP synthase epsilon chain
Solyc01g059930.2.1	Universal stress protein	3	11.8503	6.99528	0.0133564	11.8503	stress abiotic cold
Solyc01g060130.2.1	ADP-ribosylation factor-like protein 3	2	7.7691	1.0276	0.00271518	7.7691	cell division
Solyc01g068530.2.1	30S ribosomal protein S9	5	4.71397	0.554065	0.000175594	4.71397	protein synthesis ribosomal protein eukaryotic 40S subunit S16
Solyc01g096430.2.1	Predicted NADPH-dependent FMN reductase	2	3.51285	3.59351	0.0174712	3.51285	not assigned no ontology
Solyc01g099670.2.1	40S ribosomal protein S10-like	5	7.28511	3.55447	0.000375628	7.28511	protein synthesis ribosomal protein eukaryotic 40S subunit S10
Solyc01g100350.2.1	ADP-ribosylation factor-like protein 3	4	6.26128	0.838007	0.00061965	6.26128	cell division
Solyc01g105710.2.1	Peptidyl-prolyl cis-trans isomerase	3	3.21014	1.05574	0.021744	3.21014	protein folding
Solyc01g106210.2.1	Chaperone DnaK	15	4.33644	1.27026	0.000849917	4.33644	stress abiotic heat
Solyc01g109940.2.1	26S protease regulatory subunit	6	2.66652	1.8191	1.65e-07	2.66652	minor CHO metabolism myo-inositol inositol phosphatase
Solyc01g111300.2.1	Cold shock protein-1	2	14.5872	13.1077	0.0294935	14.5872	RNA regulation of transcription GRP
Solyc02g020940.2.1	Glyceraldehyde-3-phosphate dehydrogenase	7	4.21391	1.98746	0.0156069	4.21391	PS calvin cycle GAP
Solyc02g024050.2.1	Ferredoxin--NADP reductase	3	21.2119	20.1912	0.0311127	21.2119	redox ascorbate and glutathione
Solyc02g032940.2.1	Aspartic proteinase	2	6.93383	7.80958	0.0242264	6.93383	protein degradation aspartate protease
Solyc02g038690.1.1	Histone H2B	2	7.8649	5.12555	0.0378566	7.8649	signalling receptor kinases leucine rich repeat VI
Solyc02g063490.2.1	Malate dehydrogenase	4	14.718	1.7986	0.00485594	14.718	RNA regulation of transcription ABI3/VP1-related B3-domain-containing transcription factor family
Solyc02g065400.2.1	Oxygen-evolving enhancer protein 1 of photosystem II	12	4.3262	0.837115	0.0288156	4.3262	PS lightreaction photosystem II PSII polypeptide subunits
Solyc02g067460.2.1	Porin/voltage-dependent anion-selective channel protein	7	3.2198	2.1366	0.0215175	3.2198	Co-factor and vitamine metabolism folate and vitamine K vitamine K isochorismate synthase
Solyc02g071890.2.1	Histidinol dehydrogenase	3	5.95064	3.03433	0.00890593	5.95064	amino acid metabolism synthesis histidine histidinol dehydrogenase
Solyc02g079950.2.1	Oxygen-evolving enhancer protein 3	3	3.55664	1.5997	0.0337152	3.55664	PS lightreaction photosystem II PSII polypeptide subunits
Solyc02g083590.2.1	Dehydroquinate synthase	2	5.8835	3.42961	0.034622	5.8835	Co-factor and vitamine metabolism folate and vitamine K
Solyc02g085730.2.1	Allene oxide cyclase	3	5.18286	2.98329	0.00529163	5.18286	stress abiotic drought/salt
Solyc02g090030.2.1	Oxygen-evolving enhancer protein 1 of photosystem II	9	5.77977	1.08401	0.0256935	5.77977	PS lightreaction photosystem II PSII polypeptide subunits
Solyc02g091130.2.1	ATP synthase subunit beta	15	6.09649	1.05084	1.17e-05	6.09649	PS lightreaction ATP synthase
Solyc03g006140.2.1	Neutral ceramidase	8	2.65501	1.51233	0.000302092	2.65501	lipid metabolism exotics (steroids squalene etc) sphingolipids ceramidase
Solyc03g082920.2.1	Heat shock protein	25	2.27691	0.577019	0.000584706	2.27691	misc cytochrome P450
Solyc03g097680.2.1	Pyruvate dehydrogenase E1 component subunit beta	3	10.9856	6.08505	0.0219854	10.9856	TCA / organic transformation TCA pyruvate DH E1
Solyc03g098050.2.1	Calmodulin 3 protein	4	2.00233	1.78574	4.65e-05	2.00233	signalling calcium
Solyc03g114150.2.1	Aldehyde dehydrogenase	11	2.30594	0.70606	0.011259	2.30594	fermentation aldehyde dehydrogenase
Solyc03g114560.2.1	Strictosidine synthase family protein	2	21.4385	39.151	3.45e-05	21.4385	protein postranslational modification
Solyc03g115360.2.1	40S ribosomal protein S19-like	2	5.18462	4.11092	0.0204699	5.18462	protein synthesis ribosome biogenesis
Solyc03g115990.1.1	Malate dehydrogenase	7	2.7034	1.70329	0.0412409	2.7034	TCA / organic transformation other organic acid transformations cyt MDH
Solyc03g119130.2.1	Histone H1	3	15.5449	3.88393	9.28e-08	15.5449	DNA synthesis/chromatin structure histone
Solyc03g120850.2.1	chaperonin	9	5.74994	1.53523	9.89e-05	5.74994	PS calvin cycle rubisco interacting
Solyc04g009030.2.1	Glyceraldehyde-3-phosphate dehydrogenase	11	5.67282	1.38096	0.00202502	5.67282	PS calvin cycle GAP
Solyc04g011390.1.1	Histone H4	2	6.25691	3.29063	0.0347785	6.25691	cell organisation
Solyc04g026100.1.1	30S ribosomal protein S9	4	5.24931	0.596545	9.22e-05	5.24931	protein synthesis ribosome biogenesis
Solyc04g045340.2.1	Phosphoglucomutase	2	2.34292	1.99901	0.0318693	2.34292	glycolysis plastid branch phosphoglucomutase (PGM)
Solyc04g058070.2.1	UDP-N-acetylglucosamine-pyrophosphorylase	2	6.39336	4.27013	0.0171351	6.39336	protein postranslational modification
Solyc04g073990.2.1	Annexin	14	4.03089	0.576605	4.81e-06	4.03089	transport amino acids
Solyc04g076790.2.1	Serine hydroxymethyltransferase	9	3.76504	1.41648	0.00503091	3.76504	amino acid metabolism synthesis serine-glycine-cysteine group glycine
Solyc04g077970.2.1	Adenine phosphoribosyltransferase-like	4	4.78952	2.33304	0.0162227	4.78952	redox dismutases and catalases
Solyc04g080550.2.1	Phenylcoumaran benzylic ether reductase	9	2.81872	2.1239	0.000308866	2.81872	secondary metabolism flavonoids isoflavonols isoflavone reductase
Solyc04g080570.2.1	2 3 4 5-tetrahydropyridine-2 6-dicarboxylate N-acetyltransferase	2	22.0324	0.696033	0.0062125	22.0324	mitochondrial electron transport / ATP synthesis NADH-DH (type I) complex I carbonic anhydrase
Solyc04g082780.2.1	Cinnamoyl CoA reductase-like 1	5	4.41619	2.71826	0.0455245	4.41619	secondary metabolism flavonoids dihydroflavonols
Solyc05g005690.1.1	30S ribosomal protein S9	4	5.27423	0.601009	6.3e-05	5.27423	protein synthesis ribosomal protein eukaryotic 40S subunit S16
Solyc05g005710.2.1	Spermidine synthase	4	4.41881	2.23599	0.00571491	4.41881	polyamine metabolism synthesis spermidine synthase
Solyc05g009030.2.1	3-isopropylmalate dehydrogenase	4	8.81071	5.93754	0.0102975	8.81071	amino acid metabolism synthesis branched chain group leucine specific 3-isopropylmalate dehydrogenase
Solyc05g010260.2.1	6-phosphogluconate dehydrogenase decarboxylating	5	2.37817	1.52562	0.00823984	2.37817	OPP oxidative PP 6-phosphogluconate dehydrogenase
Solyc05g018520.2.1	NADH-cytochrome b5 reductase-like protein	3	2.18058	2.28404	0.000150818	2.18058	redox misc
Solyc05g053100.2.1	Dihydrolipoyl dehydrogenase	4	2.92014	3.09908	9.4e-06	2.92014	redox ascorbate and glutathione glutathione
Solyc06g009660.2.1	ADP-ribosylation factor-like protein 3	4	6.45586	0.849396	0.000310296	6.45586	signalling G-proteins
Solyc06g048410.2.1	Superoxide dismutase	4	6.66451	4.24505	1.24e-06	6.66451	redox dismutases and catalases
Solyc06g048540.2.1	FeS assembly ATPase SufC	6	2.71018	1.9703	0.00149243	2.71018	transport ABC transporters and multidrug resistance systems
Solyc06g051460.2.1	ATP-dependent chaperone ClpB	2	99999.9	70710.6	2.4e-09	99999.9	DNA synthesis/chromatin structure
Solyc06g053200.2.1	6-phosphogluconolactonase	2	4.87343	7.20281	0.000348644	4.87343	OPP oxidative PP 6-phosphogluconolactonase
Solyc06g060290.2.1	Protein disulfide isomerase	12	6.74638	2.44591	0.0492716	6.74638	redox thioredoxin
Solyc06g071470.2.1	Peroxisomal membrane protein PEX14	4	4.33711	2.89357	0.0346852	4.33711	protein targeting peroxisomes
Solyc06g073190.2.1	Fructokinase-like	20	2.3204	0.871634	8.11e-08	2.3204	major CHO metabolism degradation sucrose fructokinase
Solyc06g074780.1.1	Histone H2B	5	10.0053	3.53807	0.0297937	10.0053	signalling receptor kinases leucine rich repeat VI
Solyc06g074790.1.1	Histone H2B	5	10.0053	3.53807	0.0297937	10.0053	protein postranslational modification kinase receptor like cytoplasmatic kinase VII
Solyc06g083190.2.1	Peptidyl-prolyl cis-trans isomerase	13	2.36424	0.515618	0.0279873	2.36424	protein folding
Solyc07g005960.2.1	Serine carboxypeptidase K10B2.2	3	11.4146	8.19219	1.12e-06	11.4146	cell wall precursor synthesis UXS
Solyc07g006570.2.1	S8-RNase (Fragment)	2	6.12434	6.0075	0.0203987	6.12434	hormone metabolism brassinosteroid synthesis-degradation BRs DET2
Solyc07g008370.2.1	60S ribosomal protein L7	7	3.05523	1.35309	0.0242856	3.05523	protein synthesis ribosomal protein eukaryotic 60S subunit L7
Solyc07g044840.2.1	2 3-bisphosphoglycerate-independent phosphoglycerate mutase	12	2.7211	1.11438	0.00609962	2.7211	glycolysis cytosolic branch phosphoglycerate mutase
Solyc07g062650.2.1	Malate dehydrogenase	16	10.6212	1.24284	6.4e-07	10.6212	TCA / organic transformation TCA malate DH
Solyc07g066580.2.1	Mercaptopyruvate sulfurtransferase-like protein	4	3.14912	1.78524	0.0254659	3.14912	misc rhodanese
Solyc07g066600.2.1	Phosphoglycerate kinase	22	2.52569	0.495106	0.0389514	2.52569	glycolysis cytosolic branch 3-phosphoglycerate kinase (PGK)
Solyc07g066610.2.1	Phosphoglycerate kinase	20	2.51838	0.562917	1.28e-05	2.51838	PS calvin cycle phosphoglycerate kinase
Solyc08g006510.2.1	NAD dependent epimerase/dehydratase family protein	4	3.61994	3.1706	4.34e-06	3.61994	not assigned unknown
Solyc08g014340.2.1	Cysteine synthase	5	4.52881	2.11913	0.0159811	4.52881	amino acid metabolism synthesis serine-glycine-cysteine group cysteine OASTL
Solyc08g014610.2.1	Alanine--glyoxylate aminotransferase 2-like 1	2	2.85977	3.29124	0.0294548	2.85977	signalling receptor kinases S-locus glycoprotein like
Solyc08g015690.2.1	Late-embryogenesis abundant protein 2	5	2.83972	1.48228	0.048972	2.83972	development late embryogenesis abundant
Solyc08g016510.2.1	Proteasome subunit alpha type	2	5.67522	4.80345	0.0146955	5.67522	protein degradation ubiquitin proteasom
Solyc08g074620.1.1	Polyphenol oxidase	26	3.80847	1.66444	0.000101761	3.80847	secondary metabolism simple phenols
Solyc08g079020.2.1	Adenine phosphoribosyltransferase-like protein	2	3.3789	2.43243	0.0168201	3.3789	redox dismutases and catalases
Solyc08g079170.2.1	Stress-induced protein sti1-like protein	18	3.85119	0.989683	0.000468361	3.85119	stress biotic heat shock proteins
Solyc09g007270.2.1	Ascorbate peroxidase	8	2.67885	1.25725	0.0178005	2.67885	redox ascorbate and glutathione ascorbate
Solyc09g009020.2.1	Enolase	38	3.17318	0.493201	1.74e-06	3.17318	glycolysis cytosolic branch enolase
Solyc09g010400.2.1	Histone H2A	2	33.026	2.54264	0.000723155	33.026	development squamosa promoter binding like (SPL)
Solyc09g065620.2.1	Chlorophyllase 1	3	16.811	10.0956	9.71e-05	16.811	tetrapyrrole synthesis unspecified
Solyc09g075450.2.1	Fumarate hydratase class II	4	15.1024	4.50502	0.000359842	15.1024	TCA / organic transformation TCA fumarase
Solyc09g083410.2.1	Amidase hydantoinase/carbamoylase family protein expressed	6	5.1865	2.03123	0.000234881	5.1865	protein degradation
Solyc09g091070.1.1	Malate dehydrogenase	2	7.82912	7.46391	0.0329052	7.82912	TCA / organic transformation TCA malate DH
Solyc09g091180.2.1	chaperonin	12	3.52191	1.02414	0.0308011	3.52191	protein folding
Solyc09g092430.2.1	Selenium binding protein	4	3.58963	2.09082	0.0131428	3.58963	metal handling
Solyc10g005510.2.1	Glyceraldehyde-3-phosphate dehydrogenase	7	2.80612	1.78937	0.0150592	2.80612	glycolysis cytosolic branch glyceraldehyde 3-phosphate dehydrogenase (GAP-DH)
Solyc10g047630.1.1	Nitrilase/cyanide hydratase and apolipoprotein N-acyltransferase	2	4.09161	3.66013	0.026819	4.09161	nucleotide metabolism degradation pyrimidine beta-ureidopropionase
Solyc10g050160.1.1	Caffeoyl-CoA 3-O-methyltransferase	2	19.6991	11.1065	0.00231121	19.6991	secondary metabolism phenylpropanoids lignin biosynthesis CCoAOMT
Solyc10g074500.1.1	Isocitrate dehydrogenase	5	2.4118	1.45326	0.0171245	2.4118	TCA / organic transformation TCA IDH
Solyc10g080770.1.1	BZIP transcription factor	2	99999.9	70710.6	2.4e-09	99999.9	RNA regulation of transcription bZIP transcription factor family
Solyc10g081310.1.1	Histidine triad (HIT) protein	2	25.196	34.2574	0.0225599	25.196	major CHO metabolism degradation sucrose invertases neutral
Solyc10g082030.1.1	Peroxiredoxin	4	2.84612	1.70067	0.0013581	2.84612	redox thioredoxin
Solyc10g083570.1.1	Fructose-bisphosphate aldolase	23	2.36602	0.474141	0.019034	2.36602	RNA regulation of transcription AtSR transcription factor family
Solyc10g085550.1.1	Enolase	24	3.1202	0.556724	2.02e-06	3.1202	glycolysis cytosolic branch enolase
Solyc10g086190.1.1	Adenosine kinase	4	8.57123	3.67228	0.0163905	8.57123	nucleotide metabolism salvage nucleoside kinases adenosine kinase
Solyc11g010960.1.1	Alcohol dehydrogenase	8	3.93498	1.57131	0.0102724	3.93498	secondary metabolism phenylpropanoids lignin biosynthesis CAD
Solyc11g066100.1.1	heat shock protein	35	2.27689	0.336239	0.00615832	2.27689	misc cytochrome P450
Solyc11g066160.1.1	Histone H4	5	2.97597	1.23332	0.038769	2.97597	cell organisation
Solyc11g066430.1.1	Histone H2B	5	10.0053	3.53807	0.0297937	10.0053	DNA synthesis/chromatin structure histone
Solyc11g067100.1.1	60s acidic ribosomal protein-like protein	3	3.54392	4.03055	0.00943429	3.54392	protein synthesis ribosome biogenesis
Solyc11g069150.1.1	Proteasome subunit beta type	3	7.18096	3.63515	0.00134523	7.18096	tetrapyrrole synthesis ALA dehydratase
Solyc11g069790.1.1	chaperonin	18	5.70142	0.811264	1.23e-05	5.70142	protein folding
Solyc12g006470.1.1	Aminotransferase-like protein	4	7.25501	3.92497	0.00254638	7.25501	amino acid metabolism synthesis central amino acid metabolism GABA GABA transaminase
Solyc12g007310.1.1	Lactoylglutathione lyase	2	4.88168	3.80701	0.0374991	4.88168	biodegradation of xenobiotics lactoylglutathione lyase
Solyc12g010040.1.1	Leucyl aminopeptidase	17	2.89929	0.778245	0.00338175	2.89929	stress abiotic unspecified
Solyc12g014180.1.1	Malate dehydrogenase	2	8.19424	4.27291	0.00398746	8.19424	TCA / organic transformation TCA malate DH
Solyc12g014290.1.1	Multiprotein bridging factor 1b	2	9.53582	9.94354	0.0145361	9.53582	cell wall precursor synthesis UXS
Solyc12g014380.1.1	Glucose-6-phosphate isomerase 1	9	2.10773	1.17188	0.00074137	2.10773	glycolysis cytosolic branch glucose-6-phosphate isomerase
Solyc12g094520.1.1	4-coumarate-coa ligase	2	7.2708	1.74785	0.0115301	7.2708	secondary metabolism phenylpropanoids lignin biosynthesis 4CL
Solyc12g094640.1.1	Glyceraldehyde-3-phosphate dehydrogenase B	6	5.00565	2.96253	0.0418613	5.00565	protein postranslational modification
Solyc12g095960.1.1	Insulin-like growth factor 2 mRNA-binding protein 2	8	3.92788	1.69398	0.0164442	3.92788	protein synthesis ribosome biogenesis
Solyc12g096540.1.1	40S ribosomal protein S10-like	4	7.19149	3.80159	0.00156926	7.19149	protein synthesis ribosomal protein eukaryotic 40S subunit S10
Solyc12g099960.1.1	Unknown Protein	2	6.28349	5.44621	0.018354	6.28349	protein synthesis ribosomal protein prokaryotic unknown organellar
Solyc01g010760.2.1	Porin/voltage-dependent anion-selective channel protein	4	6.43342	5.95634	7.29e-10	6.43342	transport porins
Solyc01g102330.2.1	Acetyl xylan esterase A	2	2.70995	2.28445	0.0352407	2.70995	not assigned unknown
Solyc01g105050.2.1	Chlorophyll a-b binding protein chloroplastic	4	4.88745	2.41247	0.0372097	4.88745	PS lightreaction photosystem II LHC-II
Solyc01g106480.2.1	Malate dehydrogenase	5	4.92448	2.89314	0.0211925	4.92448	protein synthesis ribosome biogenesis
Solyc02g020940.2.1	Glyceraldehyde-3-phosphate dehydrogenase	9	3.82228	1.2961	0.00362808	3.82228	PS calvin cycle GAP
Solyc02g063130.2.1	UV excision repair protein RAD23	3	4.10967	4.32751	0.0204293	4.10967	DNA repair
Solyc02g063490.2.1	Malate dehydrogenase	6	5.0493	2.59982	0.0247397	5.0493	protein synthesis ribosome biogenesis
Solyc02g067460.2.1	Porin/voltage-dependent anion-selective channel protein	5	3.62279	2.38192	0.0318409	3.62279	transport sugars
Solyc02g071890.2.1	Histidinol dehydrogenase	5	2.50474	1.56514	0.0260718	2.50474	amino acid metabolism synthesis histidine histidinol dehydrogenase
Solyc02g079950.2.1	Oxygen-evolving enhancer protein 3	3	6.49898	4.07395	0.0354785	6.49898	PS lightreaction photosystem II PSII polypeptide subunits
Solyc02g086730.1.1	50S ribosomal protein L12-C	4	3.6333	4.18945	0.00973275	3.6333	protein synthesis ribosomal protein prokaryotic unknown organellar
Solyc02g091130.2.1	ATP synthase subunit beta	14	3.60145	0.951024	0.000164672	3.60145	mitochondrial electron transport / ATP synthesis F1-ATPase
Solyc03g005580.2.1	Legumin 11S-globulin	5	46.3992	44.1616	0.028422	46.3992	development storage proteins
Solyc03g006140.2.1	Neutral ceramidase	7	2.02099	1.04827	0.00528245	2.02099	lipid metabolism exotics (steroids squalene etc) sphingolipids ceramidase
Solyc03g082920.2.1	Heat shock protein	29	3.25387	0.830883	0.000332367	3.25387	misc cytochrome P450
Solyc03g098050.2.1	Calmodulin 3 protein	4	2.51113	1.6436	0.0395989	2.51113	signalling calcium
Solyc03g120850.2.1	chaperonin	9	4.25144	1.71271	0.0393736	4.25144	PS calvin cycle rubisco interacting
Solyc03g121270.2.1	IAA-amino acid hydrolase	9	2.39964	1.31591	0.00665753	2.39964	hormone metabolism auxin synthesis-degradation
Solyc04g009030.2.1	Glyceraldehyde-3-phosphate dehydrogenase	12	2.75887	0.785742	0.000384254	2.75887	PS calvin cycle GAP
Solyc04g054990.2.1	Lipoxygenase homology domain-containing protein 1	4	5.08739	4.32808	0.000243401	5.08739	not assigned no ontology
Solyc04g072850.2.1	Alpha-L-arabinofuranosidase/beta-D-xylosidase	10	5.60366	3.24259	0.000110808	5.60366	cell wall degradation cellulases and beta-1 4-glucanases
Solyc04g080550.2.1	Phenylcoumaran benzylic ether reductase	10	5.13401	3.2866	0.0171216	5.13401	secondary metabolism flavonoids isoflavonols isoflavone reductase
Solyc06g071960.2.1	Nucleoside diphosphate kinase	2	10.3645	10.4621	0.0416461	10.3645	RNA regulation of transcription AtSR transcription factor family
Solyc06g074670.2.1	Bifunctional polymyxin resistance arnA protein	3	7.09879	10.8308	0.000101829	7.09879	cell wall precursor synthesis UXS
Solyc07g049450.2.1	Thioredoxin/protein disulfide isomerase	10	3.0036	1.38792	0.000349581	3.0036	redox thioredoxin
Solyc07g066470.2.1	Porphobilinogen deaminase	3	2.71507	1.44877	0.017904	2.71507	hormone metabolism brassinosteroid synthesis-degradation sterols SMT1
Solyc08g006510.2.1	NAD dependent epimerase/dehydratase family protein	5	7.32676	4.25449	0.0376325	7.32676	not assigned unknown
Solyc09g082340.2.1	Vicilin-like protein (Fragment)	2	200.06	166.592	0.0250032	200.06	misc glutathione S transferases
Solyc10g050110.1.1	LRR receptor-like serine/threonine-protein kinase RLP	4	6.92708	4.24643	3.18e-05	6.92708	stress biotic
Solyc10g085550.1.1	Enolase	27	2.89146	0.697466	8.92e-09	2.89146	glycolysis cytosolic branch enolase
Solyc11g066720.1.1	Bifunctional polymyxin resistance arnA protein	4	2.92986	3.72783	0.000180903	2.92986	cell wall precursor synthesis UXS
Solyc12g010320.1.1	Outer membrane lipoprotein blc	2	10.9166	21.5744	2.55e-05	10.9166	transport misc
Solyc01g099460.1.1	ATP-dependent DNA helicase	4	99999.9	49999.9	2.22e-16	99999.9	protein synthesis ribosome biogenesis
Solyc02g082000.2.1	30S ribosomal protein S19	2	3.58696	0.87817	0.0375058	3.58696	protein synthesis ribosomal protein eukaryotic 40S subunit S15
Solyc02g084440.2.1	Fructose-bisphosphate aldolase	12	3.53393	1.69357	0.0329877	3.53393	PS calvin cycle aldolase
Solyc02g086730.1.1	50S ribosomal protein L12-C	2	4.4436	8.91682	3.87e-05	4.4436	protein synthesis ribosomal protein prokaryotic chloroplast 50S subunit L12
Solyc02g086740.1.1	50S ribosomal protein L12-C	2	10.5743	25.3442	5.55e-05	10.5743	protein synthesis ribosomal protein prokaryotic unknown organellar
Solyc02g088260.2.1	Latex abundant protein 1	7	5.22876	3.7343	0.0291298	5.22876	RNA regulation of transcription ABI3/VP1-related B3-domain-containing transcription factor family
Solyc03g005220.2.1	Histone H2A	3	5.02	3.61201	0.04825	5.02	development squamosa promoter binding like (SPL)
Solyc03g083520.2.1	Calmodulin	2	5.08616	1.73018	0.0194337	5.08616	protein postranslational modification
Solyc03g118910.1.1	T-complex protein 1 subunit delta	2	5.73908	3.26978	0.00982161	5.73908	protein folding
Solyc04g049330.2.1	V-type proton ATPase subunit G 1	8	2.82086	0.581948	0.000655422	2.82086	transport p- and v-ATPases H+-transporting two-sector ATPase
Solyc04g080850.2.1	Thioredoxin	3	4.33466	1.20474	0.00315908	4.33466	redox thioredoxin
Solyc06g005260.2.1	Cytoplasmic glutaredoxin thioltransferase glutathione-dependent disulfide oxidoreductase	2	3.84788	2.19867	0.0421479	3.84788	redox glutaredoxins
Solyc06g007930.2.1	Cytochrome b5	2	3.12594	0.792786	2.1e-05	3.12594	redox ascorbate and glutathione
Solyc06g061070.2.1	Glycine cleavage system H protein 1	3	5.24841	7.70604	0.00023648	5.24841	PS photorespiration glycine cleavage H protein
Solyc07g005960.2.1	Serine carboxypeptidase K10B2.2	3	4.86517	6.76442	0.000192356	4.86517	misc calcineurin-like phosphoesterase family protein
Solyc07g044860.2.1	Oxygen-evolving enhancer protein 2 chloroplastic	5	8.63488	6.40559	0.00511019	8.63488	PS lightreaction photosystem II PSII polypeptide subunits
Solyc08g067020.2.1	Ubiquinol-cytochrome c reductase complex protein	5	5.43068	4.43558	0.00161908	5.43068	mitochondrial electron transport / ATP synthesis cytochrome c reductase
Solyc09g014520.2.1	Chlorophyll a-b binding protein 6A chloroplastic	9	3.02915	3.48483	0.0199664	3.02915	PS lightreaction photosystem II LHC-II
Solyc09g074300.1.1	Histone H2A	3	5.02	3.61201	0.04825	5.02	RNA RNA binding
Solyc10g086580.1.1	Ribulose-1 5-bisphosphate carboxylase/oxygenase activase 1	8	4.14767	2.76507	0.00797496	4.14767	PS calvin cycle rubisco interacting

## Sheet: SH-SL downregulated
Table S4. Differentially expressed proteins identified in the fruits of wild species at different developmental stages using nanoLC-MS-MS.
List of downregulated proteins in SH-SL
PROTEIN ID	DESCRIPTION	PEPTIDES	RATIO (SH/SL)	STD.DEV	PVALUE	FOLD CHANGE (SH/SL)	MAPMANCLASS
Solyc01g005330.2.1	microtubule associated protein Type 1	2	0.0641015	0.0842881	8.55e-05	15.6003	stress abiotic unspecified		stress abiotic unspecified
Solyc02g080630.2.1	Lactoylglutathione lyase	10	0.280281	0.18571	0.0206419	3.56785	amino acid metabolism degradation aspartate family threonine		amino acid metabolism degradation aspartate family threonine
Solyc02g086880.2.1	Formate dehydrogenase	17	0.293322	0.197142	0.0115037	3.40922	C1-metabolism formate dehydrogenase		C1-metabolism formate dehydrogenase
Solyc03g025320.2.1	Hydroxycinnamoyl transferase	12	0.0490196	0.0517412	0.0387189	20.4	secondary metabolism phenylpropanoids		secondary metabolism phenylpropanoids
Solyc03g115020.2.1	Unknown Protein	3	0.0849134	0.147553	0.00122328	11.7767	signalling calcium		signalling calcium
Solyc04g011400.2.1	UDP-glucose 4-epimerase	15	0.171479	0.114797	8.82e-05	5.83161	cell wall precursor synthesis UXS		cell wall precursor synthesis UXS
Solyc04g014480.2.1	class I heat shock protein 3	5	0.111108	0.0473088	0.0359157	9.00027	stress abiotic heat		stress abiotic heat
Solyc04g045340.2.1	Phosphoglucomutase	30	0.189485	0.132279	0.000141848	5.27745	glycolysis plastid branch phosphoglucomutase (PGM)		glycolysis plastid branch phosphoglucomutase (PGM)
Solyc04g055170.2.1	Annexin 2	9	0.23152	0.126945	0.0288157	4.31927	stress abiotic heat		stress abiotic heat
Solyc04g081970.2.1	Thioredoxin	2	0.0433419	0.0205352	0.00434186	23.0723	misc UDP glucosyl and glucoronyl transferases		misc UDP glucosyl and glucoronyl transferases
Solyc04g082460.2.1	Catalase	6	0.0563955	0.0842272	0.0202451	17.7319	redox dismutases and catalases		redox dismutases and catalases
Solyc05g017980.2.1	microtubule associated protein Type 1	2	0.0931056	0.215332	6.17e-05	10.7405	cell organisation		cell organisation
Solyc05g054060.2.1	UTP-glucose 1 phosphate uridylyltransferase	7	0.199617	0.203158	0.0275651	5.00958	glycolysis cytosolic branch UGPase		glycolysis cytosolic branch UGPase
Solyc06g005160.2.1	Ascorbate peroxidase	9	0.0698133	0.067549	0.0272973	14.3239	misc nitrilases nitrile lyases berberine bridge enzymes reticuline oxidases troponine reductases		misc nitrilases nitrile lyases berberine bridge enzymes reticuline oxidases troponine reductases
Solyc06g052050.2.1	Heat shock protein	6	0.0499163	0.0504283	0.00107226	20.0335	misc cytochrome P450		misc cytochrome P450
Solyc07g044860.2.1	Oxygen-evolving enhancer protein 2 chloroplastic	7	0.408123	0.358375	0.00022912	2.45024	PS lightreaction photosystem II PSII polypeptide subunits		PS lightreaction photosystem II PSII polypeptide subunits
Solyc07g063100.2.1	Proton pump interactor 1	6	0.0703165	0.0917158	0.00020677	14.2214	transport		transport
Solyc07g066150.1.1	Photosystem I reaction center subunit V	2	0.22057	0.623257	7.52e-05	4.5337	PS lightreaction photosystem I PSI polypeptide subunits		PS lightreaction photosystem I PSI polypeptide subunits
Solyc08g082820.2.1	Heat shock protein	28	0.0623448	0.0501978	3.34e-07	16.0398	protein folding		protein folding
Solyc09g008280.1.1	S-adenosylmethionine synthase	15	0.0763545	0.0857904	3.07e-05	13.0968	amino acid metabolism synthesis aspartate family methionine S-adenosylmethionine synthetase		amino acid metabolism synthesis aspartate family methionine S-adenosylmethionine synthetase
Solyc09g091470.2.1	3-ketoacyl CoA thiolase 2	5	0.214291	0.256691	0.0104564	4.66656	lipid metabolism lipid degradation beta-oxidation acyl-CoA thioesterase		lipid metabolism lipid degradation beta-oxidation acyl-CoA thioesterase
Solyc10g083970.1.1	S-adenosylmethionine synthase	10	0.0624505	0.0859403	0.0151146	16.0127	amino acid metabolism synthesis aspartate family methionine S-adenosylmethionine synthetase		amino acid metabolism synthesis aspartate family methionine S-adenosylmethionine synthetase
Solyc10g084400.1.1	Glutathione S-transferase	4	0.372746	0.412818	0.00132781	2.68279	misc glutathione S transferases		misc glutathione S transferases
Solyc11g011960.1.1	UTP-glucose 1 phosphate uridylyltransferase	32	0.0648259	0.0418862	0.0211612	15.4259	glycolysis cytosolic branch UGPase		glycolysis cytosolic branch UGPase
Solyc12g006450.1.1	Aminotransferase-like protein	2	0.144727	0.233552	0.0215544	6.90957	stress biotic signalling		stress biotic signalling
Solyc00g060810.2.1	Major latex-like protein	3	0.280026	0.163726	0.0214255	3.57109	stress abiotic unspecified		stress abiotic unspecified
Solyc01g006280.2.1	Formate-tetrahydrofolate ligase	20	0.0230429	0.00821675	1e-06	43.3973	C1-metabolism formate-tetrahydrofolate ligase		C1-metabolism formate-tetrahydrofolate ligase
Solyc01g007150.2.1	Coatomer subunit beta-1	17	0.0592324	0.0350418	0.0487409	16.8827	cell vesicle transport		cell vesicle transport
Solyc01g008310.2.1	Phenylalanyl-tRNA synthetase beta chain	9	0.0413772	0.0268651	0.00156805	24.1679	protein aa activation phenylalanine-tRNA ligase		protein aa activation phenylalanine-tRNA ligase
Solyc01g008540.2.1	Cinnamoyl CoA reductase-like protein	2	0.0510584	0.0515874	0.035372	19.5854	secondary metabolism flavonoids dihydroflavonols		secondary metabolism flavonoids dihydroflavonols
Solyc01g008550.2.1	Cinnamoyl CoA reductase-like protein	11	0.00339274	0.00224354	0.000177059	294.747	protein synthesis ribosome biogenesis		protein synthesis ribosome biogenesis
Solyc01g008550.2.1	Cinnamoyl CoA reductase-like protein	2	0.0143669	0.0146368	0.0015959	69.6044	protein synthesis ribosome biogenesis		protein synthesis ribosome biogenesis
Solyc01g009280.2.1	Serine/threonine-protein phosphatase	6	0.267202	0.13329	0.0365833	3.74249	DNA synthesis/chromatin structure		DNA synthesis/chromatin structure
Solyc01g010700.2.1	AKIN gamma	4	0.0803554	0.0632011	0.0228269	12.4447	cell wall cell wall proteins		cell wall cell wall proteins
Solyc01g010820.2.1	Cullin C	2	0.0490726	0.0569546	0.0210833	20.378	protein degradation ubiquitin E3 SCF cullin		protein degradation ubiquitin E3 SCF cullin
Solyc01g044360.2.1	Importin beta-3	31	0.0621409	0.0159698	0.000178338	16.0925	protein targeting nucleus		protein targeting nucleus
Solyc01g057830.2.1	30S ribosomal protein S1	4	0.104647	0.0596409	0.0440809	9.55594	protein synthesis ribosomal protein prokaryotic unknown organellar 30S subunit S1		protein synthesis ribosomal protein prokaryotic unknown organellar 30S subunit S1
Solyc01g066520.2.1	Dihydrolipoyllysine-residue acetyltransferase component of pyruvate dehydrogenase complex	5	0.0638648	0.0523448	0.0227085	15.6581	amino acid metabolism degradation branched chain group shared		amino acid metabolism degradation branched chain group shared
Solyc01g067750.2.1	Shikimate dehydrogenase	6	0.0497341	0.0367144	0.000488272	20.1069	amino acid metabolism synthesis aromatic aa chorismate 3-dehydroquinate dehydratase/shikimate dehydrogenase		amino acid metabolism synthesis aromatic aa chorismate 3-dehydroquinate dehydratase/shikimate dehydrogenase
Solyc01g073740.2.1	Citrate synthase	18	0.00153257	0.00211579	0.000337296	652.497	TCA / organic transformation TCA CS		TCA / organic transformation TCA CS
Solyc01g079460.2.1	Unknown Protein	2	0.0201016	0.0205885	4.54e-07	49.7474	RNA processing ribonucleases		RNA processing ribonucleases
Solyc01g079680.2.1	Ran GTPase activating protein (Fragment)	2	0.0363569	0.0406934	0.0264692	27.5051	signalling G-proteins		signalling G-proteins
Solyc01g079860.2.1	Carbohydrate kinase YjeF related protein	2	0.0186191	0.0283787	0.0223504	53.7084	minor CHO metabolism others		minor CHO metabolism others
Solyc01g080280.2.1	Glutamine synthetase	7	0.0446225	0.0242195	0.0176275	22.4102	RNA regulation of transcription SET-domain transcriptional regulator family		RNA regulation of transcription SET-domain transcriptional regulator family
Solyc01g080460.2.1	Pyruvate phosphate dikinase	56	0.0360739	0.0109327	0.000108815	27.7209	gluconeogenesis / glyoxylate cycle pyruvate dikinase		gluconeogenesis / glyoxylate cycle pyruvate dikinase
Solyc01g080460.2.1	Pyruvate phosphate dikinase	37	0.00708137	0.00405643	0.00166533	141.216	gluconeogenesis / glyoxylate cycle pyruvate dikinase		gluconeogenesis / glyoxylate cycle pyruvate dikinase
Solyc01g080840.2.1	Protein translocase subunit secA	5	0.196492	0.0705593	0.0180279	5.08927	protein targeting chloroplast		protein targeting chloroplast
Solyc01g081300.2.1	Phosphoribosylaminoimidazole-succinocarboxamide synthase	5	0.0981748	0.0621011	0.0182646	10.1859	nucleotide metabolism synthesis purine SAICAR synthetase		nucleotide metabolism synthesis purine SAICAR synthetase
Solyc01g081310.2.1	Glutathione-S-transferase	4	0.00756254	0.0146155	0.0198225	132.231	DNA synthesis/chromatin structure		DNA synthesis/chromatin structure
Solyc01g081540.2.1	Myosin XI-F	2	0.154531	0.13123	0.0209014	6.47121	hormone metabolism brassinosteroid synthesis-degradation BRs DET2		hormone metabolism brassinosteroid synthesis-degradation BRs DET2
Solyc01g086750.2.1	Protein TIF31 homolog	10	0.096169	0.0681298	0.0425167	10.3984	protein degradation cysteine protease		protein degradation cysteine protease
Solyc01g088020.2.1	Protein transport protein sec31	36	0.0807723	0.0256442	0.000322177	12.3805	not assigned no ontology		not assigned no ontology
Solyc01g089870.2.1	Pentatricopeptide repeat-containing protein	2	0.0941171	0.0880428	0.00942863	10.6251	mitochondrial electron transport / ATP synthesis F1-ATPase		mitochondrial electron transport / ATP synthesis F1-ATPase
Solyc01g091160.2.1	Agmatinase	7	0.0414904	0.0211541	0.00798457	24.102	amino acid metabolism degradation glutamate family arginine		amino acid metabolism degradation glutamate family arginine
Solyc01g095620.2.1	UDP-glucosyltransferase	4	0.0359653	0.0399835	0.00777543	27.8046	secondary metabolism simple phenols		secondary metabolism simple phenols
Solyc01g095970.2.1	Dynamin 2	7	0.105835	0.0513117	0.00504939	9.44864	misc dynamin		misc dynamin
Solyc01g096420.2.1	Predicted NADPH-dependent FMN reductase	2	0.0609969	0.0593211	0.0352686	16.3943	not assigned no ontology		not assigned no ontology
Solyc01g098610.2.1	Glutathione synthetase	6	0.117076	0.0685888	0.0161584	8.54146	redox ascorbate and glutathione glutathione		redox ascorbate and glutathione glutathione
Solyc01g098920.2.1	Mitochondrial Rho GTPase 1	6	0.0471632	0.0506419	0.0466927	21.203	protein degradation ubiquitin E3 SCF FBOX		protein degradation ubiquitin E3 SCF FBOX
Solyc01g099180.2.1	Lipoxygenase	5	0.0290993	0.00986914	0.0369744	34.3651	hormone metabolism jasmonate synthesis-degradation lipoxygenase		hormone metabolism jasmonate synthesis-degradation lipoxygenase
Solyc01g099190.2.1	Lipoxygenase	32	0.0203541	0.0109652	0.00679968	49.1302	hormone metabolism jasmonate synthesis-degradation lipoxygenase		hormone metabolism jasmonate synthesis-degradation lipoxygenase
Solyc01g099200.2.1	Lipoxygenase	2	0.0285825	0.0287583	0.0165411	34.9865	hormone metabolism jasmonate synthesis-degradation lipoxygenase		hormone metabolism jasmonate synthesis-degradation lipoxygenase
Solyc01g099210.2.1	Lipoxygenase	3	0.0222213	0.0178613	0.0137789	45.0018	hormone metabolism jasmonate synthesis-degradation lipoxygenase		hormone metabolism jasmonate synthesis-degradation lipoxygenase
Solyc01g099280.2.1	5'-AMP-activated protein kinase gamma-1 subunit	2	0.0364609	0.0595176	0.00500539	27.4266	protein postranslational modification		protein postranslational modification
Solyc01g100050.2.1	WD-40 repeat protein	10	0.0355007	0.0260244	0.00103764	28.1684	stress biotic		stress biotic
Solyc01g100650.2.1	NHL repeat containing 2	6	0.172143	0.0966143	0.000209796	5.80914	lipid metabolism lipid degradation lysophospholipases		lipid metabolism lipid degradation lysophospholipases
Solyc01g100720.2.1	Importin alpha-1b subunit	7	0.01779	0.011783	0.00103832	56.2113	PS calvin cycle rubisco interacting		PS calvin cycle rubisco interacting
Solyc01g102510.2.1	Genomic DNA chromosome 5 P1 clone MXC17	15	0.125415	0.0478756	0.0388247	7.9735	not assigned no ontology		not assigned no ontology
Solyc01g102940.2.1	Methionine s-methyltransferase	13	0.0252281	0.0201593	0.0138598	39.6383	amino acid metabolism synthesis aspartate family methionine methionine S-methyltransferase		amino acid metabolism synthesis aspartate family methionine methionine S-methyltransferase
Solyc01g103010.2.1	Cullin-associated NEDD8-dissociated protein 2	17	0.00463871	0.00548442	0.00287153	215.577	development unspecified		development unspecified
Solyc01g103130.1.1	Dynamin-2A	3	0.11715	0.0709376	0.00215201	8.53604	misc dynamin		misc dynamin
Solyc01g104070.2.1	Importin beta	21	0.129507	0.0444068	0.0389191	7.72158	signalling receptor kinases DUF 26		signalling receptor kinases DUF 26
Solyc01g105560.2.1	3 4-dihydroxy-2-butanone 4-phosphate synthase	2	0.032559	0.0431079	0.019029	30.7135	Co-factor and vitamine metabolism riboflavin GTP cyclohydrolase II		Co-factor and vitamine metabolism riboflavin GTP cyclohydrolase II
Solyc01g106450.2.1	L-galactose dehydrogenase	6	0.0968321	0.0562741	0.00437895	10.3272	minor CHO metabolism others		minor CHO metabolism others
Solyc01g107130.2.1	Vacuolar sorting receptor	2	0.330729	0.23068	0.0180601	3.02362	protein targeting secretory pathway vacuole		protein targeting secretory pathway vacuole
Solyc01g107270.2.1	Phosphoribosylformylglycinamidine synthase	5	0.306822	0.136498	0.0274306	3.25922	nucleotide metabolism synthesis purine FGAR amidotransferase		nucleotide metabolism synthesis purine FGAR amidotransferase
Solyc01g107820.2.1	UDP-glucosyltransferase family 1 protein	5	0.0122879	0.0123882	0.0326598	81.3806	misc UDP glucosyl and glucoronyl transferases		misc UDP glucosyl and glucoronyl transferases
Solyc01g108030.2.1	Methylcrotonoyl-CoA carboxylase beta subunit	6	0.0393716	0.0338399	0.0172248	25.399	amino acid metabolism degradation branched chain group leucine		amino acid metabolism degradation branched chain group leucine
Solyc01g109300.2.1	4-hydroxy-3-methylbut-2-enyl diphosphate reductase	7	0.0111178	0.00997014	0.0156833	89.9461	secondary metabolism isoprenoids non-mevalonate pathway HDR		secondary metabolism isoprenoids non-mevalonate pathway HDR
Solyc01g109540.2.1	Coatomer subunit gamma	3	0.0291314	0.0328528	0.0486218	34.3272	cell vesicle transport		cell vesicle transport
Solyc01g109540.2.1	Coatomer subunit gamma	32	0.147811	0.031759	0.000306753	6.76541	cell vesicle transport		cell vesicle transport
Solyc01g109850.2.1	Diaminopimelate decarboxylase	11	0.0401412	0.0214483	0.0180761	24.9121	misc nitrilases nitrile lyases berberine bridge enzymes reticuline oxidases troponine reductases		misc nitrilases nitrile lyases berberine bridge enzymes reticuline oxidases troponine reductases
Solyc01g110120.2.1	V-type proton ATPase subunit a	4	0.0363022	0.0322571	0.000771456	27.5465	misc calcineurin-like phosphoesterase family protein		misc calcineurin-like phosphoesterase family protein
Solyc01g110120.2.1	V-type proton ATPase subunit a	24	0.107372	0.0284666	0.000415431	9.31345	misc calcineurin-like phosphoesterase family protein		misc calcineurin-like phosphoesterase family protein
Solyc01g111520.2.1	Synaptotagmin	3	0.0152309	0.0129314	0.0149328	65.6562	stress abiotic cold		stress abiotic cold
Solyc01g111710.2.1	26S proteasome non-ATPase regulatory subunit 3	17	0.249065	0.0655486	0.0479244	4.01502	protein degradation ubiquitin proteasom		protein degradation ubiquitin proteasom
Solyc01g111780.2.1	Importin beta-2 subunit	7	0.0116463	0.00816193	1.8e-05	85.8645	protein targeting nucleus		protein targeting nucleus
Solyc01g112280.2.1	Succinyl-diaminopimelate desuccinylase	8	0.193184	0.0892682	0.0208146	5.17641	misc nitrilases nitrile lyases berberine bridge enzymes reticuline oxidases troponine reductases		misc nitrilases nitrile lyases berberine bridge enzymes reticuline oxidases troponine reductases
Solyc01g112290.2.1	Glutamyl-tRNA synthetase	5	0.00227617	0.0024428	0.00403282	439.335	tetrapyrrole synthesis glu-tRNA synthetase		tetrapyrrole synthesis glu-tRNA synthetase
Solyc02g020980.2.1	4-alpha-glucanotransferase	21	0.0968409	0.0377563	0.0140856	10.3262	major CHO metabolism degradation starch D enzyme		major CHO metabolism degradation starch D enzyme
Solyc02g021420.2.1	Gelsolin	19	0.0586318	0.0232685	0.0213552	17.0556	cell organisation		cell organisation
Solyc02g023970.2.1	GTP-binding protein	15	0.00428396	0.00433661	0.00386418	233.429	signalling G-proteins		signalling G-proteins
Solyc02g031860.2.1	Serine/threonine protein kinase	9	0.163179	0.083819	0.0463431	6.12822	protein postranslational modification		protein postranslational modification
Solyc02g031910.2.1	Serine/threonine protein kinase	13	0.113817	0.0525035	0.00774485	8.78604	protein postranslational modification		protein postranslational modification
Solyc02g031950.2.1	Pathogenesis-related protein-like protein	2	0.260054	0.218654	0.0368833	3.84536	stress biotic PR-proteins		stress biotic PR-proteins
Solyc02g062500.2.1	2-oxoglutarate-dependent dioxygenase	6	0.0238998	0.0192159	0.0432981	41.8413	hormone metabolism ethylene synthesis-degradation		hormone metabolism ethylene synthesis-degradation
Solyc02g062970.2.1	Xaa-Pro aminopeptidase 2	6	0.0206512	0.0202987	4.75e-05	48.4234	mitochondrial electron transport / ATP synthesis cytochrome c oxidase		mitochondrial electron transport / ATP synthesis cytochrome c oxidase
Solyc02g064680.2.1	Calcium-transporting ATPase 1	2	0.159033	0.100861	0.0190512	6.28801	signalling calcium		signalling calcium
Solyc02g065300.1.1	Leucyl-tRNA synthetase	40	0.0236735	0.0119009	2.9e-06	42.2414	protein folding		protein folding
Solyc02g067080.2.1	UDP-D-glucose dehydrogenase	7	0.0791973	0.041225	0.00372564	12.6267	cell wall precursor synthesis UGD		cell wall precursor synthesis UGD
Solyc02g067210.2.1	Nucleic acid binding protein	3	0.0974897	0.0623247	0.0041908	10.2575	RNA RNA binding		RNA RNA binding
Solyc02g068530.2.1	UDP-N-acetylglucosamine pyrophosphorylase	4	0.143949	0.104878	0.0108277	6.94692	misc UDP glucosyl and glucoronyl transferases		misc UDP glucosyl and glucoronyl transferases
Solyc02g070770.2.1	NAD-dependent epimerase/dehydratase	7	0.197848	0.0834585	0.00683892	5.05438	signalling light		signalling light
Solyc02g076720.2.1	Phosphoribosylformylglycinamidine synthase	17	0.200913	0.0647293	0.0155966	4.97727	nucleotide metabolism synthesis purine FGAR amidotransferase		nucleotide metabolism synthesis purine FGAR amidotransferase
Solyc02g081160.2.1	Diphosphate-fructose-6-phosphate 1-phosphotransferase	18	0.0161362	0.00842958	2.21e-06	61.9725	glycolysis plastid branch pyrophosphate-fructose-6-P phosphotransferase		glycolysis plastid branch pyrophosphate-fructose-6-P phosphotransferase
Solyc02g081400.2.1	Intracellular protease PfpI family protein expressed	12	0.0010989	0.00129507	0.02138	909.998	development unspecified		development unspecified
Solyc02g081880.2.1	Molybdenum cofactor sulfurase protein-like	4	0.0220689	0.0257731	0.0241799	45.3127	Co-factor and vitamine metabolism molybdenum cofactor		Co-factor and vitamine metabolism molybdenum cofactor
Solyc02g082350.2.1	Lrr resistance protein fragment	3	0.0313886	0.0438182	0.0180489	31.8587	stress biotic		stress biotic
Solyc02g082540.2.1	Actin cytoskeleton-regulatory complex protein pan1	5	0.0823238	0.0544285	0.0223753	12.1472	signalling calcium		signalling calcium
Solyc02g083710.2.1	26S proteasome non-ATPase regulatory subunit 4	8	0.0907905	0.067491	0.0272925	11.0144	protein degradation ubiquitin E2		protein degradation ubiquitin E2
Solyc02g083860.2.1	Flavanone 3-hydroxylase	9	0.0410921	0.0236921	0.0373012	24.3356	hormone metabolism ethylene synthesis-degradation		hormone metabolism ethylene synthesis-degradation
Solyc02g085220.2.1	Transforming growth factor-beta receptor-associated protein 1	3	0.0265815	0.0228878	0.0289065	37.6202	PS calvin cycle rubisco small subunit		PS calvin cycle rubisco small subunit
Solyc02g085350.2.1	Succinate dehydrogenase flavoprotein subunit	15	0.000140902	0.000389065	0.00391442	7097.13	TCA / organic transformation TCA succinate dehydrogenase		TCA / organic transformation TCA succinate dehydrogenase
Solyc02g085780.2.1	Regulator of chromosome condensation (RCC1)-like protein	2	0.0638795	0.06628	0.0221901	15.6545	transport misc		transport misc
Solyc02g087240.2.1	NADH-quinone oxidoreductase F subunit family protein	8	0.0279518	0.0157729	0.00762083	35.7759	mitochondrial electron transport / ATP synthesis NADH-DH (type I) localisation not clear		mitochondrial electron transport / ATP synthesis NADH-DH (type I) localisation not clear
Solyc02g087880.2.1	Tubulin alpha-7 chain	15	0.00742295	0.00465514	0.0343555	134.717	major CHO metabolism degradation sucrose invertases neutral		major CHO metabolism degradation sucrose invertases neutral
Solyc02g088690.2.1	UDP-glucose 6-dehydrogenase	4	0.0470049	0.0461919	0.000350221	21.2744	cell wall precursor synthesis UGD		cell wall precursor synthesis UGD
Solyc02g088700.2.1	Mitochondrial processing peptidase beta subunit	13	0.000728159	0.00119929	0.000355493	1373.33	protein targeting mitochondria		protein targeting mitochondria
Solyc02g089170.2.1	Alpha-1 4-glucan-protein synthase	6	0.0734858	0.0327462	0.00831127	13.6081	signalling receptor kinases leucine rich repeat VIII type 2		signalling receptor kinases leucine rich repeat VIII type 2
Solyc02g090860.2.1	Phenylalanyl-tRNA synthetase alpha chain	5	0.0832874	0.0742175	0.0391622	12.0066	protein aa activation phenylalanine-tRNA ligase		protein aa activation phenylalanine-tRNA ligase
Solyc02g091410.2.1	Pro-apoptotic serine protease nma111-like protein	5	0.316445	0.185171	0.0461347	3.16011	protein degradation serine protease		protein degradation serine protease
Solyc02g091490.2.1	Fructokinase 3	9	0.356522	0.418662	0.000148178	2.80488	major CHO metabolism degradation sucrose fructokinase		major CHO metabolism degradation sucrose fructokinase
Solyc02g092820.2.1	Indole-3-acetic acid-amido synthetase GH3.8	6	0.334138	0.41047	0.0120295	2.99277	protein degradation ubiquitin proteasom		protein degradation ubiquitin proteasom
Solyc03g005080.2.1	Protoporphyrinogen IX oxidase	2	0.0928712	0.0987975	0.0292529	10.7676	tetrapyrrole synthesis protoporphyrin IX oxidase		tetrapyrrole synthesis protoporphyrin IX oxidase
Solyc03g032070.2.1	Holliday junction ATP-dependent DNA helicase ruvB	4	0.0410576	0.0481462	0.0393292	24.356	protein postranslational modification		protein postranslational modification
Solyc03g044150.2.1	Subtilisin-like protease	7	0.0647571	0.0446513	0.0265991	15.4423	protein degradation ubiquitin E3 RING		protein degradation ubiquitin E3 RING
Solyc03g063560.2.1	Glutamate synthase (Ferredoxin)	65	0.154645	0.0257245	0.00118848	6.46642	N-metabolism ammonia metabolism glutamate synthase NADH dependent		N-metabolism ammonia metabolism glutamate synthase NADH dependent
Solyc03g065340.2.1	Phosphorylase	37	0.0251203	0.00826426	2.52e-06	39.8085	major CHO metabolism degradation starch starch phosphorylase		major CHO metabolism degradation starch starch phosphorylase
Solyc03g070390.2.1	Alpha-1 4-glucan-protein synthase	8	0.0745018	0.0324405	0.0188189	13.4225	cell wall cell wall proteins RGP		cell wall cell wall proteins RGP
Solyc03g071590.2.1	Malate dehydrogenase	3	0.0410013	0.03885	0.00973078	24.3895	TCA / organic transformation other organic acid transformations cyt MDH		TCA / organic transformation other organic acid transformations cyt MDH
Solyc03g080160.2.1	Nascent polypeptide-associated complex alpha subunit-like protein	6	0.00213669	0.00479831	0.0423339	468.013	protein synthesis elongation		protein synthesis elongation
Solyc03g082940.2.1	Importin subunit beta	15	0.120987	0.0429633	0.0232203	8.26536	protein targeting nucleus		protein targeting nucleus
Solyc03g083970.2.1	IQ calmodulin-binding motif family protein	4	0.0240439	0.0205405	0.0410305	41.5906	signalling calcium		signalling calcium
Solyc03g097470.2.1	3-oxoacyl-	2	0.165794	0.143295	0.0408534	6.03158	lipid metabolism FA synthesis and FA elongation ketoacyl ACP synthase		lipid metabolism FA synthesis and FA elongation ketoacyl ACP synthase
Solyc03g098240.2.1	Glutamate decarboxylase	12	0.0258717	0.015127	0.00312004	38.6523	amino acid metabolism synthesis central amino acid metabolism GABA glutamate decarboxylase		amino acid metabolism synthesis central amino acid metabolism GABA glutamate decarboxylase
Solyc03g111340.2.1	Ubiquitin-like modifier-activating enzyme 5	3	0.00229283	0.0055618	0.0441343	436.142	RNA regulation of transcription chromatin remodeling factors		RNA regulation of transcription chromatin remodeling factors
Solyc03g111640.2.1	Eukaryotic translation initiation factor 4 gamma 2 (Fragment)	3	0.0213818	0.0266643	0.028681	46.7688	misc oxidases - copper flavone etc		misc oxidases - copper flavone etc
Solyc03g112660.2.1	MOS1	3	0.118491	0.0703912	0.00219281	8.43949	not assigned unknown		not assigned unknown
Solyc03g113780.2.1	Pyridoxine/pyridoxamine 5'-phosphate oxidase	9	0.0638881	0.037708	0.00269595	15.6524	Co-factor and vitamine metabolism		Co-factor and vitamine metabolism
Solyc03g114640.2.1	Signal peptide peptidase SppA type	2	0.0630285	0.0726489	0.0296492	15.8658	protein degradation		protein degradation
Solyc03g114710.2.1	Glucosyltransferase	3	0.103168	0.074161	0.0204885	9.6929	misc UDP glucosyl and glucoronyl transferases		misc UDP glucosyl and glucoronyl transferases
Solyc03g115230.2.1	ClpB chaperone	83	0.0687367	0.0142727	7.22e-10	14.5483	stress abiotic heat		stress abiotic heat
Solyc03g115380.1.1	UDP-glucose dehydrogenase	4	0.175053	0.146642	0.0253076	5.71256	cell wall precursor synthesis UGD		cell wall precursor synthesis UGD
Solyc03g117430.2.1	Cobalamin synthesis protein P	7	0.00495074	0.00709546	0.0110171	201.99	cell organisation		cell organisation
Solyc03g117490.2.1	Glycerol kinase	5	0.0167643	0.0135743	0.0016653	59.6505	lipid metabolism glycerol metabolism glycerol kinase		lipid metabolism glycerol metabolism glycerol kinase
Solyc03g118030.2.1	Glutamyl-tRNA(Gln) amidotransferase subunit A	5	0.0256579	0.0244899	0.00422725	38.9743	misc nitrilases nitrile lyases berberine bridge enzymes reticuline oxidases troponine reductases		misc nitrilases nitrile lyases berberine bridge enzymes reticuline oxidases troponine reductases
Solyc03g118170.2.1	Glycyl-tRNA synthetase	17	0.000141293	0.000271907	2.17e-06	7077.49	protein aa activation glycine-tRNA ligase		protein aa activation glycine-tRNA ligase
Solyc03g118640.2.1	D-tagatose-1 6-bisphosphate aldolase subunit gatY	29	0.170051	0.0494374	0.0196328	5.88057	OPP oxidative PP 6-phosphogluconate dehydrogenase		OPP oxidative PP 6-phosphogluconate dehydrogenase
Solyc03g118650.2.1	Aldose 1-epimerase-like protein	6	0.175283	0.0828253	0.0454449	5.70505	minor CHO metabolism others		minor CHO metabolism others
Solyc03g118750.2.1	Phosphoethanolamine N-methyltransferase	2	0.0533778	0.055966	0.0053142	18.7344	lipid metabolism phospholipid synthesis		lipid metabolism phospholipid synthesis
Solyc03g120010.2.1	Eukaryotic translation initiation factor 3 subunit 2	4	0.0804817	0.050428	0.0141207	12.4252	development unspecified		development unspecified
Solyc03g120230.2.1	MAR-binding filament-like protein 1	3	0.062617	0.028202	0.00394499	15.9701	cell division		cell division
Solyc03g121580.2.1	Histone-binding protein RBBP7	7	0.166362	0.117068	0.0264384	6.011	RNA regulation of transcription nucleosome/chromatin assembly factor group		RNA regulation of transcription nucleosome/chromatin assembly factor group
Solyc03g121590.2.1	Protein SEY1	4	0.0217002	0.0168868	0.00254651	46.0825	signalling G-proteins		signalling G-proteins
Solyc03g123610.2.1	Alanine aminotransferase	9	0.0570937	0.0326091	4.73e-05	17.5151	amino acid metabolism synthesis central amino acid metabolism alanine alanine aminotransferase		amino acid metabolism synthesis central amino acid metabolism alanine alanine aminotransferase
Solyc03g123730.2.1	26S protease regulatory subunit 7	7	0.137703	0.0762651	0.0113562	7.26199	protein degradation ubiquitin proteasom		protein degradation ubiquitin proteasom
Solyc04g006970.2.1	Phosphoenolpyruvate carboxylase	90	0.0145332	0.00439847	9e-08	68.8082	glycolysis cytosolic branch phospho-enol-pyruvate carboxylase (PEPC)		glycolysis cytosolic branch phospho-enol-pyruvate carboxylase (PEPC)
Solyc04g007980.2.1	1-aminocyclopropane-1-carboxylate oxidase	15	0.0318376	0.0132291	0.00025979	31.4094	hormone metabolism ethylene synthesis-degradation		hormone metabolism ethylene synthesis-degradation
Solyc04g009770.2.1	DNAJ chaperone	6	0.0307008	0.0291105	0.0163266	32.5724	stress abiotic heat		stress abiotic heat
Solyc04g010220.2.1	Unknown Protein	4	0.00838161	0.011313	0.0431527	119.309	not assigned no ontology		not assigned no ontology
Solyc04g011350.2.1	2-oxoglutarate dehydrogenase E1 component	26	0.153569	0.037269	0.000281022	6.51172	TCA / organic transformation TCA 2-oxoglutarate dehydrogenase		TCA / organic transformation TCA 2-oxoglutarate dehydrogenase
Solyc04g011510.2.1	Triosephosphate isomerase	11	0.220164	0.132294	0.041087	4.54206	PS calvin cycle TPI		PS calvin cycle TPI
Solyc04g014270.2.1	Phosphofructokinase family protein	6	0.12268	0.0837677	0.00544472	8.15126	protein targeting mitochondria		protein targeting mitochondria
Solyc04g014900.2.1	Receptor like kinase RLK	8	0.0284802	0.0170078	0.00823622	35.1122	OPP oxidative PP 6-phosphogluconolactonase		OPP oxidative PP 6-phosphogluconolactonase
Solyc04g015100.2.1	Acetyl-CoA C-acetyltransferase protein	8	0.0451959	0.0377897	0.0375831	22.1259	secondary metabolism isoprenoids mevalonate pathway acetyl-CoA C-acyltransferase		secondary metabolism isoprenoids mevalonate pathway acetyl-CoA C-acyltransferase
Solyc04g015830.2.1	Actin-binding protein gelsolin	44	0.111979	0.0235968	0.00060477	8.93022	cell organisation		cell organisation
Solyc04g016360.2.1	S-formylglutathione hydrolase	9	0.0191222	0.0131497	0.000279441	52.2952	RNA regulation of transcription ABI3/VP1-related B3-domain-containing transcription factor family		RNA regulation of transcription ABI3/VP1-related B3-domain-containing transcription factor family
Solyc04g025870.2.1	AP-1 complex subunit gamma-1	5	0.00379134	0.0070464	0.042673	263.759	cell vesicle transport		cell vesicle transport
Solyc04g040190.1.1	Lycopene beta-cyclase 1	3	0.0159	0.0166145	0.0341184	62.8932	secondary metabolism isoprenoids carotenoids lycopene beta cyclase		secondary metabolism isoprenoids carotenoids lycopene beta cyclase
Solyc04g050510.2.1	Translational activator gcn1	2	0.217157	0.166127	0.0356767	4.60497	protein synthesis		protein synthesis
Solyc04g054480.2.1	C2 domain-containing protein-like	17	0.00597136	0.00587146	0.009339	167.466	not assigned no ontology		not assigned no ontology
Solyc04g054710.2.1	Aspartate aminotransferase	5	0.103095	0.0361658	0.00138219	9.6998	amino acid metabolism degradation aromatic aa tyrosine		amino acid metabolism degradation aromatic aa tyrosine
Solyc04g055200.2.1	Asparagine synthase (Glutamine-hydrolyzing)	2	0.11829	0.105898	0.0183816	8.4538	protein degradation subtilases		protein degradation subtilases
Solyc04g063280.2.1	Vacuolar protein sorting-associated protein 27	5	0.0268596	0.0161505	0.00922252	37.2306	cell vesicle transport		cell vesicle transport
Solyc04g071940.2.1	Xanthoxin dehydrogenase	2	0.290899	0.174661	0.0404848	3.43762	transport amino acids		transport amino acids
Solyc04g072240.2.1	Oxidoreductase family protein	3	0.150091	0.118816	0.0376646	6.66264	not assigned no ontology		not assigned no ontology
Solyc04g077040.2.1	Xylulose kinase	3	0.14884	0.126471	0.0390134	6.71862	minor CHO metabolism sugar kinases		minor CHO metabolism sugar kinases
Solyc04g080670.2.1	Inositol pentakisphosphate 2-kinase	2	0.000652048	0.00175905	0.0282453	1533.63	protein degradation ubiquitin E3 RING		protein degradation ubiquitin E3 RING
Solyc04g080980.2.1	Coatomer alpha subunit-like protein	33	0.133081	0.032347	0.00695425	7.5142	cell vesicle transport		cell vesicle transport
Solyc04g081490.2.1	Tubulin beta-1 chain	33	0.00123038	0.000940232	2.66e-06	812.756	secondary metabolism phenylpropanoids		secondary metabolism phenylpropanoids
Solyc04g081820.2.1	La domain containing protein expressed	3	0.040581	0.0526164	0.00816023	24.6421	misc protease inhibitor/seed storage/lipid transfer protein (LTP) family protein		misc protease inhibitor/seed storage/lipid transfer protein (LTP) family protein
Solyc04g082630.2.1	Glyceraldehyde-3-phosphate dehydrogenase B	20	0.0032442	0.00274061	0.00288551	308.242	protein postranslational modification		protein postranslational modification
Solyc04g082880.2.1	Diphosphate--fructose-6-phosphate 1-phosphotransferase	20	0.00713122	0.00507409	9.84e-08	140.228	misc nitrilases nitrile lyases berberine bridge enzymes reticuline oxidases troponine reductases		misc nitrilases nitrile lyases berberine bridge enzymes reticuline oxidases troponine reductases
Solyc05g005780.2.1	AP-1 complex subunit gamma-1	4	0.0924273	0.0952032	0.0326889	10.8193	RNA regulation of transcription ABI3/VP1-related B3-domain-containing transcription factor family		RNA regulation of transcription ABI3/VP1-related B3-domain-containing transcription factor family
Solyc05g006170.2.1	NACHT LRR and PYD domains-containing protein 5	2	0.177746	0.1498	0.0233019	5.62599	development unspecified		development unspecified
Solyc05g006900.1.1	Unknown Protein	2	0.0683626	0.0841674	0.0149004	14.6279	cell wall precursor synthesis UXS		cell wall precursor synthesis UXS
Solyc05g008870.2.1	Cytidyltransferase-related	2	0.105412	0.0886891	0.048532	9.48659	RNA processing splicing		RNA processing splicing
Solyc05g009190.2.1	Cysteinyl tRNA synthetase	6	0.0157473	0.0189552	0.000716973	63.5031	redox ascorbate and glutathione		redox ascorbate and glutathione
Solyc05g012260.2.1	Purple acid phosphatase	5	0.0975249	0.0924076	0.0338423	10.2538	misc acid and other phosphatases		misc acid and other phosphatases
Solyc05g012510.2.1	Phosphorylase	33	0.153673	0.0334404	0.00459054	6.50732	major CHO metabolism degradation starch starch phosphorylase		major CHO metabolism degradation starch starch phosphorylase
Solyc05g013070.2.1	Kinase family protein	3	0.0211855	0.0215407	0.0384845	47.2021	protein postranslational modification		protein postranslational modification
Solyc05g013990.2.1	T-complex protein 1 subunit epsilon	9	0.0157636	0.011861	0.0138242	63.4374	protein folding		protein folding
Solyc05g016330.2.1	Cytochrome P450	3	0.0220316	0.0263567	0.0340232	45.3894	RNA regulation of transcription chromatin remodeling factors		RNA regulation of transcription chromatin remodeling factors
Solyc05g026560.2.1	Catenin beta-1	7	0.0379549	0.0200406	0.00169286	26.3471	protein degradation ubiquitin E3 RING		protein degradation ubiquitin E3 RING
Solyc05g050120.2.1	Malic enzyme	43	0.000717564	0.000678567	4.4e-07	1393.6	TCA / organic transformation other organic acid transformations malic		TCA / organic transformation other organic acid transformations malic
Solyc05g050600.2.1	Dynamin 2	13	0.0278216	0.0182856	0.00198534	35.9433	misc dynamin		misc dynamin
Solyc05g052510.2.1	Clathrin heavy chain	60	0.090938	0.0184724	0.00413425	10.9965	cell vesicle transport		cell vesicle transport
Solyc05g054600.2.1	Methionyl-tRNA synthetase	2	0.0478608	0.0744548	0.0348875	20.8939	protein aa activation methionine-tRNA ligase		protein aa activation methionine-tRNA ligase
Solyc05g054640.2.1	2-oxoglutarate dehydrogenase E1 component	41	0.141705	0.0262193	6.09e-06	7.05692	lipid metabolism FA synthesis and FA elongation acetyl CoA transacylase		lipid metabolism FA synthesis and FA elongation acetyl CoA transacylase
Solyc05g054980.2.1	Protein phosphatase 2A regulatory subunit B'-like protein	4	0.00179536	0.00316281	0.0010242	556.99	protein postranslational modification		protein postranslational modification
Solyc05g055210.1.1	Eukaryotic peptide chain release factor subunit 1-3-like	7	0.043881	0.0321059	0.00427379	22.7889	misc cytochrome P450		misc cytochrome P450
Solyc05g056560.2.1	C11orf73 homolog	2	0.152225	0.230046	0.0454442	6.56924	protein postranslational modification		protein postranslational modification
Solyc06g005370.2.1	Predicted 2 3-bisphosphoglycerate-independent phosphoglycerate mutase	2	0.257734	0.233491	0.0240787	3.87996	glycolysis cytosolic branch phosphoglycerate mutase		glycolysis cytosolic branch phosphoglycerate mutase
Solyc06g005970.2.1	Beta-D-glucosidase	11	0.000420022	0.000451827	1.46e-05	2380.83	misc gluco- galacto- and mannosidases		misc gluco- galacto- and mannosidases
Solyc06g006080.2.1	Phosphomethylpyrimidine synthase	5	0.0781979	0.0636348	0.00612892	12.7881	Co-factor and vitamine metabolism thiamine		Co-factor and vitamine metabolism thiamine
Solyc06g007320.2.1	Ubiquitin-activating enzyme E1	25	0.0819423	0.0230397	4.69e-06	12.2037	protein degradation ubiquitin E1		protein degradation ubiquitin E1
Solyc06g008090.2.1	Myosin XI-2	2	0.154531	0.13123	0.0209014	6.47121	hormone metabolism brassinosteroid synthesis-degradation BRs DET2		hormone metabolism brassinosteroid synthesis-degradation BRs DET2
Solyc06g008530.1.1	Myosin XI	2	0.154531	0.13123	0.0209014	6.47121	cell organisation		cell organisation
Solyc06g035970.2.1	Tubulin beta chain	32	0.0102959	0.00382853	1.6e-06	97.1262	secondary metabolism phenylpropanoids		secondary metabolism phenylpropanoids
Solyc06g048610.2.1	Methionyl-tRNA synthetase-like protein	6	0.0312653	0.0232236	0.0307841	31.9843	protein aa activation methionine-tRNA ligase		protein aa activation methionine-tRNA ligase
Solyc06g048890.2.1	Protein kinase	3	0.293705	0.172321	0.0283983	3.40478	protein postranslational modification		protein postranslational modification
Solyc06g050130.2.1	Alpha-galactosidase-like protein	9	0.0462669	0.0237645	0.000422748	21.6137	minor CHO metabolism galactose alpha-galactosidases		minor CHO metabolism galactose alpha-galactosidases
Solyc06g050400.1.1	Lysyl-tRNA synthetase	2	0.0811011	0.068819	0.00454386	12.3303	protein aa activation lysine-tRNA ligase		protein aa activation lysine-tRNA ligase
Solyc06g052030.2.1	Importin subunit beta	14	0.0218076	0.00996578	5.59e-08	45.8555	Co-factor and vitamine metabolism		Co-factor and vitamine metabolism
Solyc06g060420.2.1	YbaK/prolyl-tRNA synthetase	6	0.0266525	0.0212113	0.0106555	37.52	protein aa activation proline-tRNA ligase		protein aa activation proline-tRNA ligase
Solyc06g066060.2.1	ATP-dependent RNA helicase	8	0.221863	0.105494	0.015226	4.50728	DNA synthesis/chromatin structure		DNA synthesis/chromatin structure
Solyc06g066800.1.1	Glycosyl transferase family 8	3	0.083934	0.102283	0.0355288	11.9141	RNA regulation of transcription bZIP transcription factor family		RNA regulation of transcription bZIP transcription factor family
Solyc06g068950.2.1	Phosphoethanolamine N-methyltransferase	5	0.00841137	0.00984606	0.0434515	118.887	lipid metabolism phospholipid synthesis		lipid metabolism phospholipid synthesis
Solyc06g069020.2.1	Elongation factor 1 alpha	7	0.0481484	0.0331847	0.00548346	20.7691	signalling G-proteins		signalling G-proteins
Solyc06g069180.2.1	Phosphatase 2A regulatory A subunit	13	0.00571209	0.00489678	0.000763015	175.067	protein postranslational modification		protein postranslational modification
Solyc06g069550.1.1	UDP-D-glucose dehydrogenase	4	0.175053	0.146642	0.0253076	5.71256	cell wall precursor synthesis UGD		cell wall precursor synthesis UGD
Solyc06g071880.2.1	60S ribosomal protein L17	4	0.0383986	0.0677867	0.0253744	26.0426	protein synthesis ribosome biogenesis		protein synthesis ribosome biogenesis
Solyc06g072380.2.1	Dihydroxyacetone/glycerone kinase-like protein	6	0.060902	0.022341	0.0167242	16.4198	minor CHO metabolism others		minor CHO metabolism others
Solyc06g073960.2.1	Serine/threonine-protein phosphatase	4	0.25847	0.1462	0.0473815	3.86893	DNA synthesis/chromatin structure		DNA synthesis/chromatin structure
Solyc06g074980.2.1	26S protease regulatory subunit 6B homolog	48	0.274528	0.0476809	0.0206852	3.64261	cell division		cell division
Solyc06g082560.1.1	ClpB chaperone	30	0.138319	0.0379653	0.00620856	7.22965	stress abiotic heat		stress abiotic heat
Solyc06g083580.2.1	Pectate lyase 1-27	7	0.0772435	0.0326009	0.00422149	12.9461	cell wall degradation pectate lyases and polygalacturonases		cell wall degradation pectate lyases and polygalacturonases
Solyc06g083960.1.1	Myosin XI	2	0.154531	0.13123	0.0209014	6.47121	hormone metabolism brassinosteroid synthesis-degradation BRs DET2		hormone metabolism brassinosteroid synthesis-degradation BRs DET2
Solyc06g084210.2.1	Transport protein SEC24	15	0.0814847	0.0336402	0.0204693	12.2722	misc UDP glucosyl and glucoronyl transferases		misc UDP glucosyl and glucoronyl transferases
Solyc07g005390.2.1	Aldehyde dehydrogenase	23	0.00406928	0.00264937	2.92e-05	245.744	glycolysis cytosolic branch non-phosphorylating glyceraldehyde 3-phosphate dehydrogenase (NPGAP-DH)		glycolysis cytosolic branch non-phosphorylating glyceraldehyde 3-phosphate dehydrogenase (NPGAP-DH)
Solyc07g005760.2.1	Hydroxycinnamoyl CoA shikimate/quinate hydroxycinnamoyltransferase	2	0.0235429	0.0251052	0.0344907	42.4756	transport peptides and oligopeptides		transport peptides and oligopeptides
Solyc07g005940.2.1	Vacuolar ATPase subunit H protein	8	0.00466165	0.00384444	0.00249827	214.516	tetrapyrrole synthesis ALA dehydratase		tetrapyrrole synthesis ALA dehydratase
Solyc07g006130.1.1	Eukaryotic peptide chain release factor subunit 1-1	3	0.000677266	0.00151872	0.0303826	1476.52	protein synthesis release		protein synthesis release
Solyc07g007790.2.1	Sucrose phosphate synthase	28	0.0689936	0.0222465	2.86e-06	14.4941	DNA synthesis/chromatin structure		DNA synthesis/chromatin structure
Solyc07g008610.1.1	ATP-binding cassette protein	4	0.0288387	0.0227828	0.00228895	34.6756	transport ABC transporters and multidrug resistance systems		transport ABC transporters and multidrug resistance systems
Solyc07g017610.2.1	Saccharopine dehydrogenase (NAD(+) L-glutamate-forming)	21	0.0132248	0.00819522	0.00929225	75.6154	amino acid metabolism degradation aspartate family lysine		amino acid metabolism degradation aspartate family lysine
Solyc07g017860.2.1	Acetyl-coenzyme A synthetase	3	0.0159385	0.0230632	0.0123331	62.7412	lipid metabolism FA synthesis and FA elongation acyl CoA ligase		lipid metabolism FA synthesis and FA elongation acyl CoA ligase
Solyc07g039330.2.1	Histone-binding protein RBBP7	3	0.0252296	0.0211283	2.09e-07	39.636	RNA regulation of transcription nucleosome/chromatin assembly factor group		RNA regulation of transcription nucleosome/chromatin assembly factor group
Solyc07g041150.2.1	Myosin XI	12	0.126135	0.0682935	0.0137066	7.92799	hormone metabolism brassinosteroid synthesis-degradation BRs DET2		hormone metabolism brassinosteroid synthesis-degradation BRs DET2
Solyc07g043310.2.1	Aminotransferase	14	0.0748229	0.0304584	1.11e-05	13.3649	stress biotic signalling		stress biotic signalling
Solyc07g043320.2.1	Unknown Protein	89	0.0399047	0.00710642	8.4e-09	25.0597	lipid metabolism FA synthesis and FA elongation long chain fatty acid CoA ligase		lipid metabolism FA synthesis and FA elongation long chain fatty acid CoA ligase
Solyc07g053650.2.1	26S proteasome regulatory subunit	10	0.016096	0.00939069	0.0034297	62.1271	cell wall precursor synthesis UXS		cell wall precursor synthesis UXS
Solyc07g055060.2.1	Phosphoenolpyruvate carboxylase 1	80	0.0616982	0.0096292	1.36e-06	16.2079	glycolysis cytosolic branch phospho-enol-pyruvate carboxylase (PEPC)		glycolysis cytosolic branch phospho-enol-pyruvate carboxylase (PEPC)
Solyc07g056660.2.1	Transforming growth factor-beta receptor-associated protein 1	9	0.0362482	0.0215379	0.0147067	27.5875	misc cytochrome P450		misc cytochrome P450
Solyc07g062530.2.1	Phosphoenolpyruvate carboxylase 2	107	0.0225654	0.00350891	9.9e-20	44.3157	glycolysis cytosolic branch phospho-enol-pyruvate carboxylase (PEPC)		glycolysis cytosolic branch phospho-enol-pyruvate carboxylase (PEPC)
Solyc07g063040.2.1	Enolase-phosphatase E-1	5	0.0105131	0.012207	0.00199048	95.1198	minor CHO metabolism others		minor CHO metabolism others
Solyc07g063650.2.1	Ubiquitin carboxyl-terminal hydrolase	6	0.137264	0.0983656	0.00234102	7.28525	protein degradation ubiquitin ubiquitin protease		protein degradation ubiquitin ubiquitin protease
Solyc07g064910.2.1	EH-domain-containing protein 1	2	0.244586	0.223183	0.00578159	4.08855	misc nitrilases nitrile lyases berberine bridge enzymes reticuline oxidases troponine reductases		misc nitrilases nitrile lyases berberine bridge enzymes reticuline oxidases troponine reductases
Solyc07g064950.2.1	Trigger factor-like protein	4	0.125968	0.0985144	0.00338291	7.93855	protein folding		protein folding
Solyc07g065230.1.1	C2 domain-containing protein	3	0.0566446	0.0643184	0.00176647	17.6539	RNA regulation of transcription CCAAT box binding factor family HAP3		RNA regulation of transcription CCAAT box binding factor family HAP3
Solyc08g005070.2.1	ADP-ribosylation factor GTPase-activating protein 3	2	0.135286	0.126065	0.02156	7.39172	cell vesicle transport		cell vesicle transport
Solyc08g005630.2.1	Glucose-methanol-choline oxidoreductase	9	0.00609081	0.00962954	0.0382892	164.182	not assigned no ontology		not assigned no ontology
Solyc08g014000.2.1	Lipoxygenase	42	0.0178841	0.00486465	2.09e-06	55.9155	hormone metabolism jasmonate synthesis-degradation lipoxygenase		hormone metabolism jasmonate synthesis-degradation lipoxygenase
Solyc08g015860.2.1	Rab GDP dissociation inhibitor	24	0.0275264	0.0120768	1.37e-07	36.3288	signalling G-proteins		signalling G-proteins
Solyc08g016080.2.1	NAD-dependent epimerase/dehydratase	2	0.190687	0.0974202	0.0210304	5.24421	signalling light		signalling light
Solyc08g016170.2.1	3-oxoacyl-(Acyl carrier protein) synthase II	4	0.0127914	0.0183417	0.0481929	78.1773	secondary metabolism flavonoids chalcones		secondary metabolism flavonoids chalcones
Solyc08g042000.2.1	Sucrose phosphate synthase protein 1	3	0.0479599	0.0475293	0.0137651	20.8507	stress biotic receptors		stress biotic receptors
Solyc08g059660.1.1	Phosphatidylinositol binding clathrin assembly protein like	2	0.0740676	0.0697867	0.0284642	13.5012	OPP oxidative PP 6-phosphogluconolactonase		OPP oxidative PP 6-phosphogluconolactonase
Solyc08g062910.2.1	Elongation factor EF-2	48	0.0270875	0.00989987	0.0164864	36.9175	protein synthesis elongation		protein synthesis elongation
Solyc08g065220.2.1	Glycine dehydrogenase P protein	9	0.0324199	0.0259481	0.0198298	30.8453	amino acid metabolism degradation serine-glycine-cysteine group glycine		amino acid metabolism degradation serine-glycine-cysteine group glycine
Solyc08g065890.2.1	Epsin	2	0.183021	0.138781	0.0142523	5.46386	cell wall degradation pectate lyases and polygalacturonases		cell wall degradation pectate lyases and polygalacturonases
Solyc08g066580.2.1	Nuclear pore complex protein Nup85	3	0.018586	0.0163646	0.00979288	53.8039	not assigned unknown		not assigned unknown
Solyc08g066600.2.1	Homology to unknown gene	4	0.169889	0.0917522	0.038651	5.88618	RNA regulation of transcription unclassified		RNA regulation of transcription unclassified
Solyc08g066800.2.1	Phospholipase D	24	0.072327	0.0247339	0.0017354	13.8261	lipid metabolism lipid degradation lysophospholipases phospholipase D		lipid metabolism lipid degradation lysophospholipases phospholipase D
Solyc08g067160.2.1	Acyl-protein thioesterase 2	2	0.0310127	0.0583844	0.0180808	32.2448	lipid metabolism lipid degradation lysophospholipases carboxylesterase		lipid metabolism lipid degradation lysophospholipases carboxylesterase
Solyc08g068210.2.1	AP-1 complex subunit beta-1	6	0.207989	0.102247	0.031058	4.80794	cell vesicle transport		cell vesicle transport
Solyc08g068310.2.1	RNA-binding La domain protein	3	0.117465	0.0760531	0.0112003	8.51314	transport phosphate		transport phosphate
Solyc08g069030.2.1	Delta-aminolevulinic acid dehydratase	2	0.130406	0.105382	0.010899	7.66834	tetrapyrrole synthesis ALA dehydratase		tetrapyrrole synthesis ALA dehydratase
Solyc08g074550.2.1	Threonyl-tRNA synthetase	6	0.00173992	0.00399259	0.0114154	574.74	protein aa activation threonine-tRNA ligase		protein aa activation threonine-tRNA ligase
Solyc08g075100.2.1	Alpha/beta superfamily hydrolase	3	0.00134413	0.00256953	0.0179842	743.977	PS lightreaction cyclic electron flow-chlororespiration		PS lightreaction cyclic electron flow-chlororespiration
Solyc08g075210.1.1	Acyltransferase-like protein	5	0.00592009	0.00530121	0.0014143	168.916	secondary metabolism phenylpropanoids		secondary metabolism phenylpropanoids
Solyc08g075310.2.1	AP-1 complex subunit gamma-1	18	0.0316033	0.0203794	0.000298572	31.6423	cell vesicle transport		cell vesicle transport
Solyc08g075390.2.1	Isopentenyl-diphosphate delta-isomerase family protein	4	0.000399823	0.000978723	0.0470363	2501.11	nucleotide metabolism salvage NUDIX hydrolases		nucleotide metabolism salvage NUDIX hydrolases
Solyc08g075400.2.1	SWIB/MDM2 domain protein	3	0.0580241	0.195431	0.0158982	17.2342	RNA regulation of transcription chromatin remodeling factors		RNA regulation of transcription chromatin remodeling factors
Solyc08g076990.2.1	Acetylornithine deacetylase	11	0.00269205	0.00216037	0.000985767	371.465	protein degradation		protein degradation
Solyc08g077510.2.1	Poly(U)-specific endoribonuclease-A	7	0.10677	0.0579391	0.0064812	9.36595	protein degradation serine protease		protein degradation serine protease
Solyc08g078700.2.1	Heat shock protein 22	9	0.24649	0.203548	0.0186786	4.05697	stress abiotic heat		stress abiotic heat
Solyc08g079180.2.1	Elongation factor G	9	0.0837177	0.0454044	0.0447071	11.9449	protein synthesis elongation		protein synthesis elongation
Solyc08g080140.2.1	dTDP-4-dehydrorhamnose reductase	3	0.0999847	0.0761723	0.0183223	10.0015	cell wall precursor synthesis UER		cell wall precursor synthesis UER
Solyc08g080510.2.1	Replication factor C subunit 4	2	0.178684	0.128439	0.0142457	5.59646	DNA synthesis/chromatin structure		DNA synthesis/chromatin structure
Solyc08g081910.2.1	V-type proton ATPase subunit E	19	0.0103081	0.00800917	0.0158736	97.011	transport p- and v-ATPases H+-transporting two-sector ATPase subunit E		transport p- and v-ATPases H+-transporting two-sector ATPase subunit E
Solyc08g082280.2.1	Long-chain-fatty-acid-CoA ligase	2	0.0664131	0.0478398	0.00220819	15.0573	lipid metabolism FA synthesis and FA elongation long chain fatty acid CoA ligase		lipid metabolism FA synthesis and FA elongation long chain fatty acid CoA ligase
Solyc08g083250.2.1	Purple acid phosphatase	2	0.00532039	0.010029	0.0489268	187.956	RNA transcription		RNA transcription
Solyc09g005010.2.1	Importin subunit beta	3	0.210071	0.13361	0.00837674	4.76029	protein targeting nucleus		protein targeting nucleus
Solyc09g008070.2.1	Cell division protease ftsH homolog 3	31	0.272307	0.0545725	0.0178745	3.67233	cell division		cell division
Solyc09g010560.1.1	5-oxoprolinase (ATP-hydrolyzing)	24	0.0543114	0.0233644	0.0161286	18.4123	protein postranslational modification		protein postranslational modification
Solyc09g011490.2.1	Glutathione S-transferase-like protein	2	0.111121	0.140612	0.00695843	8.99918	misc glutathione S transferases		misc glutathione S transferases
Solyc09g018450.2.1	Ubiquitin-activating enzyme E1	23	0.155639	0.0508156	0.0330869	6.42513	protein degradation ubiquitin E1		protein degradation ubiquitin E1
Solyc09g031650.2.1	Zinc finger protein	2	0.149272	0.147497	0.0435951	6.69918	signalling light		signalling light
Solyc09g031780.2.1	Tic110 family transporter chloroplast inner envelope protein Tic110	20	0.0147143	0.0138217	0.0038135	67.961	protein targeting chloroplast		protein targeting chloroplast
Solyc09g031970.2.1	Phosphorylase	5	0.0495122	0.0309617	0.0101066	20.197	major CHO metabolism degradation starch starch phosphorylase		major CHO metabolism degradation starch starch phosphorylase
Solyc09g065180.2.1	NAD-dependent epimerase/dehydratase	15	0.0232675	0.0125367	0.0142609	42.9785	cell vesicle transport		cell vesicle transport
Solyc09g074660.2.1	Thymidylate kinase	3	0.0470907	0.0448104	0.0188854	21.2356	not assigned unknown		not assigned unknown
Solyc09g082730.2.1	Aldo/keto reductase family protein	13	0.00175519	0.00279265	0.00545357	569.74	hormone metabolism auxin induced-regulated-responsive-activated		hormone metabolism auxin induced-regulated-responsive-activated
Solyc09g089940.1.1	Genomic DNA chromosome 3 TAC clone K7P8	5	0.00293417	0.00425596	0.00499303	340.812	RNA regulation of transcription MYB-related transcription factor family		RNA regulation of transcription MYB-related transcription factor family
Solyc09g090970.2.1	Major allergen Mal d 1	5	0.0261535	0.0341316	0.0402306	38.2359	RNA processing ribonucleases		RNA processing ribonucleases
Solyc09g091050.2.1	Lipase	8	0.410571	0.147843	0.00848019	2.43563	lipid metabolism lipid degradation lipases triacylglycerol lipase		lipid metabolism lipid degradation lipases triacylglycerol lipase
Solyc09g091070.1.1	Malate dehydrogenase	3	0.275875	0.25923	0.0356919	3.62483	TCA / organic transformation other organic acid transformations cyt MDH		TCA / organic transformation other organic acid transformations cyt MDH
Solyc09g091750.2.1	26S proteasome regulatory subunit	11	0.194647	0.0733724	0.00700837	5.1375	protein degradation ubiquitin proteasom		protein degradation ubiquitin proteasom
Solyc09g092430.2.1	Selenium binding protein	6	0.305169	0.303402	3.93e-05	3.27688	metal handling		metal handling
Solyc09g092550.2.1	Hypothetical salt-inducible protein (Fragment)	2	0.0407759	0.0743611	0.00337184	24.5243	not assigned unknown		not assigned unknown
Solyc09g092680.2.1	Protein transport protein Sec23	3	0.065019	0.064118	0.0177735	15.3801	protein targeting secretory pathway golgi		protein targeting secretory pathway golgi
Solyc10g005110.2.1	Coproporphyrinogen III oxidase aerobic	15	0.0290802	0.0169808	0.01978	34.3876	hormone metabolism auxin induced-regulated-responsive-activated		hormone metabolism auxin induced-regulated-responsive-activated
Solyc10g006220.2.1	Cell differentiation protein rcd1	3	0.151486	0.172945	0.0147131	6.60125	protein degradation ubiquitin E3 RING		protein degradation ubiquitin E3 RING
Solyc10g007290.2.1	Phosphoenolpyruvate carboxylase	49	0.0448987	0.0088957	9.06e-08	22.2724	glycolysis cytosolic branch phospho-enol-pyruvate carboxylase (PEPC)		glycolysis cytosolic branch phospho-enol-pyruvate carboxylase (PEPC)
Solyc10g007480.2.1	Dtdp-glucose 4 6-dehydratase	18	0.0298844	0.0105442	1.68e-07	33.4623	hormone metabolism gibberelin synthesis-degradation		hormone metabolism gibberelin synthesis-degradation
Solyc10g007600.2.1	L-lactate dehydrogenase	11	0.183546	0.0574087	0.00884778	5.44821	PS photorespiration glycolate oxydase		PS photorespiration glycolate oxydase
Solyc10g008640.2.1	Diacylglycerol kinase	4	0.00142599	0.00268917	0.00280524	701.265	lipid metabolism phospholipid synthesis diacylglycerol kinase		lipid metabolism phospholipid synthesis diacylglycerol kinase
Solyc10g024320.1.1	Lon protease homolog	3	0.252794	0.114137	0.0146402	3.9558	protein degradation serine protease		protein degradation serine protease
Solyc10g037950.1.1	X7 (Fragment)	2	0.0541254	0.0465762	0.00569314	18.4756	not assigned unknown		not assigned unknown
Solyc10g038130.1.1	Pectinacetylesterase like protein (Fragment)	9	0.0358616	0.0302396	0.049506	27.885	cell wall pectinesterases acetyl esterase		cell wall pectinesterases acetyl esterase
Solyc10g080100.1.1	Actin-binding protein gelsolin	5	0.111565	0.0537348	0.0155528	8.96341	cell organisation		cell organisation
Solyc10g080440.1.1	TBCC domain-containing protein 1	5	0.0334781	0.0202743	0.00256305	29.8703	cell organisation		cell organisation
Solyc10g081650.1.1	Carotenoid isomerase chloroplastic	3	0.0138774	0.018765	0.0158058	72.0597	secondary metabolism isoprenoids carotenoids carotenoid isomerase		secondary metabolism isoprenoids carotenoids carotenoid isomerase
Solyc10g081920.1.1	Coatomer subunit beta-1	21	0.0722721	0.0337283	0.0145385	13.8366	cell vesicle transport		cell vesicle transport
Solyc10g083440.1.1	UDP flavonoid 3-O-glucosyltransferase (Fragment)	3	0.121911	0.111841	0.0222301	8.20271	misc UDP glucosyl and glucoronyl transferases		misc UDP glucosyl and glucoronyl transferases
Solyc10g084050.1.1	26S protease regulatory subunit 6B homolog	43	0.281343	0.0504891	0.0244631	3.55438	protein degradation ubiquitin proteasom		protein degradation ubiquitin proteasom
Solyc10g084050.1.1	26S protease regulatory subunit 6B homolog	14	0.0272086	0.0150847	0.0109488	36.7531	protein degradation ubiquitin proteasom		protein degradation ubiquitin proteasom
Solyc10g085020.1.1	Tubulin beta chain	31	0.0071506	0.00271971	5.18e-06	139.848	lipid metabolism FA synthesis and FA elongation acyl CoA ligase		lipid metabolism FA synthesis and FA elongation acyl CoA ligase
Solyc10g086760.1.1	Tubulin beta chain	30	0.00714428	0.00271973	5.67e-06	139.972	cell organisation		cell organisation
Solyc11g006660.1.1	Eukaryotic peptide chain release factor subunit 1-3-like	7	0.0289952	0.022814	0.0156452	34.4885	protein synthesis release		protein synthesis release
Solyc11g007990.1.1	Malate dehydrogenase	11	0.0309546	0.0187817	0.00126137	32.3054	RNA regulation of transcription NAC domain transcription factor family		RNA regulation of transcription NAC domain transcription factor family
Solyc11g008620.1.1	Phosphoglycolate phosphatase	6	0.1883	0.119178	0.00853356	5.31067	misc nitrilases nitrile lyases berberine bridge enzymes reticuline oxidases troponine reductases		misc nitrilases nitrile lyases berberine bridge enzymes reticuline oxidases troponine reductases
Solyc11g010450.1.1	Phosphofructokinase family protein	6	0.120418	0.0743973	0.000147408	8.30444	protein targeting mitochondria		protein targeting mitochondria
Solyc11g010560.1.1	Kinesin-like protein	17	0.213754	0.0728667	0.0235976	4.67827	cell organisation		cell organisation
Solyc11g010580.2.1	Unknown Protein	2	0.0757983	0.0790568	0.0032252	13.1929	not assigned disagreeing hits		not assigned disagreeing hits
Solyc11g010740.1.1	UDP-glucosyltransferase	2	0.009218	0.0135364	0.0382543	108.483	secondary metabolism flavonoids anthocyanins anthocyanidin 3-O-glucosyltransferase		secondary metabolism flavonoids anthocyanins anthocyanidin 3-O-glucosyltransferase
Solyc11g010760.1.1	UDP-glucosyltransferase	2	0.009218	0.0135364	0.0382543	108.483	cell wall pectinesterases PME		cell wall pectinesterases PME
Solyc11g011420.1.1	Peptidyl-prolyl cis-trans isomerase	7	0.0280527	0.0198845	0.0192661	35.6472	cell cycle peptidylprolyl isomerase		cell cycle peptidylprolyl isomerase
Solyc11g011470.1.1	NADH-ubiquinone oxidoreductase subunit	20	0.00455719	0.00369873	2.21e-08	219.433	mitochondrial electron transport / ATP synthesis NADH-DH (type I) localisation not clear		mitochondrial electron transport / ATP synthesis NADH-DH (type I) localisation not clear
Solyc11g011960.1.1	UTP-glucose 1 phosphate uridylyltransferase	35	0.0101841	0.0153177	0.0327209	98.1921	glycolysis cytosolic branch UGPase		glycolysis cytosolic branch UGPase
Solyc11g012140.1.1	Isoleucyl-tRNA synthetase	31	0.1534	0.0365275	0.000117666	6.5189	protein aa activation isoleucine-tRNA ligase		protein aa activation isoleucine-tRNA ligase
Solyc11g012900.1.1	Small glutamine-rich tetratricopeptide repeat-containing protein A	2	0.016054	0.0300423	0.0492219	62.2896	protein postranslational modification		protein postranslational modification
Solyc11g017300.1.1	COP9 signalosome complex subunit 5b	3	0.0443097	0.0544317	0.000122012	22.5684	RNA regulation of transcription AtSR transcription factor family		RNA regulation of transcription AtSR transcription factor family
Solyc11g018550.2.1	Thylakoid-bound ascorbate peroxidase 6	14	0.0114677	0.0101336	0.0152036	87.2013	redox ascorbate and glutathione ascorbate		redox ascorbate and glutathione ascorbate
Solyc11g033270.1.1	Serine/threonine-protein kinase 3	10	0.0563852	0.0282273	0.000388321	17.7351	signalling MAP kinases		signalling MAP kinases
Solyc11g040390.1.1	Aspartokinase-homoserine dehydrogenase	7	0.0395201	0.0396443	0.0328133	25.3036	amino acid metabolism synthesis aspartate family misc homoserine aspartate kinase		amino acid metabolism synthesis aspartate family misc homoserine aspartate kinase
Solyc11g044310.1.1	Proline iminopeptidase	3	0.0445971	0.0531612	0.0482789	22.423	protein degradation		protein degradation
Solyc11g044530.1.1	PAP fibrillin	3	0.0778223	0.112458	0.0227727	12.8498	protein postranslational modification		protein postranslational modification
Solyc11g045120.1.1	Translation machinery associated protein	2	0.105214	0.0894189	0.00436013	9.50442	protein synthesis initiation		protein synthesis initiation
Solyc11g062310.1.1	Proteasome component ECM29	8	0.0483205	0.0279077	0.00494928	20.6952	RNA regulation of transcription putative transcription regulator		RNA regulation of transcription putative transcription regulator
Solyc11g069000.1.1	T-complex protein 1 subunit beta	2	0.0274031	0.0171764	0.0482846	36.4923	protein folding		protein folding
Solyc11g069050.1.1	4-coumarate-coa ligase	2	0.0439535	0.0423266	0.0365022	22.7513	secondary metabolism phenylpropanoids lignin biosynthesis 4CL		secondary metabolism phenylpropanoids lignin biosynthesis 4CL
Solyc11g069090.1.1	ATP-binding cassette protein	2	0.0636462	0.0572797	0.0124666	15.7119	transport ABC transporters and multidrug resistance systems		transport ABC transporters and multidrug resistance systems
Solyc11g069150.1.1	Proteasome subunit beta type	3	0.312953	0.30804	0.0455456	3.19537	protein degradation ubiquitin proteasom		protein degradation ubiquitin proteasom
Solyc11g069490.1.1	Serine/threonine-protein phosphatase 6 regulatory subunit 3	5	0.194036	0.127033	0.043184	5.15369	misc acid and other phosphatases		misc acid and other phosphatases
Solyc11g069720.1.1	26S protease regulatory subunit 6B homolog	14	0.0272086	0.0150847	0.0109488	36.7531	protein degradation AAA type		protein degradation AAA type
Solyc11g069800.1.1	cytochrome P450	20	0.000919726	0.0012795	0.000430853	1087.28	hormone metabolism jasmonate synthesis-degradation allene oxidase synthase		hormone metabolism jasmonate synthesis-degradation allene oxidase synthase
Solyc11g072690.1.1	2-dehydro-3-deoxyphosphooctonate aldolase	4	0.0146631	0.018169	0.0194517	68.1986	minor CHO metabolism others		minor CHO metabolism others
Solyc12g005860.1.1	3-isopropylmalate dehydratase large subunit	51	0.135134	0.0292327	0.000274728	7.40006	TCA / organic transformation TCA aconitase		TCA / organic transformation TCA aconitase
Solyc12g007170.1.1	Fatty acid oxidation complex subunit alpha	2	0.0417666	0.0442768	0.0323262	23.9426	PS lightreaction photosystem II PSII polypeptide subunits		PS lightreaction photosystem II PSII polypeptide subunits
Solyc12g008570.1.1	Arginyl-tRNA synthetase	6	0.0813905	0.0472871	3.84e-05	12.2864	protein aa activation arginine-tRNA ligase		protein aa activation arginine-tRNA ligase
Solyc12g009610.1.1	TBC1 domain family member 15	2	0.133747	0.134505	0.00855671	7.47678	development unspecified		development unspecified
Solyc12g009960.1.1	Eukaryotic translation initiation factor 4	12	0.00295624	0.00392787	3.1e-05	338.268	protein synthesis initiation		protein synthesis initiation
Solyc12g010040.1.1	Leucyl aminopeptidase	18	0.0316813	0.0143368	0.00163597	31.5644	protein degradation		protein degradation
Solyc12g010380.1.1	Adenylate kinase-like protein	7	0.017388	0.010887	0.00448657	57.5108	nucleotide metabolism phosphotransfer and pyrophosphatases adenylate kinase		nucleotide metabolism phosphotransfer and pyrophosphatases adenylate kinase
Solyc12g010520.1.1	Eukaryotic peptide chain release factor subunit 1-1	3	0.000677266	0.00151872	0.0303826	1476.52	protein synthesis release		protein synthesis release
Solyc12g014100.1.1	Homogentisate 1 2-dioxygenase	2	0.0478831	0.0500336	0.00096092	20.8842	amino acid metabolism degradation aromatic aa tyrosine		amino acid metabolism degradation aromatic aa tyrosine
Solyc12g014250.1.1	Phosphoenolpyruvate carboxylase 1	78	0.0464871	0.00848454	4.21e-08	21.5113	glycolysis cytosolic branch phospho-enol-pyruvate carboxylase (PEPC)		glycolysis cytosolic branch phospho-enol-pyruvate carboxylase (PEPC)
Solyc12g014400.1.1	Cell differentiation protein rcd1	3	0.151486	0.172945	0.0147131	6.60125	misc UDP glucosyl and glucoronyl transferases		misc UDP glucosyl and glucoronyl transferases
Solyc12g014460.1.1	EH-domain-containing protein 1	2	0.244586	0.223183	0.00578159	4.08855	signalling calcium		signalling calcium
Solyc12g015740.1.1	Transmembrane emp24 domain-containing protein 3	2	0.251542	0.714272	6.22e-05	3.97547	protein targeting secretory pathway unspecified		protein targeting secretory pathway unspecified
Solyc12g017830.1.1	Sec7 guanine nucleotide exchange factor	9	0.056141	0.036203	0.0103591	17.8123	signalling G-proteins		signalling G-proteins
Solyc12g037980.1.1	Actin-like protein 6A	3	0.193779	0.127907	0.0455624	5.16051	cell organisation		cell organisation
Solyc12g043110.1.1	Heat shock protein 4	54	0.101036	0.0228592	0.00310142	9.8975	major CHO metabolism degradation sucrose invertases neutral		major CHO metabolism degradation sucrose invertases neutral
Solyc12g043120.1.1	Heat shock protein 4	42	0.118831	0.0265202	0.000670326	8.41532	stress abiotic heat		stress abiotic heat
Solyc12g095800.1.1	Chaperone protein dnaJ 10	7	0.137423	0.0917645	0.0234753	7.27678	protein postranslational modification kinase receptor like cytoplasmatic kinase V		protein postranslational modification kinase receptor like cytoplasmatic kinase V
Solyc12g096190.1.1	Tryptophan synthase beta chain	10	0.0116751	0.00918734	8.55e-05	85.6524	amino acid metabolism synthesis aromatic aa tryptophan tryptophan synthase		amino acid metabolism synthesis aromatic aa tryptophan tryptophan synthase
Solyc12g096650.1.1	Charged multivesicular body protein 6	2	0.197988	0.181315	0.0493627	5.05081	RNA regulation of transcription SNF7		RNA regulation of transcription SNF7
Solyc12g098150.1.1	Voltage-gated potassium channel beta subunit	8	0.012765	0.014746	0.0459156	78.3392	signalling receptor kinases DUF 26		signalling receptor kinases DUF 26
Solyc12g098420.1.1	Ubiquitin carboxyl-terminal hydrolase	4	0.105248	0.0915006	0.0416719	9.50141	protein degradation ubiquitin		protein degradation ubiquitin
Solyc12g098830.1.1	5'-nucleotidase	9	0.110708	0.070212	0.00873526	9.0328	not assigned no ontology		not assigned no ontology
Solyc12g099110.1.1	30S ribosomal protein S1	4	0.0666388	0.0497889	0.0258681	15.0063	protein synthesis ribosomal protein prokaryotic unknown organellar 30S subunit S1		protein synthesis ribosomal protein prokaryotic unknown organellar 30S subunit S1
Solyc01g006280.2.1	Formate-tetrahydrofolate ligase	11	0.00691219	0.00270731	0.0130338	144.672	C1-metabolism formate-tetrahydrofolate ligase		C1-metabolism formate-tetrahydrofolate ligase
Solyc01g007330.2.1	Ribulose bisphosphate carboxylase large chain	20	0.0317785	0.00326611	0.0464582	31.4678	PS calvin cycle rubisco large subunit		PS calvin cycle rubisco large subunit
Solyc01g008310.2.1	Phenylalanyl-tRNA synthetase beta chain	5	0.0335564	0.0176507	0.00168421	29.8006	protein aa activation phenylalanine-tRNA ligase		protein aa activation phenylalanine-tRNA ligase
Solyc01g010750.2.1	Stress responsive protein	2	0.00396415	0.00375055	0.0167352	252.261	protein synthesis ribosome biogenesis		protein synthesis ribosome biogenesis
Solyc01g011100.2.1	Phospholipid-transporting ATPase	2	0.0370089	0.0472892	0.00693028	27.0205	transport p- and v-ATPases		transport p- and v-ATPases
Solyc01g067740.2.1	Superoxide dismutase	2	0.476371	0.121868	0.0239049	2.0992	redox dismutases and catalases		redox dismutases and catalases
Solyc01g068400.2.1	Tubulin-specific chaperone A	2	9.51e-05	0.0001344	0.0123555	10515.2	protein folding		protein folding
Solyc01g079090.2.1	Protoporphyrinogen oxidase	6	0.0212149	0.00960463	0.000617058	47.1367	tetrapyrrole synthesis protoporphyrin IX oxidase		tetrapyrrole synthesis protoporphyrin IX oxidase
Solyc01g080140.2.1	Dolichol-phosphate mannosyltransferase	2	0.020601	0.0157387	0.00691094	48.5413	not assigned unknown		not assigned unknown
Solyc01g080460.2.1	Pyruvate phosphate dikinase	27	0.0337441	0.00798419	2.02e-07	29.6348	gluconeogenesis / glyoxylate cycle pyruvate dikinase		gluconeogenesis / glyoxylate cycle pyruvate dikinase
Solyc01g095970.2.1	Dynamin 2	4	0.0292211	0.0155757	0.0437252	34.2218	protein degradation ubiquitin E3 RING		protein degradation ubiquitin E3 RING
Solyc01g096450.2.1	Aspartic proteinase nepenthesin-1	13	0.185656	0.168112	0.0428474	5.3863	protein degradation aspartate protease		protein degradation aspartate protease
Solyc01g098610.2.1	Glutathione synthetase	3	0.0623159	0.0288092	0.0223734	16.0473	RNA regulation of transcription chromatin remodeling factors		RNA regulation of transcription chromatin remodeling factors
Solyc01g098920.2.1	Mitochondrial Rho GTPase 1	10	0.0126941	0.0141591	0.00119509	78.7765	protein degradation ubiquitin E3 SCF FBOX		protein degradation ubiquitin E3 SCF FBOX
Solyc01g098920.2.1	Mitochondrial Rho GTPase 1	2	0.0418351	0.0319842	0.0462353	23.9034	protein degradation ubiquitin E3 SCF FBOX		protein degradation ubiquitin E3 SCF FBOX
Solyc01g099760.2.1	26S protease regulatory subunit 6A homolog	10	0.0655201	0.0117766	0.027469	15.2625	protein degradation ubiquitin proteasom		protein degradation ubiquitin proteasom
Solyc01g102410.2.1	Glutaminyl-tRNA synthetase	5	0.0182938	0.00936617	0.0155595	54.6634	protein aa activation glutamate-tRNA ligase		protein aa activation glutamate-tRNA ligase
Solyc01g105030.2.1	Chlorophyll a-b binding protein chloroplastic	5	0.147994	0.159532	0.00137255	6.75705	PS lightreaction photosystem II LHC-II		PS lightreaction photosystem II LHC-II
Solyc01g106080.2.1	Methylmalonate-semialdehyde dehydrogenase	3	0.0394023	0.0424512	0.0282822	25.3792	protein degradation metalloprotease		protein degradation metalloprotease
Solyc01g108030.2.1	Methylcrotonoyl-CoA carboxylase beta subunit	5	0.0524414	0.0219256	0.00253984	19.0689	amino acid metabolism degradation branched chain group leucine		amino acid metabolism degradation branched chain group leucine
Solyc01g108600.2.1	Presequence protease mitochondrial	5	0.0224281	0.0257745	0.0306194	44.5869	protein degradation metalloprotease		protein degradation metalloprotease
Solyc01g109540.2.1	Coatomer subunit gamma	9	0.00318227	0.00313402	0.028694	314.241	cell vesicle transport		cell vesicle transport
Solyc01g109940.2.1	26S protease regulatory subunit	5	0.0055391	0.00439103	0.0198035	180.535	minor CHO metabolism myo-inositol inositol phosphatase		minor CHO metabolism myo-inositol inositol phosphatase
Solyc01g111060.2.1	5'-methylthioadenosine/S-adenosylhomocysteine nucleosidase	2	0.122941	0.0742958	0.0280518	8.13401	amino acid metabolism synthesis aspartate family methionine		amino acid metabolism synthesis aspartate family methionine
Solyc01g111440.2.1	Senescence-associated protein 12	2	0.160245	0.09298	0.0283985	6.24044	protein synthesis ribosome biogenesis		protein synthesis ribosome biogenesis
Solyc01g111780.2.1	Importin beta-2 subunit	5	0.0119713	0.00972151	0.000399294	83.5334	protein targeting nucleus		protein targeting nucleus
Solyc02g065740.2.1	Alpha-1 4-glucan-protein synthase (UDP-forming)	4	0.114935	0.0264234	0.0180377	8.70058	signalling receptor kinases leucine rich repeat VIII type 2		signalling receptor kinases leucine rich repeat VIII type 2
Solyc02g067180.2.1	Cystathionine gamma synthase	3	0.0402199	0.0297252	0.0230418	24.8633	misc myrosinases-lectin-jacalin		misc myrosinases-lectin-jacalin
Solyc02g078840.2.1	Secretory carrier membrane protein	2	0.0051035	0.0070044	0.021961	195.944	transport misc		transport misc
Solyc02g080630.2.1	Lactoylglutathione lyase	8	0.0134989	0.0235437	0.00386383	74.0802	amino acid metabolism degradation aspartate family threonine		amino acid metabolism degradation aspartate family threonine
Solyc02g081160.2.1	Diphosphate-fructose-6-phosphate 1-phosphotransferase	10	0.0152962	0.00644255	0.00234717	65.3759	glycolysis plastid branch pyrophosphate-fructose-6-P phosphotransferase		glycolysis plastid branch pyrophosphate-fructose-6-P phosphotransferase
Solyc02g091490.2.1	Fructokinase 3	6	0.490497	0.431874	0.00204337	2.03875	major CHO metabolism degradation sucrose fructokinase		major CHO metabolism degradation sucrose fructokinase
Solyc02g092430.1.1	Ribosomal protein L26	2	0.109886	0.0484608	0.0158666	9.10037	protein synthesis ribosomal protein eukaryotic 60S subunit L26		protein synthesis ribosomal protein eukaryotic 60S subunit L26
Solyc03g005230.2.1	Menaquinone biosynthesis methyltransferase ubiE	3	0.185015	0.0710277	5.24e-05	5.40497	secondary metabolism isoprenoids tocopherol biosynthesis MPBQ/MSBQ methyltransferase		secondary metabolism isoprenoids tocopherol biosynthesis MPBQ/MSBQ methyltransferase
Solyc03g006870.2.1	Phosphoglucomutase	2	0.0242788	0.0151379	0.0226815	41.1882	glycolysis cytosolic branch phosphoglucomutase (PGM)		glycolysis cytosolic branch phosphoglucomutase (PGM)
Solyc03g007000.2.1	Peptidase M48 Ste24p	2	0.0623094	0.0528747	0.0204858	16.0489	protein degradation		protein degradation
Solyc03g025720.2.1	Long-chain-fatty-acid--CoA ligase	6	0.086853	0.0623158	0.0188713	11.5137	lipid metabolism FA synthesis and FA elongation acyl CoA ligase		lipid metabolism FA synthesis and FA elongation acyl CoA ligase
Solyc03g052980.2.1	ATP dependent RNA helicase	3	0.0530666	0.0131839	0.0153775	18.8443	RNA processing RNA helicase		RNA processing RNA helicase
Solyc03g082500.2.1	Calcium dependent protein kinase-like protein	2	0.0103921	0.00773313	0.0415753	96.2265	secondary metabolism isoprenoids terpenoids		secondary metabolism isoprenoids terpenoids
Solyc03g093680.2.1	Mago nashi-like protein 2	2	0.000105322	0.000140832	0.0375289	9494.69	tetrapyrrole synthesis GSA		tetrapyrrole synthesis GSA
Solyc03g095850.1.1	Peptide-N4-(N-acetyl-beta-glucosaminyl)asparagine amidase A	3	0.0510038	0.0546937	0.000140642	19.6064	metal handling binding chelation and storage		metal handling binding chelation and storage
Solyc03g096000.2.1	Clathrin heavy chain	43	0.0195875	0.00686422	0.0183598	51.053	cell vesicle transport		cell vesicle transport
Solyc03g098230.2.1	Pyridoxal phosphate-dependent enzyme D-cysteine desulfhydrase family	4	0.0437901	0.0263472	0.00797591	22.8362	hormone metabolism ethylene synthesis-degradation		hormone metabolism ethylene synthesis-degradation
Solyc03g112350.2.1	ATP dependent RNA helicase	2	0.072519	0.00415673	0.00729364	13.7895	protein synthesis ribosome biogenesis		protein synthesis ribosome biogenesis
Solyc03g114640.2.1	Signal peptide peptidase SppA type	3	0.0213874	0.0142386	0.00269409	46.7565	protein degradation		protein degradation
Solyc03g114860.2.1	Alpha-1 4-glucan-protein synthase	10	0.109741	0.0230611	0.0294716	9.11235	signalling receptor kinases leucine rich repeat VIII type 2		signalling receptor kinases leucine rich repeat VIII type 2
Solyc03g115230.2.1	ClpB chaperone	5	0.00584868	0.00136914	0.00516637	170.979	protein degradation serine protease		protein degradation serine protease
Solyc03g120990.2.1	Malic enzyme	7	0.00820186	0.00355142	0.0330461	121.924	TCA / organic transformation other organic acid transformations malic		TCA / organic transformation other organic acid transformations malic
Solyc03g122310.2.1	Aldehyde dehydrogenase 7b	6	0.00435731	0.00312153	0.000373313	229.499	stress abiotic heat		stress abiotic heat
Solyc03g123610.2.1	Alanine aminotransferase	7	0.0196509	0.0122578	0.035102	50.8883	amino acid metabolism synthesis central amino acid metabolism alanine alanine aminotransferase		amino acid metabolism synthesis central amino acid metabolism alanine alanine aminotransferase
Solyc04g005340.2.1	Alpha-1 4-glucan protein synthase	13	0.0554453	0.0130206	0.0115731	18.0358	signalling receptor kinases leucine rich repeat VIII type 2		signalling receptor kinases leucine rich repeat VIII type 2
Solyc04g007120.2.1	UV excision repair protein RAD23	3	0.0801369	0.0506217	0.0241043	12.4787	protein degradation ubiquitin ubiquitin		protein degradation ubiquitin ubiquitin
Solyc04g007260.2.1	Thioesterase superfamily	3	0.000574178	0.000813863	0.000134231	1741.62	PS lightreaction photosystem II PSII polypeptide subunits		PS lightreaction photosystem II PSII polypeptide subunits
Solyc04g008520.2.1	Outer envelope protein	3	0.126438	0.0781144	0.0405683	7.90903	not assigned unknown		not assigned unknown
Solyc04g010080.2.1	ATP-binding domain-containing protein 4	2	0.0802736	0.081204	0.0417873	12.4574	RNA processing ribonucleases		RNA processing ribonucleases
Solyc04g015750.2.1	Magnesium chelatase H subunit	5	0.0235138	0.0119493	0.00190732	42.5281	tetrapyrrole synthesis magnesium chelatase		tetrapyrrole synthesis magnesium chelatase
Solyc04g047770.2.1	VHS domain-containing protein At3g16270	3	0.0429072	0.0154452	0.0155772	23.3061	protein synthesis ribosome biogenesis BRIX		protein synthesis ribosome biogenesis BRIX
Solyc04g071340.2.1	Fructose-1 6-bisphosphatase class 1	2	0.01773	0.00312756	0.0319447	56.4016	stress biotic receptors		stress biotic receptors
Solyc04g080630.2.1	50S ribosomal protein L31	2	0.00136737	0.000929259	7.66e-05	731.331	protein synthesis ribosomal protein prokaryotic chloroplast 50S subunit L31		protein synthesis ribosomal protein prokaryotic chloroplast 50S subunit L31
Solyc04g081490.2.1	Tubulin beta-1 chain	7	0.0128992	0.00740711	0.0428661	77.5241	lipid metabolism FA synthesis and FA elongation acyl CoA ligase		lipid metabolism FA synthesis and FA elongation acyl CoA ligase
Solyc04g082670.2.1	Dolichyl-diphosphooligosaccharide--protein glycosyltransferase subunit 1	4	0.0100383	0.0163651	0.0445232	99.6181	lipid metabolism FA desaturation omega 6 desaturase		lipid metabolism FA desaturation omega 6 desaturase
Solyc05g009020.2.1	Mitochondrial carrier like protein	2	0.0576447	0.0215434	0.0261729	17.3476	transport metabolite transporters at the mitochondrial membrane		transport metabolite transporters at the mitochondrial membrane
Solyc05g010670.2.1	Chaperone protein htpG	26	0.00880251	0.00249853	3.08e-05	113.604	stress abiotic heat		stress abiotic heat
Solyc05g010670.2.1	Chaperone protein htpG	24	0.0542551	0.0232827	0.0360997	18.4315	stress abiotic heat		stress abiotic heat
Solyc05g013030.1.1	26S proteasome regulatory subunit	8	0.0255273	0.0155776	0.0368268	39.1737	protein degradation ubiquitin proteasom		protein degradation ubiquitin proteasom
Solyc05g025740.2.1	SH3 domain-containing protein	4	0.00998719	0.00797281	0.0334191	100.128	not assigned no ontology		not assigned no ontology
Solyc05g026050.2.1	Charged multivesicular body protein 4b	2	0.313816	0.13194	0.0224795	3.18658	RNA regulation of transcription SNF7		RNA regulation of transcription SNF7
Solyc05g050120.2.1	Malic enzyme	23	0.00944426	0.00104005	1.16e-05	105.884	TCA / organic transformation other organic acid transformations malic		TCA / organic transformation other organic acid transformations malic
Solyc05g050600.2.1	Dynamin 2	7	0.0396086	0.00963097	0.00510422	25.247	signalling G-proteins		signalling G-proteins
Solyc05g050630.2.1	Protein TIF31 homolog	2	0.0442451	0.0509175	0.00644089	22.6014	protein degradation cysteine protease		protein degradation cysteine protease
Solyc05g050810.2.1	Chaperone dnaJ 3	2	0.0992226	0.0927067	0.0281353	10.0784	stress abiotic heat		stress abiotic heat
Solyc05g052240.2.1	Chalcone--flavonone isomerase	2	0.0652245	0.0298528	0.00277405	15.3317	secondary metabolism flavonoids chalcones		secondary metabolism flavonoids chalcones
Solyc05g052510.2.1	Clathrin heavy chain	54	0.00733685	0.00294609	0.00408164	136.298	cell vesicle transport		cell vesicle transport
Solyc05g054640.2.1	2-oxoglutarate dehydrogenase E1 component	14	0.0308791	0.0155246	0.0443498	32.3843	lipid metabolism FA synthesis and FA elongation acetyl CoA transacylase		lipid metabolism FA synthesis and FA elongation acetyl CoA transacylase
Solyc05g055160.2.1	DNAJ chaperone	5	0.0026251	0.00330594	0.0060664	380.938	stress abiotic heat		stress abiotic heat
Solyc05g055210.1.1	Eukaryotic peptide chain release factor subunit 1-3-like	5	0.041029	0.0199088	0.00231611	24.373	misc cytochrome P450		misc cytochrome P450
Solyc05g055770.2.1	Basic leucine zipper and W2 domain-containing protein 2	2	0.0877549	0.0442941	0.0164574	11.3954	protein synthesis initiation		protein synthesis initiation
Solyc06g006100.2.1	Anthranilate synthase component I family protein expressed	3	0.0163486	0.0145179	0.0171685	61.1675	misc calcineurin-like phosphoesterase family protein		misc calcineurin-like phosphoesterase family protein
Solyc06g007540.2.1	Cytochrome b-c1 complex subunit 8	3	0.000658857	0.000339812	3.24e-05	1517.78	mitochondrial electron transport / ATP synthesis cytochrome c reductase		mitochondrial electron transport / ATP synthesis cytochrome c reductase
Solyc06g011350.2.1	Aquaporin 2	2	0.22886	0.125006	0.0419529	4.36949	transport major intrinsic proteins PIP		transport major intrinsic proteins PIP
Solyc06g011400.2.1	ATP-dependent chaperone ClpB	9	0.0127521	0.00282966	0.000265851	78.4182	protein degradation serine protease		protein degradation serine protease
Solyc06g035970.2.1	Tubulin beta chain	8	0.0245893	0.00950644	0.0280701	40.6681	cell organisation		cell organisation
Solyc06g048890.2.1	Protein kinase	3	0.0420853	0.0255392	0.0425324	23.7613	protein postranslational modification		protein postranslational modification
Solyc06g051310.2.1	Clathrin heavy chain	48	0.0075599	0.00340762	0.00295374	132.277	cell vesicle transport		cell vesicle transport
Solyc06g051620.2.1	1-phosphatidylinositol-4 5-bisphosphate phosphodiesterase (Phosphoinositide-specific phospholipase c)	2	0.354638	0.0272836	0.00534105	2.81978	signalling phosphinositides phosphoinositide phospholipase C		signalling phosphinositides phosphoinositide phospholipase C
Solyc06g059740.2.1	Alcohol dehydrogenase 2	20	0.0128975	0.000979525	4.95e-10	77.5343	misc alcohol dehydrogenases cinnamyl alcohol dehydrogenase		misc alcohol dehydrogenases cinnamyl alcohol dehydrogenase
Solyc06g061170.2.1	Solute carrier family 25 (Mitochondrial carrier ornithine transporter) member 15	2	0.157602	0.0918972	0.0351926	6.34508	transport metabolite transporters at the mitochondrial membrane		transport metabolite transporters at the mitochondrial membrane
Solyc06g062350.2.1	Holliday junction ATP-dependent DNA helicase ruvB	3	0.0114647	0.00740374	0.000207065	87.224	development unspecified		development unspecified
Solyc06g062500.2.1	60S ribosomal protein L28	2	0.00114137	0.00048092	0.0181888	876.143	protein synthesis ribosomal protein eukaryotic 60S subunit L28		protein synthesis ribosomal protein eukaryotic 60S subunit L28
Solyc06g063290.2.1	Pyridoxamine 5'-phosphate oxidase-related FMN-binding	3	0.121502	0.0692157	0.00324753	8.23028	protein postranslational modification		protein postranslational modification
Solyc06g064810.2.1	Chromosome 06 contig 1 DNA sequence	2	0.0010167	0.00165724	0.000174156	983.578	protein synthesis ribosome biogenesis		protein synthesis ribosome biogenesis
Solyc06g066060.2.1	ATP-dependent RNA helicase	4	0.106483	0.0608172	0.00859175	9.39121	DNA synthesis/chromatin structure		DNA synthesis/chromatin structure
Solyc06g075340.2.1	Carbamoyl-phosphate synthase large chain	10	0.0220648	0.0114723	0.0112317	45.3211	amino acid metabolism synthesis glutamate family arginine carbamoyl-phosphate synthase		amino acid metabolism synthesis glutamate family arginine carbamoyl-phosphate synthase
Solyc06g076360.2.1	Outer envelope membrane protein	10	0.0820832	0.011237	0.000868036	12.1828	protein targeting chloroplast		protein targeting chloroplast
Solyc06g076640.2.1	Tubulin beta chain	6	0.0234037	0.00971097	0.0466202	42.7282	secondary metabolism phenylpropanoids		secondary metabolism phenylpropanoids
Solyc06g082090.2.1	Methionine aminopeptidase	3	0.0417217	0.00588924	0.048489	23.9683	protein degradation metalloprotease		protein degradation metalloprotease
Solyc06g082680.2.1	Cytochrome b-c1 complex subunit 8	3	0.000658857	0.000339812	3.24e-05	1517.78	mitochondrial electron transport / ATP synthesis cytochrome c reductase		mitochondrial electron transport / ATP synthesis cytochrome c reductase
Solyc06g083110.1.1	Conserved hypothetical membrane protein	4	0.0447594	0.00700751	0.0437163	22.3417	development unspecified		development unspecified
Solyc07g005810.2.1	Eukaryotic translation initiation factor 4	5	0.0368226	0.0205999	0.00160733	27.1572	protein synthesis initiation		protein synthesis initiation
Solyc07g006030.2.1	Protein TIF31 homolog	4	0.0476557	0.042987	0.0328772	20.9838	protein degradation cysteine protease		protein degradation cysteine protease
Solyc07g008610.1.1	ATP-binding cassette protein	5	0.0121462	0.00551378	0.00541559	82.3304	transport ABC transporters and multidrug resistance systems		transport ABC transporters and multidrug resistance systems
Solyc07g009380.2.1	Xyloglucan endotransglucosylase/hydrolase 2	3	0.342305	0.521843	0.000339903	2.92137	cell wall modification		cell wall modification
Solyc07g039330.2.1	Histone-binding protein RBBP7	3	0.0195405	0.00565194	0.00993547	51.1758	RNA regulation of transcription nucleosome/chromatin assembly factor group		RNA regulation of transcription nucleosome/chromatin assembly factor group
Solyc07g053150.2.1	Protein cyaY	2	0.00346002	0.00325482	0.00022705	289.015	development unspecified		development unspecified
Solyc07g053280.2.1	Ketol-acid reductoisomerase	17	0.00165661	0.00107947	0.00135229	603.642	amino acid metabolism synthesis branched chain group common ketol-acid reductoisomerase		amino acid metabolism synthesis branched chain group common ketol-acid reductoisomerase
Solyc07g054210.2.1	Protochlorophyllide reductase like protein	3	0.0555592	0.0133559	0.0166968	17.9988	tetrapyrrole synthesis protochlorophyllide reductase		tetrapyrrole synthesis protochlorophyllide reductase
Solyc07g064600.2.1	Endoribonuclease L-PSP family protein	4	0.0175989	0.000670632	0.00362866	56.8216	RNA processing ribonucleases		RNA processing ribonucleases
Solyc08g014000.2.1	Lipoxygenase	46	0.00543254	0.00164348	0.00208903	184.076	hormone metabolism jasmonate synthesis-degradation lipoxygenase		hormone metabolism jasmonate synthesis-degradation lipoxygenase
Solyc08g022000.1.1	26S protease regulatory subunit 6A	2	0.119308	0.051974	0.01282	8.38169	protein degradation ubiquitin proteasom		protein degradation ubiquitin proteasom
Solyc08g029190.2.1	At1g62390-like protein (Fragment)	2	0.109503	0.141316	0.0404083	9.13216	RNA processing		RNA processing
Solyc08g061000.2.1	ATP-dependent RNA helicase	4	0.106483	0.0608172	0.00859175	9.39121	protein synthesis initiation		protein synthesis initiation
Solyc08g065900.2.1	Charged multivesicular body protein 4b	3	0.305019	0.126159	0.0470537	3.27849	RNA regulation of transcription SNF7		RNA regulation of transcription SNF7
Solyc08g075390.2.1	Isopentenyl-diphosphate delta-isomerase family protein	3	0.0303128	0.016302	0.0207829	32.9893	nucleotide metabolism salvage NUDIX hydrolases		nucleotide metabolism salvage NUDIX hydrolases
Solyc08g077300.2.1	Adenylate kinase	7	0.0280244	0.0180659	0.0381846	35.6832	nucleotide metabolism phosphotransfer and pyrophosphatases uridylate kinase		nucleotide metabolism phosphotransfer and pyrophosphatases uridylate kinase
Solyc08g079180.2.1	Elongation factor G	4	0.141266	0.0436519	0.0219962	7.07883	protein synthesis elongation		protein synthesis elongation
Solyc08g079280.2.1	cytochrome P450	2	0.144457	0.0126417	0.0157339	6.9225	secondary metabolism flavonoids dihydroflavonols		secondary metabolism flavonoids dihydroflavonols
Solyc09g008920.2.1	Geranylgeranyl pyrophosphate synthase	3	0.0408385	0.0301221	0.0115795	24.4867	RNA regulation of transcription unclassified		RNA regulation of transcription unclassified
Solyc09g011080.2.1	Ribulose-1 5-bisphosphate carboxylase/oxygenase activase 1	6	0.483511	0.618429	0.00274205	2.0682	PS calvin cycle rubisco interacting		PS calvin cycle rubisco interacting
Solyc09g059040.2.1	Alcohol dehydrogenase zinc-containing	10	0.0354672	0.020403	0.0496757	28.195	misc oxidases - copper flavone etc		misc oxidases - copper flavone etc
Solyc09g082970.2.1	Pyruvate kinase	3	0.147898	0.0909468	0.0258619	6.76139	glycolysis plastid branch pyruvate kinase (PK)		glycolysis plastid branch pyruvate kinase (PK)
Solyc09g083420.2.1	CWF19-like 2	2	0.239882	0.0722836	0.0180527	4.16872	secondary metabolism phenylpropanoids		secondary metabolism phenylpropanoids
Solyc09g090700.1.1	Succinate semialdehyde dehydrogenase	5	0.030684	0.0193214	0.0400426	32.5903	TCA / organic transformation other organic acid transformations misc		TCA / organic transformation other organic acid transformations misc
Solyc09g092690.2.1	Peptidyl-prolyl cis-trans isomerase	7	0.0252401	0.0114171	0.00133084	39.6195	cell cycle peptidylprolyl isomerase		cell cycle peptidylprolyl isomerase
Solyc09g098150.2.1	Metacaspase 7	2	0.301647	0.0181656	0.000555873	3.31514	protein degradation		protein degradation
Solyc10g054040.1.1	26S protease regulatory subunit	2	0.0534378	0.0234718	0.02605	18.7134	minor CHO metabolism myo-inositol inositol phosphatase		minor CHO metabolism myo-inositol inositol phosphatase
Solyc10g074500.1.1	Isocitrate dehydrogenase	11	0.0143168	0.00460643	0.00239559	69.8482	TCA / organic transformation TCA IDH		TCA / organic transformation TCA IDH
Solyc10g076510.1.1	Pyruvate decarboxylase	16	0.0109685	0.00537712	0.00576137	91.1699	fermentation PDC		fermentation PDC
Solyc10g080940.1.1	Tubulin beta chain	7	0.0244432	0.00950965	0.0321175	40.9112	lipid metabolism FA synthesis and FA elongation acyl CoA ligase		lipid metabolism FA synthesis and FA elongation acyl CoA ligase
Solyc10g083720.1.1	Pyruvate kinase	18	0.00429748	0.00240863	0.00038933	232.695	glycolysis cytosolic branch pyruvate kinase (PK)		glycolysis cytosolic branch pyruvate kinase (PK)
Solyc10g084050.1.1	26S protease regulatory subunit 6B homolog	3	0.387897	0.488644	0.000176298	2.578	protein degradation ubiquitin proteasom		protein degradation ubiquitin proteasom
Solyc10g085020.1.1	Tubulin beta chain	8	0.0132409	0.00738479	0.0322919	75.5237	secondary metabolism phenylpropanoids		secondary metabolism phenylpropanoids
Solyc11g006460.1.1	DNAJ chaperone	6	0.00254625	0.00333645	0.0130676	392.734	stress abiotic heat		stress abiotic heat
Solyc11g006660.1.1	Eukaryotic peptide chain release factor subunit 1-3-like	5	0.041029	0.0199088	0.00231611	24.373	misc cytochrome P450		misc cytochrome P450
Solyc11g008340.1.1	Exocyst complex component 4	8	0.0213684	0.0178983	0.0188842	46.7982	cell vesicle transport		cell vesicle transport
Solyc11g012940.1.1	Glutaredoxin 2	2	0.000583172	0.000927369	2.17e-05	1714.76	not assigned unknown		not assigned unknown
Solyc11g020300.1.1	Translocon Tic40	5	0.117324	0.0603447	0.0174892	8.5234	RNA regulation of transcription unclassified		RNA regulation of transcription unclassified
Solyc11g033280.1.1	ATP-dependent RNA helicase FAL1	2	0.0802872	0.0203041	0.00606197	12.4553	protein synthesis initiation		protein synthesis initiation
Solyc11g051160.1.1	Phosphatidylinositol transfer protein SFH5	30	0.00295408	0.00170971	5.52e-05	338.515	protein targeting secretory pathway unspecified		protein targeting secretory pathway unspecified
Solyc11g051160.1.1	Phosphatidylinositol transfer protein SFH5	15	0.00555647	0.00337443	0.0456052	179.97	protein targeting secretory pathway unspecified		protein targeting secretory pathway unspecified
Solyc11g064890.1.1	Receptor-like kinase	3	0.166365	0.0755048	0.0332701	6.01088	protein postranslational modification kinase receptor like cytoplasmatic kinase VII		protein postranslational modification kinase receptor like cytoplasmatic kinase VII
Solyc11g069720.1.1	26S protease regulatory subunit 6B homolog	3	0.387897	0.488644	0.000176298	2.578	protein degradation ubiquitin proteasom		protein degradation ubiquitin proteasom
Solyc11g072640.1.1	Mitochondrial trans-2-enoyl-CoA reductase	7	0.05776	0.015122	0.0200496	17.313	lipid metabolism exotics (steroids squalene etc) trans-2-enoyl-CoA reductase (NADPH)		lipid metabolism exotics (steroids squalene etc) trans-2-enoyl-CoA reductase (NADPH)
Solyc12g006450.1.1	Aminotransferase-like protein	3	0.0670874	0.0393914	0.0278183	14.9059	stress biotic signalling		stress biotic signalling
Solyc12g007170.1.1	Fatty acid oxidation complex subunit alpha	3	0.00493966	0.00423366	0.016655	202.443	PS lightreaction photosystem II PSII polypeptide subunits		PS lightreaction photosystem II PSII polypeptide subunits
Solyc12g008570.1.1	Arginyl-tRNA synthetase	2	0.0178316	0.023067	0.0175864	56.0803	protein aa activation arginine-tRNA ligase		protein aa activation arginine-tRNA ligase
Solyc12g015860.1.1	Farnesyl pyrophosphate synthase	2	0.012417	0.0152628	0.0262362	80.535	secondary metabolism isoprenoids mevalonate pathway farnesyl pyrophosphate synthetase		secondary metabolism isoprenoids mevalonate pathway farnesyl pyrophosphate synthetase
Solyc12g015880.1.1	Heat shock protein 90	31	0.0174874	0.00415927	0.000177387	57.184	stress abiotic heat		stress abiotic heat
Solyc12g043110.1.1	Heat shock protein 4	20	0.0124239	0.00365658	0.00932774	80.4899	stress abiotic heat		stress abiotic heat
Solyc12g089310.1.1	Tubulin beta-1 chain	7	0.0242134	0.00952528	0.0430184	41.2995	cell organisation		cell organisation
Solyc12g094620.1.1	Catalase	21	0.0117621	0.00283568	1.38e-06	85.0186	redox dismutases and catalases		redox dismutases and catalases
Solyc12g098150.1.1	Voltage-gated potassium channel beta subunit	6	0.0481843	0.00129911	0.0421651	20.7536	hormone metabolism auxin induced-regulated-responsive-activated		hormone metabolism auxin induced-regulated-responsive-activated
Solyc12g099110.1.1	30S ribosomal protein S1	2	0.0743177	0.0538699	0.0225267	13.4557	protein synthesis ribosomal protein prokaryotic unknown organellar 30S subunit S1		protein synthesis ribosomal protein prokaryotic unknown organellar 30S subunit S1
Solyc12g100120.1.1	Acetyl-CoA carboxylase-like protein	3	0.408171	0.437534	0.000176577	2.44995	protein postranslational modification kinase receptor like cytoplasmatic kinase V		protein postranslational modification kinase receptor like cytoplasmatic kinase V
