# Supplementary material for: Green-fruited Solanum habrochaites lacks fruit-specific carotenogenesis due to metabolic and structural blocks
Source: J Exp Bot. 2017 Oct 9;68(17):4803–19. doi: 10.1093/jxb/erx288 (PMC5853803; doi:10.1093/jxb/erx288)
Supplement: supplementary_table_S5 [file erx288_suppl_supplementary_table_s5.xlsx]

## Sheet: proteins-only in SP
Table S5. Proteins identified only in wild species but not in tomato.
Proteins identified only in SP
PROTEINID	DESCRIPTION	PEPTIDES	PValue
Sopim11g007300	ABC transporter G family member 34	2	2.40259e-09
Sopim03g059310	WD 40 repeat family protein	3	6.3205e-13
Sopim04g081340	Receptor expression_enhancing protein 3	2	2.40259e-09
Sopim08g045730	Unknown Protein	2	2.40259e-09
Sopim06g082420	Peroxidase 3	3	9.9e-20
Sopim03g111720	Peptide methionine sulfoxide reductase msrA	2	2.40259e-09
Sopim11g066430	Histone H2B	2	2.40259e-09

## Sheet: proteins-only in SG 
Table S5. Proteins identified only in wild species but not in tomato.
Proteins identified only in SG
PROTEINID	DESCRIPTION	PEPTIDES	PValue
Sopim09g082340	Vicilin_like protein (Fragment)	7	9.9e-20
Sopim08g007620	Subtilisin_like protease	6	9.9e-20
Sopim09g090150	Legumin 11S_globulin	2	2.40259e-09
Sopim08g074940	Aspartic proteinase nepenthesin_2	2	7.77489e-13
Sopim09g025210	Legumin 11S_globulin	2	2.40259e-09
Sopim09g072560	Legumin 11S_globulin	6	9.9e-20
Sopim08g007620	Subtilisin_like protease	5	9.9e-20
Sopim09g090150	Legumin 11S_globulin	4	2.22045e-16
Sopim06g017860	Serine carboxypeptidase	3	6.3205e-13
Sopim11g066250	Serine carboxypeptidase	3	6.3205e-13
Sopim09g025210	Legumin 11S_globulin	3	6.3205e-13
Sopim03g005580	Legumin 11S_globulin	2	2.40259e-09
Sopim08g007660	Subtilisin_like serine protease	2	2.40259e-09
Sopim08g074940	Aspartic proteinase nepenthesin_2	2	2.40259e-09
Sopim09g072560	Legumin 11S_globulin	10	9.9e-20
Sopim09g082340	Vicilin_like protein (Fragment)	8	9.9e-20
Sopim09g025210	Legumin 11S_globulin	5	9.9e-20
Sopim09g008770	Group 3 late embryogenesis abundant protein	5	9.9e-20
Sopim09g090150	Legumin 11S_globulin	5	9.9e-20
Sopim06g005940	Protein disulfide isomerase	4	2.22045e-16
Sopim11g066250	Serine carboxypeptidase	4	2.22045e-16
Sopim05g051260	Endo_1 4_beta_xylanase	3	6.3205e-13
Sopim08g065780	Vacuolar processing enzyme	3	6.3205e-13
Sopim08g074620	Polyphenol oxidase	3	6.3205e-13
Sopim06g053510	Spermidine synthase	2	2.40259e-09
Sopim06g017860	Serine carboxypeptidase	2	2.40259e-09
Sopim03g111730	Cathepsin B_like cysteine proteinase	2	2.40259e-09
Sopim10g009410	Aspartic proteinase nepenthesin I	2	2.40259e-09
Sopim09g065470	Vicilin (Fragment)	2	2.40259e-09
Sopim08g074630	Polyphenol oxidase	2	2.40259e-09
Sopim08g074680	Polyphenol oxidase	2	2.40259e-09
Sopim05g050120	Malic enzyme	2	2.40259e-09
Sopim12g008430	Malic enzyme	2	2.40259e-09
Sopim01g007940	Alanine aminotransferase 2	2	2.40259e-09
Sopim09g072560	Legumin 11S_globulin	30	9.9e-20
Sopim09g025210	Legumin 11S_globulin	26	9.9e-20
Sopim09g090150	Legumin 11S_globulin	10	9.9e-20
Sopim05g051260	Endo_1 4_beta_xylanase	6	9.9e-20
Sopim01g005820	Splicing factor arginine/serine_rich 4	4	2.22045e-16
Sopim09g098120	DUF1264 domain protein	4	2.22045e-16
Sopim03g096040	Mitochondrial peroxiredoxin	3	6.3205e-13
Sopim04g015340	Serine carboxypeptidase K10B2.2	3	6.3205e-13
Sopim03g111830	Protein_L_isoaspartate O_methyltransferase	3	6.3205e-13
Sopim09g082340	Vicilin_like protein (Fragment)	3	6.3205e-13
Sopim02g032940	Aspartic proteinase	3	9.9e-20
Sopim12g014310	Pathogenesis_related protein_like protein	2	2.40259e-09
Sopim08g006510	NAD dependent epimerase/dehydratase family protein	2	2.40259e-09
Sopim02g081170	Plastid_lipid_associated protein_ chloroplastic	2	2.40259e-09
Sopim01g098850	Short_chain dehydrogenase/reductase family protein	2	2.40259e-09
Sopim01g109920	Dehydrin	2	2.40259e-09
Sopim06g075070	Carbonic anhydrase	2	2.40259e-09
Sopim03g033690	Peroxidase	2	2.40259e-09
Sopim11g043110	GDSL esterase/lipase At1g71250	2	2.40259e-09
Sopim06g083020	Serine carboxypeptidase 1	2	7.77489e-13
Sopim07g061800	Heme_binding protein 2	2	2.40259e-09
Sopim10g054900	Proline_rich protein	2	2.40259e-09
Sopim05g054350	Epoxide hydrolase	2	2.40259e-09
Sopim09g072560	Legumin 11S_globulin	28	9.9e-20
Sopim09g025210	Legumin 11S_globulin	17	9.9e-20
Sopim09g010930	NAD_dependent epimerase/dehydratase	3	6.3205e-13
Sopim03g005580	Legumin 11S_globulin	3	6.3205e-13
Sopim06g076540	class I heat shock protein	2	2.40259e-09
Sopim02g072050	Os05g0272200 protein (Fragment)	2	2.40259e-09
Sopim03g096040	Mitochondrial peroxiredoxin (1_Cys Prx) with thioredoxin peroxidase activity	2	2.40259e-09
Sopim09g098120	DUF1264 domain protein	2	2.40259e-09
Sopim12g056390	Thaumatin_like protein	2	2.40259e-09
Sopim09g057670	FK506_binding protein 2	2	2.40259e-09
Sopim02g088100	Expansin	2	2.40259e-09
Sopim09g025210	Legumin 11S_globulin	9	9.9e-20
Sopim09g090150	Legumin 11S_globulin	7	9.9e-20
Sopim12g096930	Caleosin	2	7.77489e-13
Sopim09g072560	Legumin 11S_globulin	12	9.9e-20
Sopim09g082340	Vicilin_like protein (Fragment)	5	9.9e-20
Sopim09g008770	Group 3 late embryogenesis abundant protein	4	2.22045e-16
Sopim12g010820	Group 3 late embryogenesis abundant protein	3	6.3205e-13
Sopim07g053360	Seed biotin_containing protein SBP65	2	2.40259e-09
Sopim07g064170	Pectinesterase	2	2.40259e-09
Sopim07g064180	Pectinesterase	2	2.40259e-09
Sopim09g025210	Legumin 11S_globulin	4	2.22045e-16
Sopim09g090150	Legumin 11S_globulin	3	6.3205e-13
Sopim09g008770	Group 3 late embryogenesis abundant protein	2	2.40259e-09
Sopim09g072560	Legumin 11S_globulin	16	9.9e-20
Sopim09g090150	Legumin 11S_globulin	8	9.9e-20
Sopim05g053350	Desiccation_related protein PCC13_62	5	9.9e-20
Sopim06g076540	class I heat shock protein	3	6.3205e-13
Sopim02g032940	Aspartic proteinase	3	6.3205e-13
Sopim09g082340	Vicilin_like protein (Fragment)	3	2.22045e-16
Sopim07g064180	Pectinesterase	3	6.3205e-13
Sopim03g005580	Legumin 11S_globulin	3	9.9e-20
Sopim08g080620	Osmotin_like protein (Fragment)	2	2.40259e-09
Sopim10g049710	ATP_dependent Clp protease proteolytic subunit	2	2.40259e-09
Sopim02g084840	Dehydrin DHN1	2	2.40259e-09
Sopim09g090150	Legumin 11S_globulin	12	9.9e-20
Sopim09g072560	Legumin 11S_globulin	5	9.9e-20
Sopim03g005580	Legumin 11S_globulin	4	2.22045e-16
Sopim03g116390	Late embryogenesis abundant protein	3	6.3205e-13
Solyc09g025210.2.1	Legumin 11S_globulin	7	9.9e-20
Solyc09g072560.2.1	Legumin 11S_globulin	7	9.9e-20
Solyc02g070640.2.1	60S ribosomal protein L18a	3	6.3205e-13
Solyc06g065590.2.1	60S ribosomal protein L18a	3	6.3205e-13
Solyc08g016180.2.1	60S ribosomal protein L18a	3	6.3205e-13
Solyc09g082340.2.1	Vicilin_like protein (Fragment)	3	9.9e-20

## Sheet: proteins-only in SH
Table S5. Proteins identified only in wild species but not in tomato.
Proteins identified only in SH
PROTEINID	DESCRIPTION	PEPTIDES	PValue
Solyc06g051460.2.1	ATP-dependent chaperone ClpB	2	2.4e-09
Solyc10g080770.1.1	BZIP transcription factor	2	2.4e-09
Solyc01g099460.1.1	ATP-dependent DNA helicase	4	2.22e-16
