# Supplementary material for: Green-fruited Solanum habrochaites lacks fruit-specific carotenogenesis due to metabolic and structural blocks
Source: J Exp Bot. 2017 Oct 9;68(17):4803–19. doi: 10.1093/jxb/erx288 (PMC5853803; doi:10.1093/jxb/erx288)
Supplement: supplementary_table_S6 [file erx288_suppl_supplementary_table_s6.xlsx]

## Sheet: PS light reaction
Table S6. Abundance patterns of proteins involved in chromoplast formation in the fruits of wild species and tomato.
Proteins belonging to PS Light reaction functional class
PROTEIN ID	DESCRIPTION	Ratio (SP/SL)			Ratio (SG/SL)			Ratio (SH/SL)			MAPMAN CLASS				PATTERNS
		26	29	39	26	29	39	26	29	39					SP	SG	SH
Solyc01g007500	Photosystem II CP47 chlorophyll apoprotein	3.96158	NA	NA	40.5219	NA	NA	NA	NA	NA	PS Light reaction				ED	ED	NA
Solyc06g063370	Chlorophyll a_b binding protein 1A_ chloroplastic	13.7416	NA	NA	NA	NA	NA	NA	NA	NA	PS.lightreaction.photosystem II.LHC-II				ED	NA	NA
Solyc03g005780	Chlorophyll a_b binding protein 3C_like	4.66942	NA	NA	0.125	7.91117	NA	NA	NA	NA	PS.lightreaction.photosystem II.LHC-II				ED	EI	NA
Solyc08g067320	Chlorophyll a/b binding protein	4.66942	NA	NA	NA	NA	NA	NA	NA	NA	PS.lightreaction.photosystem II.LHC-II				ED	NA	NA
Solyc01g007530	Cytochrome b6	6.27097	NA	NA	NA	NA	NA	NA	NA	NA	PS.lightreaction.cytochrome b6/f.cytochrome b6 (CYB6)				ED	NA	NA
Solyc02g069460	Photosystem I reaction center subunit III	4.3558	NA	NA	0.217947	NA	NA	NA	NA	NA	PS.lightreaction.photosystem I.PSI polypeptide subunits				ED	ED	NA
Solyc12g006140	Chlorophyll a_b binding protein 37_ chloroplastic	NA	154.583	NA	0.111	9.11461	NA	NA	NA	NA	PS.lightreaction.photosystem II.LHC-II				LD	EI	NA
Solyc07g044860	Oxygen_evolving enhancer protein 2_ chloroplastic	NA	3.57957	0.218412	NA	3.44	NA	0.408123	NA	8.63488	PS.lightreaction.photosystem II.PSII polypeptide subunits				LD	EI	LI
Solyc06g060340	Chloroplast photosystem II_associated protein	NA	0.361682	NA	0.0998846	NA	NA	NA	NA	NA	PS.lightreaction.photosystem II.PSII polypeptide subunits				LD	ED	NA
Solyc12g005630.1.1	Cytochrome b6_f complex iron_sulfur subunit	NA	0.237641	NA	NA	NA	NA	NA	NA	NA	PS.lightreaction.cytochrome b6/f.iron sulfur subunit				LD	NA	NA
Solyc06g066000.1.1	ATP synthase subunit b_apos	NA	NA	0.0972447	NA	NA	NA	NA	NA	NA	PS.lightreaction.ATP synthase				LD	NA	NA
Solyc02g065400	Oxygenevolving enhancer protein 1 of photosystem II	NA	NA	NA	3.42302	NA	NA	NA	NA	NA	PS lightreaction photosystem II PSII polypeptide subunits				NA	ED	NA
Solyc10g007690	Chlorophyll ab binding protein 8 chloroplastic	NA	NA	NA	2.3591	NA	NA	NA	NA	NA	PS lightreaction photosystem I LHCI				NA	ED	NA
Solyc10g077010	Calmodulin 2	NA	NA	NA	18.3569	NA	NA	NA	NA	NA	PS lightreaction photosystem II PSII polypeptide subunits				NA	ED	NA
Solyc10g081170	Calmodulin2	NA	NA	NA	4.96539	NA	NA	NA	NA	NA	PS lightreaction photosystem II PSII polypeptide subunits				NA	ED	NA
Solyc01g007320.2.1	ATP synthase subunit beta chloroplastic	NA	NA	NA	0.0290018	6.10804	NA	3.02187	NA	NA	PS lightreaction ATP synthase beta subunit				NA	EI	ED
Solyc02g070940	Chlorophyll a/b binding protein	NA	NA	NA	0.156253	7.68963	NA	NA	NA	NA	PS lightreaction photosystem II LHCII				NA	EI	NA
Solyc02g070980	Chlorophyll a/b binding protein	NA	NA	NA	0.156253	7.68963	NA	NA	NA	NA	PS lightreaction photosystem II LHCII				NA	EI	NA
Solyc02g070990	Chlorophyll a/b binding protein	NA	NA	NA	0.156253	7.68963	NA	NA	NA	NA	PS lightreaction photosystem II LHCII				NA	EI	NA
Solyc02g071000	Chlorophyll a/b binding protein	NA	NA	NA	0.156253	7.68963	NA	NA	NA	NA	PS lightreaction photosystem II LHCII				NA	EI	NA
Solyc02g090030.2.1	Oxygenevolving enhancer protein 1 of photosystem II	NA	NA	NA	NA	3.14061	NA	5.77977	NA	NA	PS lightreaction photosystem II PSII polypeptide subunits				NA	EI	ED
Solyc03g005760	Chlorophyll ab binding protein 3Clike	NA	NA	NA	0.0755204	7.91117	NA	NA	NA	NA	PS lightreaction photosystem II LHCII				NA	EI	NA
Solyc03g005770	Chlorophyll ab binding protein 3Clike	NA	NA	NA	0.159	7.91117	NA	NA	NA	NA	PS lightreaction photosystem II LHCII				NA	EI	NA
Solyc04g082010	Plastocyanin	NA	NA	NA	NA	4.1821	NA	NA	NA	NA	PS lightreaction other electron carrier ox/red plastocyanin				NA	EI	NA
Solyc06g063330	Vtype ATP synthase alpha chain	NA	NA	NA	NA	6.03524	NA	NA	NA	NA	PS lightreaction ATP synthase				NA	EI	NA
Solyc07g006560	Hypersensitive response assisting protein	NA	NA	NA	NA	7.08928	NA	NA	NA	NA	PS lightreaction photosystem II PSII polypeptide subunits				NA	EI	NA
Solyc07g047850	Chlorophyll ab binding protein 4 chloroplastic	NA	NA	NA	0.124	8.77934	NA	NA	NA	NA	PS lightreaction photosystem II PSII polypeptide subunits				NA	EI	NA
Solyc12g055800	Vtype ATP synthase alpha chain	NA	NA	NA	0.282431	2.39272	NA	NA	NA	NA	PS lightreaction ATP synthase				NA	EI	NA
Solyc12g099440	Fatty acid oxidation complex subunit alpha	NA	NA	NA	NA	8.34893	NA	NA	NA	NA	PS lightreaction photosystem II PSII polypeptide subunits				NA	EI	NA
Solyc00g014830	NADHquinone oxidoreductase subunit D	NA	NA	NA	0.0346783	NA	NA	NA	NA	NA	PS lightreaction cyclic electron flowchlororespiration				NA	ED	NA
Solyc00g042130	ATP synthase subunit alpha	NA	NA	NA	0.14811	NA	NA	NA	NA	NA	PS lightreaction ATP synthase alpha subunit				NA	ED	NA
Solyc01g007380	Apocytochrome f	NA	NA	NA	0.0710281	NA	NA	NA	NA	NA	PS lightreaction cytochrome b6/f apocytochrome f CYF				NA	ED	NA
Solyc01g105030.2.1	Chlorophyll ab binding protein chloroplastic	NA	NA	NA	0.0813083	NA	NA	NA	NA	0.147994	PS lightreaction photosystem II LHCII				NA	ED	LD
Solyc01g105050.2.1	Chlorophyll ab binding protein chloroplastic	NA	NA	NA	0.0813083	NA	NA	NA	4.88745	NA	PS lightreaction photosystem II LHCII				NA	ED	EI
Solyc01g106090	Photosystem II oxygen evolving complex protein PsbP	NA	NA	NA	0.327397	NA	NA	NA	NA	NA	PS lightreaction photosystem II PSII polypeptide subunits				NA	ED	NA
Solyc01g111760	Vtype ATP synthase beta chain	NA	NA	NA	0.0930039	NA	NA	NA	NA	NA	PS lightreaction ATP synthase				NA	ED	NA
Solyc02g021650	DNA damagebinding protein 1	NA	NA	NA	0.0697952	NA	NA	NA	NA	NA	stress abiotic light				NA	ED	NA
Solyc02g069450	Photosystem I reaction center subunit III	NA	NA	NA	0.217947	NA	NA	NA	NA	NA	PS lightreaction photosystem I PSI polypeptide subunits				NA	ED	NA
Solyc02g080540	ATP synthase gamma chain	NA	NA	NA	0.215701	NA	NA	NA	NA	NA	PS lightreaction ATP synthase gamma chain				NA	ED	NA
Solyc03g111340	Ubiquitinlike modifieractivating enzyme 5	NA	NA	NA	0.302159	NA	NA	NA	NA	NA	PS lightreaction cyclic electron flowchlororespiration				NA	ED	NA
Solyc03g112070	Phosphoglycerate dehydrogenase	NA	NA	NA	0.34642	NA	NA	NA	NA	NA	PS lightreaction photosystem I LHCI				NA	ED	NA
Solyc03g116620	Phospholipase D	NA	NA	NA	0.0260272	NA	NA	NA	NA	NA	PS lightreaction other electron carrier ox/red plastocyanin				NA	ED	NA
Solyc03g123830	Phosphoglycerate dehydrogenase	NA	NA	NA	0.123039	NA	NA	NA	NA	NA	PS lightreaction photosystem I LHCI				NA	ED	NA
Solyc05g023720	Apocytochrome f	NA	NA	NA	0.0857872	NA	NA	NA	NA	NA	PS lightreaction cytochrome b6/f apocytochrome f CYF				NA	ED	NA
Solyc06g068090	Phospholipase D	NA	NA	NA	0.0518423	NA	NA	NA	NA	0.152368	PS lightreaction other electron carrier ox/red plastocyanin				NA	ED	LD
Solyc06g072540	ATP synthase subunit alpha chloroplastic	NA	NA	NA	0.15818	NA	NA	NA	NA	NA	PS lightreaction ATP synthase alpha subunit				NA	ED	NA
Solyc06g082940	Photosystem I reaction center subunit XI	NA	NA	NA	0.426889	NA	NA	NA	NA	NA	PS lightreaction photosystem I PSI polypeptide subunits				NA	ED	NA
Solyc06g082950	Photosystem I reaction center subunit XI	NA	NA	NA	0.426889	NA	NA	NA	NA	NA	PS lightreaction photosystem I PSI polypeptide subunits				NA	ED	NA
Solyc07g066310	photosystem II polypeptide	NA	NA	NA	0.0750932	NA	NA	NA	NA	NA	PS lightreaction photosystem II PSII polypeptide subunits				NA	ED	NA
Solyc08g066790	Phospholipase D	NA	NA	NA	0.0364954	NA	NA	NA	NA	NA	PS lightreaction other electron carrier ox/red plastocyanin				NA	ED	NA
Solyc08g066800	Phospholipase D	NA	NA	NA	0.0205963	NA	NA	NA	NA	NA	PS lightreaction other electron carrier ox/red plastocyanin				NA	ED	NA
Solyc08g067330	Chlorophyll ab binding protein 3Clike	NA	NA	NA	0.183149	NA	NA	NA	NA	NA	PS lightreaction photosystem II LHCII				NA	ED	NA
Solyc09g014520.2.1	Chlorophyll ab binding protein 6A chloroplastic	NA	NA	NA	0.303502	NA	NA	NA	NA	3.02915	PS lightreaction photosystem II LHCII				NA	ED	LI
Solyc10g045220	Apocytochrome f	NA	NA	NA	0.0788609	NA	NA	NA	NA	NA	PS lightreaction cytochrome b6/f apocytochrome f CYF				NA	ED	NA
Solyc10g049890	Phosphoglycerate dehydrogenase	NA	NA	NA	0.268835	NA	NA	NA	NA	NA	PS lightreaction photosystem I LHCI				NA	ED	NA
Solyc10g055670	Vtype ATP synthase beta chain	NA	NA	NA	0.254177	NA	NA	NA	NA	NA	PS lightreaction ATP synthase				NA	ED	NA
Solyc10g081240	Protein grpE	NA	NA	NA	0.181564	NA	NA	NA	NA	NA	PS lightreaction photosystem II PSII polypeptide subunits				NA	ED	NA
Solyc10g081440	NADH cytochrome b5 reductase	NA	NA	NA	0.196928	NA	NA	NA	NA	NA	PS lightreaction photosystem II PSII polypeptide subunits				NA	ED	NA
Solyc11g039980	ATP synthase subunit alpha	NA	NA	NA	0.140422	NA	NA	NA	NA	NA	PS lightreaction ATP synthase alpha subunit				NA	ED	NA
Solyc11g070030	NADHquinone oxidoreductase subunit B	NA	NA	NA	0.357877	NA	NA	NA	NA	NA	PS lightreaction NADH DH				NA	ED	NA
Solyc02g083810	FerredoxinNADP reductase	NA	NA	NA	NA	0.242651	NA	NA	NA	NA	PS lightreaction other electron carrier ox/red ferredoxin reductase				NA	ED	NA
Solyc05g008450	Oxidoreductase FAD/NADPbinding domain protein	NA	NA	NA	NA	NA	0.120006	NA	NA	NA	PS lightreaction other electron carrier ox/red ferredoxin oxireductase				NA	LD	NA
Solyc02g065400.2.1	Oxygen-evolving enhancer protein 1 of photosystem II	NA	NA	NA	NA	NA	NA	4.3262	NA	NA	PS lightreaction photosystem II PSII polypeptide subunits				NA	NA	ED
Solyc02g079950.2.1	Oxygen-evolving enhancer protein 3	NA	NA	NA	NA	NA	NA	3.55664	6.49898	NA	PS lightreaction photosystem II PSII polypeptide subunits				NA	NA	EI
Solyc07g066150.1.1	Photosystem I reaction center subunit V	NA	NA	NA	NA	NA	NA	0.22057	NA	NA	PS lightreaction photosystem I PSI polypeptide subunits				NA	NA	ED
Solyc08g075100.2.1	Alpha/beta superfamily hydrolase	NA	NA	NA	NA	NA	NA	NA	0.00134413	NA	PS lightreaction cyclic electron flow-chlororespiration				NA	NA	ED
Solyc12g007170.1.1	Fatty acid oxidation complex subunit alpha	NA	NA	NA	NA	NA	NA	NA	0.0417666	0.00493966	PS lightreaction photosystem II PSII polypeptide subunits				NA	NA	LD
Solyc04g007260.2.1	Thioesterase superfamily	NA	NA	NA	NA	NA	NA	NA	NA	0.000574178	PS lightreaction photosystem II PSII polypeptide subunits				NA	NA	LD
	SP-SL SG-SL SH-SL	26	29	39	26	29	39	26	29	39

## Sheet: PS Calvin cycle
Table S6. Abundance patterns of proteins involved in chromoplast formation in the fruits of wild species and tomato.
Proteins belonging to PS Calvin cycle functional class
PROTEIN ID	DESCRIPTION	Ratio (SP/SL)			Ratio (SG/SL)			Ratio (SH/SL)			MAPMAN CLASS				PATTERNS
		26	29	39	26	29	39	26	29	39					SP	SG	SH
Solyc01g007330.2.1	Ribulose bisphosphate carboxylase large chain	4.66657	0.346	0.396	0.217	NA	3.16	NA	NA	0.031	PS Calvin cycle				ED	LI	LD
Solyc09g009260.2.1	Fructose_bisphosphate aldolase	3.47908	0.283	0.337	0.385	NA	0.374	NA	NA	NA	PS Calvin cycle				ED	ST	NA
Solyc10g083570.1.1	Fructose_bisphosphate aldolase	3.42804	0.23	0.356	0.403	6.06	NA	NA	NA	NA	PS Calvin cycle				ED	EI	NA
Solyc05g050970	Transketolase 1	3.06238	NA	NA	0.271	6.41	NA	NA	NA	NA	PS.calvin cycle.transketolase				ED	EI	NA
Solyc12g094640	Glyceraldehyde_3_phosphate dehydrogenase B	7.55374	NA	NA	NA	NA	NA	NA	NA	NA	PS.calvin cycle.GAP				ED	NA	NA
Solyc01g110360	Fructose_bisphosphate aldolase	4.70678	NA	NA	0.395	NA	NA	NA	NA	NA	PS.calvin cycle.aldolase				ED	ED	NA
Solyc10g018300	Transketolase 1	3.58242	NA	NA	NA	NA	NA	NA	NA	NA	PS.calvin cycle.transketolase				ED	NA	NA
Solyc02g063150	Ribulose bisphosphate carboxylase small chain	8.10197	NA	NA	NA	NA	NA	NA	NA	NA	PS.calvin cycle.rubisco small subunit				ED	NA	NA
Solyc03g034220	Ribulose bisphosphate carboxylase small chain	6.10868	14.7257	NA	NA	NA	NA	NA	NA	NA	PS.calvin cycle.rubisco small subunit				EI	NA	NA
Solyc07g066610.2.1	Phosphoglycerate kinase	3.58271	0.314	0.392	0.0925418	NA	NA	2.51	NA	NA	PS.calvin cycle.phosphoglycerate kinase				ED	ED	ED
Solyc02g084440.2.1	Fructose_bisphosphate aldolase	NA	46.4235	0.063	0.389	NA	NA	NA	NA	3.53	PS.calvin cycle.aldolase				LD	ED	LI
Solyc09g011080.2.1	Ribulose_1 5_bisphosphate carboxylase/oxygenase activase 1	0.0750128	0.244279	NA	NA	0.23	NA	NA	NA	0.483	PS Calvin cycle				EI	LD	LD
Solyc07g066600.2.1	Phosphoglycerate kinase	NA	0.249937	0.11	7.04	NA	NA	NA	NA	NA	PS.calvin cycle.phosphoglycerate kinase				LD	ED	NA
Solyc04g009030.2.1	Glyceraldehyde_3_phosphate dehydrogenase	NA	0.183813	NA	NA	4.37	NA	5.67	2.75	NA	PS.calvin cycle.GAP				ED	EI	ED
Solyc06g005490	Triosephosphate isomerase	NA	0.289668	NA	NA	NA	0.032	NA	NA	NA	PS.calvin cycle.TPI				ED	LD	NA
Solyc04g011510.2.1	Triosephosphate isomerase	NA	0.352	NA	NA	26.27	NA	NA	0.22	NA	PS.calvin cycle.TPI				ED	EI	LD
Solyc05g008600.2.1	Fructose_bisphosphate aldolase	NA	NA	0.171488	0.396	NA	NA	NA	NA	NA	PS.calvin cycle.aldolase				LD	ED	NA
Solyc07g065900	Fructosebisphosphate aldolase	NA	NA	NA	13.9864	NA	NA	NA	NA	NA	PS calvin cycle aldolase				NA	ED	NA
Solyc01g028810	chaperonin	NA	NA	NA	0.221	7.82024	NA	NA	NA	NA	PS calvin cycle rubisco interacting				NA	EI	NA
Solyc11g069790	chaperonin	NA	NA	NA	0.179	4.13798	NA	NA	NA	NA	PS calvin cycle rubisco interacting				NA	EI	NA
Solyc01g060470	Importin alpha1b subunit	NA	NA	NA	0.163471	NA	NA	NA	NA	NA	PS calvin cycle rubisco interacting				NA	ED	NA
Solyc01g100390	Pyrophosphateenergized proton pump	NA	NA	NA	0.00916105	NA	NA	NA	NA	NA	PS calvin cycle rubisco small subunit				NA	ED	NA
Solyc01g100720	Importin alpha1b subunit	NA	NA	NA	0.24691	NA	NA	NA	NA	NA	PS calvin cycle rubisco interacting				NA	ED	NA
Solyc03g117480	Pyrophosphateenergized proton pump Pyrophosphateenergized inorganic pyrophosphatase H+PPase	NA	NA	NA	0.124423	NA	NA	NA	NA	NA	PS calvin cycle rubisco interacting				NA	ED	NA
Solyc03g120850	chaperonin	NA	NA	NA	0.144456	NA	NA	5.74	4.25	NA	PS calvin cycle FBPase				NA	ED	ED
Solyc04g071340	Fructose1 6bisphosphatase class 1	NA	NA	NA	0.30912	NA	NA	NA	NA	NA	PS calvin cycle GAP				NA	ED	NA
Solyc04g082630	Glyceraldehyde3phosphate dehydrogenase B	NA	NA	NA	0.38825	NA	NA	NA	NA	NA	PS calvin cycle GAP				NA	ED	NA
Solyc05g052600	Importin alpha1b subunit	NA	NA	NA	0.120484	NA	NA	NA	NA	NA	Fructose1 6bisphosphatase class 1				NA	ED	NA
Solyc06g009750	Fructose1 6bisphosphatase class 1	NA	NA	NA	0.213283	NA	NA	NA	NA	NA	PS calvin cycle sedoheptulose bisphosphatase				NA	ED	NA
Solyc06g068240	Pyrophosphateenergized proton pump	NA	NA	NA	0.172599	NA	NA	NA	NA	NA	PS calvin cycle rubisco interacting				NA	ED	NA
Solyc06g075010	chaperonin	NA	NA	NA	0.243325	NA	NA	NA	NA	NA	PS calvin cycle rubisco small subunit				NA	ED	NA
Solyc07g007600	Pyrophosphateenergized proton pump	NA	NA	NA	0.0115681	NA	NA	NA	NA	NA	PS calvin cycle rubisco interacting				NA	ED	NA
Solyc08g041890	Importin alpha1b subunit	NA	NA	NA	0.181028	NA	NA	NA	NA	NA	PS calvin cycle rubisco interacting				NA	ED	NA
Solyc08g076220	Phosphoribulokinase/uridine kinase	NA	NA	NA	0.399346	NA	NA	NA	NA	NA	PS calvin cycle PRK				NA	ED	NA
Solyc09g011810	Fructose1 6bisphosphatase class 1	NA	NA	NA	0.0322886	NA	NA	NA	NA	NA	PS calvin cycle FBPase				NA	ED	NA
Solyc10g018300	Transketolase 1	NA	NA	NA	0.271336	NA	NA	NA	NA	NA	PS calvin cycle transketolase				NA	ED	NA
Solyc10g047430	Ribulose bisphosphate carboxylase large chain Fragment	NA	NA	NA	0.268791	NA	NA	NA	NA	NA	PS Calvin cycle				NA	ED	NA
Solyc10g086580.1.1	Ribulose1 5bisphosphate carboxylase/oxygenase activase 1	NA	NA	NA	0.46031	0.0436592	NA	NA	NA	4.14	PS Calvin cycle				NA	ED	LI
Solyc12g009840	Pyrophosphateenergized proton pump	NA	NA	NA	NA	0.00916105	NA	NA	NA	NA	PS Calvin cycle				NA	LD	NA
Solyc12g043020	Dihydroxyacid dehydratase	NA	NA	NA	NA	0.063961	NA	NA	NA	NA	PS calvin cycle aldolase				NA	LD	NA
Solyc01g111120	Triosephosphate isomerase	NA	NA	NA	NA	NA	0.311303	NA	NA	NA	PS Calvin cycle				NA	LD	NA
Solyc02g020940.2.1	Glyceraldehyde-3-phosphate dehydrogenase	NA	NA	NA	NA	NA	NA	4.21391	3.82228	NA	PS calvin cycle GAP				NA	NA	ED
Solyc01g100720.2.1	Importin alpha-1b subunit	NA	NA	NA	NA	NA	NA	NA	0.01779	NA	PS calvin cycle rubisco interacting				NA	NA	LD
Solyc02g085220.2.1	Transforming growth factor-beta receptor-associated protein 1	NA	NA	NA	NA	NA	NA	NA	0.0265815	NA	PS calvin cycle rubisco small subunit				NA	NA	LD

## Sheet: PS photorespiration
Table S6. Abundance patterns of proteins involved in chromoplast formation in the fruits of wild species and tomato.
Proteins belonging to PS photorespiration functional class
PROTEIN ID	DESCRIPTION	Ratio (SP/SL)			Ratio (SG/SL)			Ratio (SH/SL)			MAPMAN CLASS				PATTERNS
		26	29	39	26	29	39	26	29	39					SP	SG	SH
Solyc02g091560	Serine hydroxymethyltransferase	4.23401	NA	NA	NA	NA	NA	0.138375	NA	NA	PS Photorespiration				ED	NA	ED
Solyc12g099930	Serine_glyoxylate aminotransferase	7.86181	NA	NA	NA	NA	NA	NA	NA	NA	PS Photorespiration				ED	NA	NA
Solyc01g111630	Glyoxylate/hydroxypyruvate reductase B	3.46229	NA	NA	NA	NA	NA	NA	NA	NA	PS.photorespiration.hydroxypyruvate reductase				ED	NA	NA
Solyc07g056540	L_lactate dehydrogenase	7.14944	NA	NA	NA	4.35	10.45	NA	NA	10.4593	PS.photorespiration.glycolate oxydase				ED	LI	LI
Solyc03g120430	Glycerate kinase	6.28147	NA	NA	NA	NA	NA	NA	NA	NA	PS.photorespiration.glycerate kinase				ED	NA	NA
Solyc10g007600.2.1	Llactate dehydrogenase	NA	NA	NA	0.442	5.68699	8.22357	NA	0.183546	NA	PS photorespiration glycolate oxydase				NA	LI	LD
Solyc08g048250	Llactate dehydrogenase	NA	NA	NA	NA	NA	NA	NA	NA	16.3422	PS photorespiration glycolate oxydase				NA	NA	LI
Solyc03g111640	Eukaryotic translation initiation factor 4 gamma 2 Fragment	NA	NA	NA	NA	NA	NA	0.0534167	NA	NA	PS photorespiration glycolate oxydase				NA	NA	ED
Solyc04g076790	Serine hydroxymethyltransferase	NA	NA	NA	NA	NA	NA	0.129053	NA	NA	PS photorespiration serine hydroxymethyltransferase				NA	NA	ED
Solyc08g007040	Glycine cleavage system H protein 1	NA	NA	NA	NA	NA	NA	0.02058	NA	NA	PS photorespiration glycine cleavage H protein				NA	NA	ED
Solyc08g065220	Glycine dehydrogenase P protein	NA	NA	NA	NA	NA	NA	0.179329	NA	NA	PS photorespiration glycine cleavage P subunit				NA	NA	ED

## Sheet: Secondary metabolism
Table S6. Abundance patterns of proteins involved in chromoplast formation in the fruits of wild species and tomato.
Proteins belonging to Secondary metabolism functional class
PROTEIN ID	DESCRIPTION	Ratio (SP/SL)			Ratio (SG/SL)			Ratio (SH/SL)			MAPMAN CLASS				PATTERNS
		26	29	39	26	29	39	26	29	39					SP	SG	SH
Solyc03g025320	Hydroxycinnamoyl transferase	4.67324	NA	NA	NA	NA	NA	NA	NA	NA	secondary metabolism				ED	NA	NA
Solyc08g075210	Acyltransferase_like protein	16.1814	NA	4.09008	NA	NA	NA	NA	NA	NA	secondary metabolism.phenylpropanoids				LD	NA	NA
Solyc01g087260.2.1	Carotenoid cleavage dioxygenase 1B	6.21	NA	NA	0.00197444	NA	NA	NA	NA	NA	secondary metabolsim carotenoids ABA				ED	ED	NA
Solyc03g097700	O_methyltransferase	NA	NA	13.3708	NA	NA	NA	NA	NA	NA	secondary metabolism.phenylpropanoids				LI	NA	NA
Solyc01g088400	CER1	NA	NA	34.1453	NA	NA	NA	NA	NA	NA	secondary metabolism.wax				LI	NA	NA
Solyc02g081170.2.1	Plastid_lipid_associated protein_ chloroplastic	NA	NA	9.17	NA	NA	NA	NA	NA	NA	secondary metabolism carotenoids				LI	NA	NA
Solyc08g005770.2.1	Alcohol acetyltransferase	NA	NA	0.184282	NA	NA	NA	NA	NA	NA	secondary metabolism.phenylpropanoids				LD	NA	NA
Solyc05g055760.2.1	Isopentenyl_diphosphate delta_isomerase	NA	NA	NA	NA	13.5884	NA	NA	NA	NA	secondary metabolism carotenoids				NA	LD	NA
Solyc04g040190.1.1	Lycopene beta_cyclase 1	NA	NA	NA	NA	NA	NA	NA	0.0159	NA	secondary metabolism carotenoids				NA	NA	LD
Solyc09g008920.2.1	Geranylgeranyl pyrophosphate synthase	NA	NA	NA	NA	NA	NA	NA	0.0408385	NA	secondary metabolism carotenoids				NA	NA	LD
Solyc10g081650.1.1	Carotenoid isomerase_ chloroplastic	NA	NA	NA	NA	NA	NA	NA	0.0138774	NA	secondary metabolism carotenoids				NA	NA	LD

## Sheet: Tetrapyrrole biosynthesis
Table S6. Abundance patterns of proteins involved in chromoplast formation in the fruits of wild species and tomato.
Proteins belonging to tetrapyrrole biosynthesis functional class
PROTEIN ID	DESCRIPTION	Ratio (SP/SL)			Ratio (SG/SL)			Ratio (SH/SL)			MAPMAN CLASS				PATTERNS
		26	29	39	26	29	39	26	29	39					SP	SG	SH
Solyc01g079090	Protoporphyrinogen oxidase	3.32299	NA	NA	0.17677	NA	NA	NA	NA	0.0212149	tetrapyrrole synthesis.protoporphyrin IX oxidase				ED	ED	LD
Solyc04g009200.2.1	Glutamate_1_semialdehyde_2 1_aminomutase	NA	0.222863	NA	0.312278	NA	NA	NA	NA	NA	tetrapyrrole synthesis.GSA				LD	ED	NA
Solyc07g061790.2.1	Heme_binding protein 2	NA	NA	0.345522	NA	NA	NA	NA	NA	NA	tetrapyrrole synthesis.unspecified				LD	NA	NA
Solyc07g061800	Hemebinding protein 2	NA	NA	NA	104.122	7.95171	NA	NA	NA	NA	tetrapyrrole synthesis unspecified				NA	ED	NA
Solyc12g099440	Fatty acid oxidation complex subunit alpha	NA	NA	NA	NA	8.34893	NA	NA	NA	NA	tetrapyrrole synthesis ALA dehydratase				NA	LD	NA
Solyc00g257110	HATPase	NA	NA	NA	0.0821888	NA	NA	NA	NA	NA	tetrapyrrole synthesis ALA dehydratase				NA	ED	NA
Solyc01g102410	GlutaminyltRNA synthetase	NA	NA	NA	0.040573	NA	NA	NA	NA	NA	tetrapyrrole synthesis glutRNA synthetase				NA	ED	NA
Solyc03g082660	Major facilitator superfamily domain containing protein 5	NA	NA	NA	0.139022	NA	NA	NA	NA	NA	tetrapyrrole synthesis GSA				NA	ED	NA
Solyc03g113400	HATPase	NA	NA	NA	0.0851655	NA	NA	NA	NA	NA	tetrapyrrole synthesis ALA dehydratase				NA	ED	NA
Solyc05g052920	Folylpolyglutamate synthase	NA	NA	NA	0.0454714	NA	NA	NA	NA	NA	tetrapyrrole synthesis ALA dehydratase				NA	ED	NA
Solyc05g056580	Dehydrationresponsive family protein	NA	NA	NA	0.0942335	NA	NA	NA	NA	NA	tetrapyrrole synthesis ALA dehydratase				NA	ED	NA
Solyc06g071100	HATPase	NA	NA	NA	0.0820133	NA	NA	NA	NA	NA	tetrapyrrole synthesis ALA dehydratase				NA	ED	NA
Solyc06g075340	Carbamoylphosphate synthase large chain	NA	NA	NA	0.0180358	NA	0.141125	NA	NA	NA	tetrapyrrole synthesis ALA dehydratase				NA	LI	NA
Solyc07g005040	HATPase	NA	NA	NA	0.035819	NA	NA	NA	NA	NA	tetrapyrrole synthesis ALA dehydratase				NA	ED	NA
Solyc07g005940	Vacuolar ATPase subunit H protein	NA	NA	NA	0.00317138	NA	NA	NA	NA	NA	tetrapyrrole synthesis ALA dehydratase				NA	ED	NA
Solyc07g017780	HATPase	NA	NA	NA	0.061184	NA	NA	NA	NA	NA	tetrapyrrole synthesis ALA dehydratase				NA	ED	NA
Solyc08g066750	Major facilitator superfamily domain containing protein 5	NA	NA	NA	0.139022	NA	NA	NA	NA	NA	tetrapyrrole synthesis GSA				NA	ED	NA
Solyc08g078200	HATPase	NA	NA	NA	0.0492752	NA	NA	NA	NA	NA	tetrapyrrole synthesis ALA dehydratase				NA	ED	NA
Solyc12g010360	HATPase	NA	NA	NA	0.133947	NA	NA	NA	NA	NA	tetrapyrrole synthesis ALA dehydratase				NA	ED	NA
Solyc07g054210	Protochlorophyllide reductase like protein	NA	NA	NA	NA	NA	0.260985	NA	NA	NA	tetrapyrrole synthesis protochlorophyllide reductase				NA	LD	NA
Solyc12g009470	Heme oxygenase 1	NA	NA	NA	NA	NA		NA	NA	NA	tetrapyrrole synthesis heme oxygenase				NA	LD	NA
Solyc09g065620.2.1	Chlorophyllase 1	NA	NA	NA	NA	NA	NA	16.811	NA	NA	tetrapyrrole synthesis unspecified				NA	NA	ED
Solyc11g069150.1.1	Proteasome subunit beta type	NA	NA	NA	NA	NA	NA	7.18096	NA	NA	tetrapyrrole synthesis ALA dehydratase				NA	NA	ED
Solyc01g112290.2.1	Glutamyl-tRNA synthetase	NA	NA	NA	NA	NA	NA	NA	0.00227617	NA	tetrapyrrole synthesis glu-tRNA synthetase				NA	NA	ED
Solyc03g005080.2.1	Protoporphyrinogen IX oxidase	NA	NA	NA	NA	NA	NA	NA	0.0928712	NA	tetrapyrrole synthesis protoporphyrin IX oxidase				NA	NA	ED
Solyc07g005940.2.1	Vacuolar ATPase subunit H protein	NA	NA	NA	NA	NA	NA	NA	0.00466165	NA	tetrapyrrole synthesis ALA dehydratase				NA	NA	ED
Solyc08g069030.2.1	Delta-aminolevulinic acid dehydratase	NA	NA	NA	NA	NA	NA	NA	0.130406	NA	tetrapyrrole synthesis ALA dehydratase				NA	NA	ED
Solyc02g084920.2.1	Proteasome subunit beta type	NA	NA	NA	NA	NA	NA	NA	NA	0.131171	tetrapyrrole synthesis GSA				NA	NA	LD
Solyc03g093680.2.1	Mago nashi-like protein 2	NA	NA	NA	NA	NA	NA	NA	NA	0.000105322	tetrapyrrole synthesis GSA				NA	NA	LD
Solyc04g015750.2.1	Magnesium chelatase H subunit	NA	NA	NA	NA	NA	NA	NA	NA	0.0235138	tetrapyrrole synthesis magnesium chelatase				NA	NA	LD
Solyc07g054210.2.1	Protochlorophyllide reductase like protein	NA	NA	NA	NA	NA	NA	NA	NA	0.0555592	tetrapyrrole synthesis protochlorophyllide reductase				NA	NA	LD

## Sheet: Lipid metabolism
Table S6. Abundance patterns of proteins involved in chromoplast formation in the fruits of wild species and tomato.
Proteins belonging to Lipid metabolism functional class
PROTEIN ID	DESCRIPTION	Ratio (SP/SL)			Ratio (SG/SL)			Ratio (SH/SL)			MAPMAN CLASS				PATTERNS
		26	29	39	26	29	39	26	29	39					SP	SG	SH
Solyc12g099440	Fatty acid oxidation complex subunit alpha	4.75791	NA	NA	NA	8.34	NA	NA	NA	NA	lipid metabolism				ED	EI	NA
Solyc08g016170	3_oxoacyl_(Acyl carrier protein) synthase II	6.77718	NA	NA	NA	NA	NA	NA	NA	NA	lipid metabolism				ED	NA	NA
Solyc04g008740	Pyruvate kinase	3.34487	NA	NA	0.189	NA	NA	NA	NA	NA	glycolysis.plastid branch.pyruvate kinase (PK), lipid metabolism.FA synthesis and FA elongation.pyruvate kinase				ED	ED	NA
Solyc09g013080	Acetyl_coenzyme A carboxylase carboxyl transferase subunit alpha	15.6239	NA	NA	0.002	NA	NA	NA	NA	NA	lipid metabolism.FA synthesis and FA elongation.Acetyl CoA Carboxylation.heteromeric Complex.alpha Carboxyltransferase				ED	ED	NA
Solyc01g100360	Dihydrolipoyl dehydrogenase	7.01587	NA	NA	NA	NA	NA	NA	NA	NA	lipid metabolism.FA synthesis and FA elongation.pyruvate DH, redox.ascorbate and glutathione.glutathione				ED	NA	NA
Solyc03g005020	Lipase	NA	NA	5.09381	NA	NA	NA	NA	NA	NA	lipid metabolism.lipid degradation.lipases.triacylglycerol lipase				LI	NA	NA
Solyc06g068090.2.1	Phospholipase D	NA	NA	0.158558	0.051	NA	NA	NA	NA	NA	lipid metabolism.lipid degradation.lysophospholipases				LD	ED	NA
Solyc08g063080.2.1	UDP_sulfoquinovose synthase	NA	NA	0.34889	NA	NA	NA	NA	NA	NA	lipid metabolism.glycolipid synthesis.UDP-sulfoquinovose synthase				LD	NA	NA
Solyc10g078740.1.1	Enoyl reductase	NA	NA	0.131672	NA	NA	NA	NA	0.026	NA	lipid metabolism.FA synthesis and FA elongation.enoyl ACP reductase				LD	NA	ED
Solyc02g079750	Flavoprotein wrbA	NA	NA	NA	28.9751	NA	NA	NA	NA	NA	lipid metabolism exotics steroids squalene etc				NA	ED	NA
Solyc03g112440	Oleosin	NA	NA	NA	6.65043	669.738	NA	NA	NA	NA	lipid metabolism TAG synthesis				NA	EI	NA
Solyc06g034040	Oleosin	NA	NA	NA	5.25193	NA	NA	NA	NA	NA	lipid metabolism TAG synthesis				NA	ED	NA
Solyc06g071910	3oxoacylreductase	NA	NA	NA	5.63404	NA	NA	NA	NA	NA	lipid metabolism FA synthesis and FA elongation ACP oxoacyl reductase				NA	ED	NA
Solyc10g005430	Flavoprotein wrbA	NA	NA	NA	10.5913	NA	NA	NA	NA	NA	lipid metabolism exotics steroids squalene etc				NA	ED	NA
Solyc12g010920	Oleosin	NA	NA	NA	10.9327	5.64262	0.00188432	NA	NA	NA	lipid metabolism TAG synthesis				NA	CD	NA
Solyc12g017460	GDSL esterase/lipase	NA	NA	NA	4.10714	NA	NA	NA	NA	NA	lipid metabolism lipid degradation lipases				NA	ED	NA
Solyc00g006800	Transaldolase	NA	NA	NA	NA	12.9889	NA	NA	NA	NA	lipid metabolism FA synthesis and FA elongation long chain fatty acid CoA ligase				NA	EI	NA
Solyc01g008330	AcetylCoA carboxylase biotin carboxylase	NA	NA	NA	NA	3.29524	NA	NA	NA	NA	lipid metabolism FA synthesis and FA elongation acetyl CoA carboxylation heteromeric complex biotin carboxylase				NA	EI	NA
Solyc03g025730	Tubulin beta chain	NA	NA	NA	0.13	4.75562	NA	NA	NA	NA	lipid metabolism FA synthesis and FA elongation acyl CoA ligase				NA	EI	NA
Solyc03g118760	Tubulin beta chain	NA	NA	NA	0.122	4.77534	NA	NA	NA	NA	lipid metabolism FA synthesis and FA elongation acyl CoA ligase				NA	EI	NA
Solyc04g081490	Tubulin beta1 chain	NA	NA	NA	0.169	4.75562	NA	NA	NA	NA	lipid metabolism FA synthesis and FA elongation acyl CoA ligase				NA	EI	NA
Solyc04g082010	Plastocyanin	NA	NA	NA	NA	4.1821	NA	NA	NA	NA	lipid metabolism lipid degradation lysophospholipases phospholipase D				NA	EI	NA
Solyc05g054760	Dehydroascorbate reductase Fragment	NA	NA	NA	0.195	4.16094	NA	NA	NA	NA	lipid metabolism FA synthesis and FA elongation long chain fatty acid CoA ligase				NA	EI	NA
Solyc06g005910	Tubulin beta chain	NA	NA	NA	0.131	4.83652	NA	NA	NA	NA	lipid metabolism FA synthesis and FA elongation acyl CoA ligase				NA	EI	NA
Solyc06g035970	Tubulin beta chain	NA	NA	NA	0.119	5.14175	NA	NA	NA	NA	lipid metabolism FA synthesis and FA elongation acyl CoA ligase				NA	EI	NA
Solyc06g076640	Tubulin beta chain	NA	NA	NA	0.134	4.77534	NA	NA	NA	NA	lipid metabolism FA synthesis and FA elongation acyl CoA ligase				NA	EI	NA
Solyc09g091470	3ketoacyl CoA thiolase 2	NA	NA	NA	NA	5.82413	NA	NA	NA	NA	lipid metabolism lipid degradation betaoxidation acylCoA thioesterase				NA	EI	NA
Solyc10g080940	Tubulin beta chain	NA	NA	NA	0.125	4.83652	0.132	NA	NA	NA	lipid metabolism FA synthesis and FA elongation acyl CoA ligase				NA	EI	NA
Solyc10g085020	Tubulin beta chain	NA	NA	NA	0.135	4.75562	NA	NA	NA	NA	lipid metabolism FA synthesis and FA elongation acyl CoA ligase				NA	EI	NA
Solyc10g086760	Tubulin beta chain	NA	NA	NA	0.135	4.75562	NA	NA	NA	NA	lipid metabolism FA synthesis and FA elongation acyl CoA ligase				NA	EI	NA
Solyc12g089310	Tubulin beta1 chain	NA	NA	NA	0.168	4.77534	NA	NA	NA	NA	lipid metabolism FA synthesis and FA elongation acyl CoA ligase				NA	EI	NA
Solyc03g006140	Neutral ceramidase	NA	NA	NA	NA	NA	9.43278	NA	NA	NA	lipid metabolism exotics steroids squalene etc sphingolipids ceramidase				NA	LI	NA
Solyc05g050710	Lecithin cholesterol acyltransferase Fragment	NA	NA	NA	NA	NA	2.74262	NA	NA	NA	lipid metabolism exotics steroids squalene etc phosphatidylcholinesterol Oacyltransferase				NA	LI	NA
Solyc00g009060	Hypoxanthine phosphoribosyltransferase	NA	NA	NA	0.0916181	NA	0.183	NA	NA	NA	lipid metabolism phospholipid synthesis				NA	LI	NA
Solyc01g060180	AMPdependent synthetase and ligase	NA	NA	NA	0.132387	NA	NA	NA	NA	NA	lipid metabolism FA synthesis and FA elongation acyl CoA ligase				NA	ED	NA
Solyc01g094700	Glycerol3phosphate acyltransferase 4	NA	NA	NA	0.0631953	NA	NA	NA	NA	NA	lipid metabolism phospholipid synthesis				NA	ED	NA
Solyc01g099350	AcylCoA binding protein 4 acylCoAbinding domain 4	NA	NA	NA	0.0433559	NA	NA	NA	NA	NA	lipid metabolism FA synthesis and FA elongation acylCoA binding protein				NA	ED	NA
Solyc01g106330	GlutamyltRNAGln amidotransferase subunit A	NA	NA	NA	0.13626	NA	NA	NA	NA	NA	lipid metabolism FA synthesis and FA elongation pyruvate kinase				NA	ED	NA
Solyc01g109350	WD40 repeatcontaining protein	NA	NA	NA	0.0164268	NA	NA	NA	NA	NA	lipid metabolism lipid degradation lysophospholipases				NA	ED	NA
Solyc01g110360	Fructosebisphosphate aldolase	NA	NA	NA	0.395973	NA	NA	NA	NA	NA	lipid metabolism FA synthesis and FA elongation pyruvate kinase				NA	ED	NA
Solyc02g084440	Fructosebisphosphate aldolase	NA	NA	NA	0.389798	NA	NA	NA	NA	NA	lipid metabolism FA synthesis and FA elongation pyruvate kinase				NA	ED	NA
Solyc02g086460	Unknown Protein	NA	NA	NA	0.0595613	NA	NA	NA	NA	NA	lipid metabolism FA synthesis and FA elongation long chain fatty acid CoA ligase				NA	ED	NA
Solyc03g082660	Major facilitator superfamily domain containing protein 5	NA	NA	NA	0.139022	NA	NA	NA	NA	NA	lipid metabolism phospholipid synthesis				NA	ED	NA
Solyc03g116620	Phospholipase D	NA	NA	NA	0.0260272	NA	NA	NA	NA	NA	lipid metabolism lipid degradation lysophospholipases phospholipase D				NA	ED	NA
Solyc04g011350	2oxoglutarate dehydrogenase E1 component	NA	NA	NA	0.120568	NA	NA	NA	NA	NA	lipid metabolism FA synthesis and FA elongation acetyl CoA transacylase				NA	ED	NA
Solyc04g082670	Dolichyldiphosphooligosaccharideprotein glycosyltransferase subunit 1	NA	NA	NA	0.00697307	NA	NA	NA	NA	NA	lipid metabolism FA desaturation omega 6 desaturase				NA	ED	NA
Solyc05g008600	Fructosebisphosphate aldolase	NA	NA	NA	0.396857	NA	NA	NA	NA	NA	lipid metabolism FA synthesis and FA elongation pyruvate kinase				NA	ED	NA
Solyc05g054490	Trans2enoylCoA reductase	NA	NA	NA	0.0314693	NA	NA	NA	NA	NA	lipid metabolism exotics steroids squalene etc trans2enoylCoA reductase NADPH				NA	ED	NA
Solyc05g054640	2oxoglutarate dehydrogenase E1 component	NA	NA	NA	0.0841735	NA	NA	NA	NA	NA	lipid metabolism FA synthesis and FA elongation acetyl CoA transacylase				NA	ED	NA
Solyc05g056130	Dolichyldiphosphooligosaccharideprotein glycosyltransferase subunit 1	NA	NA	NA	0.0741782	NA	NA	NA	NA	NA	lipid metabolism FA desaturation omega 6 desaturase				NA	ED	NA
Solyc06g068950	Phosphoethanolamine Nmethyltransferase	NA	NA	NA	0.178684	NA	NA	NA	NA	NA	lipid metabolism phospholipid synthesis				NA	ED	NA
Solyc06g075340	Carbamoylphosphate synthase large chain	NA	NA	NA	0.0180358	NA	0.141	NA	NA	NA	lipid metabolism FA synthesis and FA elongation pyruvate kinase				NA	LI	NA
Solyc07g043320	Unknown Protein	NA	NA	NA	0.0308461	NA	NA	NA	NA	NA	lipid metabolism FA synthesis and FA elongation long chain fatty acid CoA ligase				NA	ED	NA
Solyc07g045290	LongchainfattyacidCoA ligase 3	NA	NA	NA	0.0445583	NA	0.052	NA	NA	NA	lipid metabolism FA synthesis and FA elongation long chain fatty acid CoA ligase				NA	ST	NA
Solyc08g066750	Major facilitator superfamily domain containing protein 5	NA	NA	NA	0.139022	NA	NA	NA	NA	NA	lipid metabolism phospholipid synthesis				NA	ED	NA
Solyc08g066790	Phospholipase D	NA	NA	NA	0.0364954	NA	NA	NA	NA	NA	lipid metabolism lipid degradation lysophospholipases phospholipase D				NA	ED	NA
Solyc08g066800	Phospholipase D	NA	NA	NA	0.0205963	NA	NA	NA	NA	NA	lipid metabolism lipid degradation lysophospholipases phospholipase D				NA	ED	NA
Solyc08g078390	Acylcoenzyme A oxidase	NA	NA	NA	0.237796	NA	NA	NA	NA	NA	lipid metabolism lipid degradation betaoxidation acyl CoA DH				NA	ED	NA
Solyc08g079090	Laccase22	NA	NA	NA	0.413353	NA	NA	NA	NA	NA	lipid metabolism FA synthesis and FA elongation long chain fatty acid CoA ligase				NA	ED	NA
Solyc08g082280	LongchainfattyacidCoA ligase	NA	NA	NA	0.0427032	NA	NA	NA	NA	NA	lipid metabolism FA synthesis and FA elongation long chain fatty acid CoA ligase				NA	ED	NA
Solyc09g008840	Pyruvate kinase	NA	NA	NA	0.0116881	NA	NA	NA	NA	NA	lipid metabolism FA synthesis and FA elongation pyruvate kinase				NA	ED	NA
Solyc09g014350	Glycerol3phosphate acyltransferase 6	NA	NA	NA	0.0331288	NA	NA	NA	NA	NA	lipid metabolism phospholipid synthesis				NA	ED	NA
Solyc10g008110	AcylCoA oxidase 6	NA	NA	NA	0.00755925	NA	NA	NA	NA	NA	lipid metabolism lipid degradation betaoxidation acyl CoA DH				NA	ED	NA
Solyc10g083720	Pyruvate kinase	NA	NA	NA	0.104836	NA	NA	NA	NA	NA	lipid metabolism FA synthesis and FA elongation pyruvate kinase				NA	ED	NA
Solyc11g007690	Pyruvate kinase	NA	NA	NA	0.0948725	NA	NA	NA	NA	NA	lipid metabolism FA synthesis and FA elongation pyruvate kinase				NA	ED	NA
Solyc11g007960	Kelch domaincontaining protein 3	NA	NA	NA	0.231942	NA	NA	NA	NA	NA	lipid metabolism FA synthesis and FA elongation acylCoA binding protein				NA	ED	NA
Solyc12g006520	Cycloartenol synthase	NA	NA	NA	0.00169693	NA	NA	NA	NA	NA	lipid metabolism exotics steroids squalene etc				NA	ED	NA
Solyc12g009040	LongchainfattyacidCoA ligase 4	NA	NA	NA	0.0425212	NA	NA	NA	NA	NA	lipid metabolism FA synthesis and FA elongation long chain fatty acid CoA ligase				NA	ED	NA
Solyc12g038400	Acetylcoenzyme A synthetase	NA	NA	NA	0.0459242	NA	NA	NA	NA	NA	lipid metabolism FA synthesis and FA elongation acyl CoA ligase				NA	ED	NA
Solyc12g044300	AcylCoA synthetase AMPforming/AMPacid ligase II	NA	NA	NA	0.319087	NA	NA	NA	NA	NA	lipid metabolism FA synthesis and FA elongation acyl CoA ligase				NA	ED	NA
Solyc12g099360	AcylCoA synthetase/AMPacid ligase II	NA	NA	NA	0.0557479	NA	NA	NA	NA	NA	lipid metabolism FA synthesis and FA elongation acyl CoA ligase				NA	ED	NA
Solyc03g025720	LongchainfattyacidCoA ligase	NA	NA	NA	NA	NA	0.314787	NA	NA	NA	lipid metabolism FA synthesis and FA elongation acyl CoA ligase				NA	LD	NA
Solyc06g035960	4coumarateCoA ligaselike protein	NA	NA	NA	NA	NA	0.240894	NA	NA	NA	lipid metabolism FA synthesis and FA elongation acyl CoA ligase				NA	LD	NA
Solyc09g091050	Lipase	NA	NA	NA	NA	NA	0.071377	NA	NA	NA	lipid metabolism lipid degradation lipases triacylglycerol lipase				NA	LD	NA
Solyc03g006140.2.1	Neutral ceramidase	NA	NA	NA	NA	NA	NA	2.65501	2.02099	NA	lipid metabolism exotics (steroids squalene etc) sphingolipids ceramidase				NA	NA	ST
Solyc05g054760.2.1	Dehydroascorbate reductase (Fragment)	NA	NA	NA	NA	NA	NA	NA	4.33619	NA	lipid metabolism FA synthesis and FA elongation long chain fatty acid CoA ligase				NA	NA	EI
Solyc09g091470.2.1	3-ketoacyl CoA thiolase 2	NA	NA	NA	NA	NA	NA	0.214291	NA	NA	lipid metabolism lipid degradation beta-oxidation acyl-CoA thioesterase				NA	NA	ED
Solyc01g100650.2.1	NHL repeat containing 2	NA	NA	NA	NA	NA	NA	NA	0.172143	NA	lipid metabolism lipid degradation lysophospholipases				NA	NA	ED
Solyc03g097470.2.1	3-oxoacyl-	NA	NA	NA	NA	NA	NA	NA	0.165794	NA	lipid metabolism FA synthesis and FA elongation ketoacyl ACP synthase				NA	NA	ED
Solyc03g117490.2.1	Glycerol kinase	NA	NA	NA	NA	NA	NA	NA	0.0167643	NA	lipid metabolism glycerol metabolism glycerol kinase				NA	NA	ED
Solyc03g118750.2.1	Phosphoethanolamine N-methyltransferase	NA	NA	NA	NA	NA	NA	NA	0.0533778	NA	lipid metabolism phospholipid synthesis				NA	NA	ED
Solyc05g054640.2.1	2-oxoglutarate dehydrogenase E1 component	NA	NA	NA	NA	NA	NA	NA	0.141705	0.03	lipid metabolism FA synthesis and FA elongation acetyl CoA transacylase				NA	NA	LD
Solyc06g068950.2.1	Phosphoethanolamine N-methyltransferase	NA	NA	NA	NA	NA	NA	NA	0.00841137	NA	lipid metabolism phospholipid synthesis				NA	NA	ED
Solyc06g075340.2.1	Carbamoyl-phosphate synthase large chain	NA	NA	NA	NA	NA	NA	NA	0.00543889	NA	lipid metabolism FA synthesis and FA elongation pyruvate kinase				NA	NA	ED
Solyc07g017860.2.1	Acetyl-coenzyme A synthetase	NA	NA	NA	NA	NA	NA	NA	0.0159385	NA	lipid metabolism FA synthesis and FA elongation acyl CoA ligase				NA	NA	ED
Solyc07g043320.2.1	Unknown Protein	NA	NA	NA	NA	NA	NA	NA	0.0399047	NA	lipid metabolism FA synthesis and FA elongation long chain fatty acid CoA ligase				NA	NA	ED
Solyc08g066800.2.1	Phospholipase D	NA	NA	NA	NA	NA	NA	NA	0.072327	NA	lipid metabolism lipid degradation lysophospholipases phospholipase D				NA	NA	ED
Solyc08g067160.2.1	Acyl-protein thioesterase 2	NA	NA	NA	NA	NA	NA	NA	0.0310127	NA	lipid metabolism lipid degradation lysophospholipases carboxylesterase				NA	NA	ED
Solyc08g082280.2.1	Long-chain-fatty-acid-CoA ligase	NA	NA	NA	NA	NA	NA	NA	0.0664131	NA	lipid metabolism FA synthesis and FA elongation long chain fatty acid CoA ligase				NA	NA	ED
Solyc09g091050.2.1	Lipase	NA	NA	NA	NA	NA	NA	NA	0.410571	NA	lipid metabolism lipid degradation lipases triacylglycerol lipase				NA	NA	ED
Solyc10g008640.2.1	Diacylglycerol kinase	NA	NA	NA	NA	NA	NA	NA	0.00142599	NA	lipid metabolism phospholipid synthesis diacylglycerol kinase				NA	NA	ED
Solyc10g085020.1.1	Tubulin beta chain	NA	NA	NA	NA	NA	NA	NA	0.0071506	NA	lipid metabolism FA synthesis and FA elongation acyl CoA ligase				NA	NA	ED
Solyc03g025720.2.1	Long-chain-fatty-acid--CoA ligase	NA	NA	NA	NA	NA	NA	NA	NA	0.086853	lipid metabolism FA synthesis and FA elongation acyl CoA ligase				NA	NA	LD
Solyc03g034140.2.1	Flavoprotein wrbA	NA	NA	NA	NA	NA	NA	NA	NA	0.0553698	lipid metabolism exotics (steroids squalene etc)				NA	NA	LD
Solyc04g081490.2.1	Tubulin beta-1 chain	NA	NA	NA	NA	NA	NA	NA	NA	0.0128992	lipid metabolism FA synthesis and FA elongation acyl CoA ligase				NA	NA	LD
Solyc04g082670.2.1	Dolichyl-diphosphooligosaccharide--protein glycosyltransferase subunit 1	NA	NA	NA	NA	NA	NA	NA	NA	0.0100383	lipid metabolism FA desaturation omega 6 desaturase				NA	NA	LD
Solyc10g080940.1.1	Tubulin beta chain	NA	NA	NA	NA	NA	NA	NA	NA	0.0244432	lipid metabolism FA synthesis and FA elongation acyl CoA ligase				NA	NA	LD
Solyc11g072640.1.1	Mitochondrial trans-2-enoyl-CoA reductase	NA	NA	NA	NA	NA	NA	NA	NA	0.05776	lipid metabolism exotics (steroids squalene etc) trans-2-enoyl-CoA reductase (NADPH)				NA	NA	LD

## Sheet: Protein assembly and folding
Table S6. Abundance patterns of proteins involved in chromoplast formation in the fruits of wild species and tomato.
Proteins belonging to protein assembly and folding functional class
PROTEIN ID	DESCRIPTION	Ratio (SP/SL)			Ratio (SG/SL)			Ratio (SH/SL)			MAPMAN CLASS				PATTERNS
		26	29	39	26	29	39	26	29	39					SP	SG	SH
Solyc03g115230.2.1	ClpB chaperone	NA	NA	0.211	0.172	NA	0.029	NA	0.068	0.005	stress abiotic heat				LD	LD	LD
Solyc06g082560.1.1	ClpB chaperone	NA	NA	NA	0.22	NA	0.344	NA	0.138	NA	stress abiotic heat				NA	ST	LD
Solyc06g011400.2.1	ATP-dependent chaperone ClpB	NA	NA	NA	NA	NA	0.13	NA	NA	0.012	stress abiotic heat				NA	LD	LD
Solyc02g088610.2.1	ATP-dependent chaperone ClpB	NA	0.152	0.05	0.331	9.41	0.013	NA	NA	NA	stress abiotic heat				LD	EI	NA
Solyc06g011380.2.1	Chaperone ClpB	NA	NA	NA	0.021	NA	NA	NA	NA	NA	stress abiotic heat				NA	ED	NA
Solyc12g042060.2.1	ATP-dependent clp protease ATP-binding subunit	NA	NA	NA	0.303	8.77	0.257	NA	NA	NA	stress abiotic heat				NA	EI	NA
Solyc02g081550.2.1	ATP-dependent Zn protease cell division protein FtsH homolog	NA	NA	0.131	NA	NA	NA	NA	NA	NA	stress abiotic heat				LD	NA	NA
Solyc04g082250.2.1	Cell division protease ftsH homolog 4	4.58	NA	0.32	0.313	7.68	0.18	NA	NA	NA	protein assembly		FtsH 5		ED	EI	NA
Solyc07g055320.2.1	ATP-dependent Zn protease cell division protein FtsH homolog	4.14	2.8	0.04	0.42	3.95	0.25	0.25	2.5	0.12	protein assembly		FtsH 2		ED	EI	NA
Solyc03g112590.2.1	Cell division protease ftsH homolog	NA	NA	NA	0.316	NA	NA	NA	NA	NA	protein assembly				NA	ED	NA
Solyc09g008070.2.1	Cell division protease ftsH homolog 3	NA	NA	NA	NA	NA	0.006	NA	0.28	0.1	protein assembly				NA	LD	ED
Solyc11g066100	heat shock protein 70	2.9715	0.139946	0.184776	2.83426	NA	0.308	2.27	NA	NA	abiotic stress heat				ED	LD	ED
Solyc08g082820	Heat shock protein 70	5.04619	NA	0.222915	3.71	NA	0.3	NA	NA	0.0623448	stress.abiotic.heat				LD	LD	LD
Solyc04g011440.2.1	Heat shock protein 70	NA	NA	0.14095	2.83426	NA	0.281	NA	NA	NA	stress.abiotic.heat				LD	LD	NA
Solyc11g066060.1.1	Heat shock protein 70	NA	NA	0.401475	0.270689	NA	0.314787	NA	NA	NA	stress.abiotic.heat				LD	LD	NA
Solyc03g082920	Heat shock protein 70	NA	NA	NA	3.71289	NA	0.3017	NA	NA	NA	Heat shock protein				NA	LD	NA
Solyc03g117630	Heat shock protein 70	NA	NA	NA	3.14084	NA	0.314	NA	NA	NA	Heat shock protein				NA	LD	NA
Solyc06g052050	Heat shock protein 70	NA	NA	NA	5.23793	NA	NA	0.0499163	NA	NA	Heat shock protein				NA	ED	ED
Solyc07g005820	Heat shock protein 70	NA	NA	NA	2.83426	NA	0.323	NA	NA	NA	Heat shock protein				NA	LD	NA
Solyc06g076020	Heat shock protein 70	NA	NA	NA	0.21176	NA	0.220613	NA	NA	NA	heat shock protein				NA	ST	NA
Solyc09g010630	Heat shock protein 70	NA	NA	NA	0.299816	NA	0.000179581	NA	NA	NA	heat shock protein				NA	LD	NA
Solyc10g086410	Heat shock protein 70	NA	NA	NA	0.215592	NA	0.314787	NA	NA	NA	heat shock protein				NA	LI	NA
Solyc01g099660	Heat shock protein 70	NA	NA	NA	NA	NA	0.0735066	NA	NA	NA	heat shock protein				NA	LD	NA
Solyc03g082920.2.1	Heat shock protein 70	NA	NA	NA	NA	NA	NA	2.27691	3.25387	NA	Heat shock protein				NA	NA	EI

## Sheet: Major and minor CHO metabolism
Table S6. Abundance patterns of proteins involved in chromoplast formation in the fruits of wild species and tomato.
Proteins belonging to Major and minor CHO metabolism functional class
PROTEIN ID	DESCRIPTION	Ratio (SP/SL)			Ratio (SG/SL)			Ratio (SH/SL)			MAPMAN CLASS				PATTERNS
		26	29	39	26	29	39	26	29	39					SP	SG	SH
Solyc06g073190.2.1	Fructokinase-like	NA	NA	NA	NA	NA	NA	2.3204	NA	NA	major CHO metabolism degradation sucrose fructokinase				NA	NA	ED
Solyc10g081310.1.1	Histidine triad (HIT) protein	NA	NA	NA	NA	NA	NA	25.196	NA	NA	major CHO metabolism degradation sucrose invertases neutral				NA	NA	ED
Solyc02g020980.2.1	4-alpha-glucanotransferase	NA	NA	NA	0.01338	NA	NA	NA	0.0968409	NA	major CHO metabolism degradation starch D enzyme				NA	ED	ED
Solyc02g087880.2.1	Tubulin alpha-7 chain	NA	NA	NA	0.083503	NA	NA	NA	0.00742295	NA	major CHO metabolism degradation sucrose invertases neutral				NA	ED	ED
Solyc02g091490.2.1	Fructokinase 3	NA	NA	NA	NA	NA	NA	NA	0.356522	NA	major CHO metabolism degradation sucrose fructokinase				NA	NA	ED
Solyc03g065340.2.1	Phosphorylase	5.57718	NA	NA	0.065481	NA	NA	NA	0.0251203	NA	major CHO metabolism degradation starch starch phosphorylase				ED	ED	ED
Solyc05g012510.2.1	Phosphorylase	NA	NA	NA	0.026301	NA	NA	NA	0.153673	NA	major CHO metabolism degradation starch starch phosphorylase				NA	ED	ED
Solyc09g031970.2.1	Phosphorylase	NA	NA	NA	0.203709	NA	NA	NA	0.0495122	NA	major CHO metabolism degradation starch starch phosphorylase				NA	ED	ED
Solyc12g043110.1.1	Heat shock protein 4	NA	NA	NA	0.148742	NA	0.0621665	NA	0.101036	NA	major CHO metabolism degradation sucrose invertases neutral				NA	LD	ED
Solyc02g091490.2.1	Fructokinase 3	NA	NA	NA	NA	NA	NA	NA	NA	0.490497	major CHO metabolism degradation sucrose fructokinase				NA	NA	LD
Solyc00g257110	HATPase	NA	NA	NA	0.0821888	NA	NA	NA	NA	NA	major CHO metabolism degradation sucrose invertases neutral				NA	ED	NA
Solyc01g014210	ADP ATP carrier proteinlike	NA	NA	NA	0.0578702	NA	NA	NA	NA	NA	major CHO metabolism synthesis starch transporter				NA	ED	NA
Solyc01g087070	Mitochondrial ADP/ATP carrier proteins	NA	NA	NA	0.0149871	7.63461	NA	NA	NA	NA	major CHO metabolism synthesis starch transporter				NA	EI	NA
Solyc01g094200	NADdependent malic enzyme 2	NA	NA	NA	0.330052	NA	NA	NA	NA	NA	major CHO metabolism degradation sucrose hexokinase				NA	ED	NA
Solyc02g086160	Dxylose transporter	NA	NA	NA	0.064164	NA	NA	NA	NA	NA	major CHO metabolism degradation starch transporter				NA	ED	NA
Solyc02g091870	Tubulin alpha3 chain	NA	NA	NA	0.370039	NA	NA	NA	NA	NA	major CHO metabolism degradation sucrose invertases neutral				NA	ED	NA
Solyc03g111340	Ubiquitinlike modifieractivating enzyme 5	NA	NA	NA	0.302159	NA	NA	NA	NA	NA	major CHO metabolism synthesis starch AGPase				NA	ED	NA
Solyc03g113400	HATPase	NA	NA	NA	0.0851655	NA	NA	NA	NA	NA	major CHO metabolism degradation sucrose invertases neutral				NA	ED	NA
Solyc03g121070	Hexokinase	3.13235	NA	NA	0.182114	NA	NA	NA	NA	NA	major CHO metabolism degradation sucrose hexokinase				ED	ED	NA
Solyc04g053120	4alphaglucanotransferase	6.76308	NA	NA	0.03406	NA	NA	NA	NA	NA	major CHO metabolism degradation starch D enzyme				ED	ED	NA
Solyc04g071340	Fructose1 6bisphosphatase class 1	NA	NA	NA	0.30912	NA	NA	NA	NA	NA	major CHO metabolism synthesis sucrose FBPase				NA	ED	NA
Solyc04g077020	Tubulin alpha3 chain	NA	NA	NA	0.310764	NA	NA	NA	NA	NA	major CHO metabolism degradation sucrose invertases neutral				NA	ED	NA
Solyc04g081440	Neutral invertase like protein	NA	NA	NA	0.0656662	NA	NA	NA	NA	NA	major CHO metabolism degradation sucrose invertases neutral				NA	ED	NA
Solyc05g005020	R1 protein alphaglucan water dikinase	NA	NA	NA	0.0395361	NA	NA	NA	NA	NA	major CHO metabolism degradation starch glucan water dikinase				NA	ED	NA
Solyc06g068950	Phosphoethanolamine Nmethyltransferase	NA	NA	NA	0.178684	NA	NA	NA	NA	NA	major CHO metabolism degradation starch transporter				NA	ED	NA
Solyc06g071100	HATPase	NA	NA	NA	0.0820133	NA	NA	NA	NA	NA	major CHO metabolism degradation sucrose invertases neutral				NA	ED	NA
Solyc07g005040	HATPase	NA	NA	NA	0.035819	NA	NA	NA	NA	NA	major CHO metabolism degradation sucrose invertases neutral				NA	ED	NA
Solyc07g007790	Sucrose phosphate synthase	NA	NA	NA	0.0374244	NA	0.0215285	NA	NA	NA	major CHO metabolism synthesis sucrose SPS				NA	ST	NA
Solyc07g017610	Saccharopine dehydrogenase NAD+ Lglutamateforming	NA	NA	NA	0.0240546	NA	NA	NA	NA	NA	major CHO metabolism degradation sucrose invertases neutral				NA	ED	NA
Solyc07g017780	HATPase	NA	NA	NA	0.061184	NA	NA	NA	NA	NA	major CHO metabolism degradation sucrose invertases neutral				NA	ED	NA
Solyc07g042520	Sucrose synthase 4	NA	NA	NA	0.0480912	3.58645	NA	NA	NA	NA	major CHO metabolism degradation sucrose Susy				NA	ED	NA
Solyc07g045290	LongchainfattyacidCoA ligase 3	NA	NA	NA	0.0445583	NA	0.0520762	NA	NA	NA	major CHO metabolism degradation sucrose invertases neutral				NA	EI	NA
Solyc07g053830	Mitochondrial ADP/ATP carrier proteins	NA	NA	NA	0.131046	NA	NA	NA	NA	NA	major CHO metabolism synthesis starch transporter				NA	ST	NA
Solyc08g006890	Tubulin alpha3 chain	NA	NA	NA	0.310764	NA	NA	NA	NA	NA	major CHO metabolism degradation sucrose invertases neutral				NA	ED	NA
Solyc08g013860	NADdependent malic enzyme 2	NA	NA	NA	0.267055	NA	NA	NA	NA	NA	major CHO metabolism degradation sucrose hexokinase				NA	ED	NA
Solyc08g078200	HATPase	NA	NA	NA	0.0492752	NA	NA	NA	NA	NA	major CHO metabolism degradation sucrose invertases neutral				NA	ED	NA
Solyc09g009190	1 4alphaglucan branching enzyme II	NA	NA	NA	0.00393907	NA	NA	NA	NA	NA	major CHO metabolism synthesis starch starch branching				NA	ED	NA
Solyc09g010860	Expansin	NA	NA	NA	0.0597571	3.58645	NA	NA	NA	NA	major CHO metabolism degradation sucrose invertases neutral				NA	EI	NA
Solyc09g098590	Sucrose synthase	NA	NA	NA	0.0375346	3.58645	NA	NA	NA	NA	major CHO metabolism degradation sucrose Susy				NA	EI	NA
Solyc11g062130	Mitochondrial ADP/ATP carrier proteins	NA	NA	NA	0.0683232	NA	NA	NA	NA	NA	major CHO metabolism synthesis starch transporter				NA	ED	NA
Solyc11g062190	Mitochondrial ADP/ATP carrier proteins	NA	0.211533	5.28327	0.0305115	NA	NA	NA	NA	NA	major CHO metabolism synthesis starch transporter				LI	ED	NA
Solyc12g009040	LongchainfattyacidCoA ligase 4	NA	NA	NA	0.0425212	NA	NA	NA	NA	NA	major CHO metabolism degradation sucrose invertases neutral				NA	ED	NA
Solyc12g009300	Sucrose synthase	NA	NA	NA	0.00550431	NA	NA	NA	NA	NA	major CHO metabolism degradation sucrose Susy				NA	ED	NA
Solyc12g010360	HATPase	NA	NA	NA	0.133947	NA	NA	NA	NA	NA	major CHO metabolism degradation sucrose invertases neutral				NA	ED	NA
Solyc12g043120	Heat shock protein 4	NA	NA	NA	0.1875	NA	0.00821018	NA	NA	NA	major CHO metabolism degradation sucrose invertases neutral				NA	LD	NA
Solyc01g111170	Peptidylprolyl cistrans isomerase	NA	NA	NA	NA	10.143	NA	NA	NA	NA	major CHO metabolism degradation sucrose invertases neutral				NA	ED	NA
Solyc03g083910	Acid betafructofuranosidase	NA	7.32446	NA	NA	8.66526	NA	NA	NA	NA	major CHO metabolism degradation sucrose invertases vacuolar				LI	ED	NA
Solyc12g099440	Fatty acid oxidation complex subunit alpha	NA	NA	NA	NA	8.34893	NA	NA	NA	NA	major CHO metabolism degradation sucrose invertases neutral				NA	ED	NA
Solyc03g083090	Glycogen synthase	NA	NA	NA	NA	NA	0.229091	NA	NA	NA	major CHO metabolism synthesis starch starch synthase				NA	LD	NA
Solyc04g009630	Alphaglucosidase 1	NA	NA	NA	NA	NA	0.0643513	NA	NA	NA	major CHO metabolism degradation starch starch cleavage				NA	LD	NA
Solyc10g050840	Peptidase S9 prolyl oligopeptidase active site domain protein	NA	NA	NA	NA	NA	0.00694573	NA	NA	NA	major CHO metabolism degradation sucrose invertases neutral				NA	LD	NA
Solyc12g008510	Hexokinase	6.12565	NA	NA	NA	NA	NA	NA	NA	NA	major CHO metabolism.degradation.sucrose.hexokinase				ED	NA	NA
Solyc04g081400	Hexokinase 1	6.47693	NA	NA	NA	NA	NA	NA	NA	NA	major CHO metabolism.degradation.sucrose.hexokinase				ED	NA	NA
Solyc01g109940	26S protease regulatory subunit	NA	NA	NA	NA	NA	NA	2.66652	NA	NA	minor CHO metabolism myo-inositol inositol phosphatase				NA	NA	ED
Solyc01g079860	Carbohydrate kinase YjeF related protein	NA	NA	NA	NA	NA	NA	NA	0.0186191	NA	minor CHO metabolism others				NA	NA	ED
Solyc01g106450	L-galactose dehydrogenase	NA	NA	NA	NA	NA	NA	NA	0.0968321	NA	minor CHO metabolism others				NA	NA	ED
Solyc03g118650	Aldose 1-epimerase-like protein	NA	NA	0.0208124	NA	NA	NA	NA	0.175283	NA	minor CHO metabolism others				LD	NA	ED
Solyc04g077040	Xylulose kinase	NA	NA	NA	NA	NA	NA	NA	0.14884	NA	minor CHO metabolism sugar kinases				NA	NA	ED
Solyc06g050130	Alpha-galactosidase-like protein	NA	NA	NA	NA	NA	NA	NA	0.0462669	NA	minor CHO metabolism galactose alpha-galactosidases				NA	NA	ED
Solyc06g072380	Dihydroxyacetone/glycerone kinase-like protein	NA	NA	NA	NA	NA	NA	NA	0.060902	NA	minor CHO metabolism others				NA	NA	ED
Solyc07g063040	Enolase-phosphatase E-1	NA	0.0854063	NA	NA	NA	NA	NA	0.0105131	NA	minor CHO metabolism others				ED	NA	ED
Solyc11g072690	2-dehydro-3-deoxyphosphooctonate aldolase	NA	NA	NA	NA	NA	NA	NA	0.0146631	NA	minor CHO metabolism others				NA	NA	ED
Solyc10g054040	26S protease regulatory subunit	NA	NA	NA	NA	NA	NA	NA	NA	0.0534378	minor CHO metabolism myo-inositol inositol phosphatase				NA	NA	LD
Solyc01g088510	Dynamin like protein	NA	NA	NA	0.405957	NA	NA	NA	NA	NA	minor CHO metabolism myoinositol polyphosphatases				NA	ED	NA
Solyc01g095970	Dynamin 2	NA	NA	NA	0.290359	NA	NA	NA	NA	NA	minor CHO metabolism myoinositol polyphosphatases				NA	ED	NA
Solyc05g050600	Dynamin 2	NA	NA	NA	0.290359	NA	NA	NA	NA	NA	minor CHO metabolism myoinositol polyphosphatases				NA	ED	NA
Solyc08g077360	Dynamin 2	NA	NA	NA	0.3097	NA	NA	NA	NA	NA	minor CHO metabolism myoinositol polyphosphatases				NA	ED	NA
Solyc07g006650	Xylose isomerase	NA	NA	NA	NA	22.1893	NA	NA	NA	NA	minor CHO metabolism others xylose isomerase				NA	EI	NA
Solyc05g050710	Lecithin cholesterol acyltransferase Fragment	NA	NA	NA	NA	NA	2.74262	NA	NA	NA	minor CHO metabolism myoinositol polyphosphatases				NA	LI	NA
Solyc11g067160	Aldo/keto reductase family protein	NA	NA	NA	NA	NA	0.138936	NA	NA	NA	minor CHO metabolism others				NA	LD	NA
Solyc01g058390	Galactokinase	5.27087	NA	NA	NA	NA	NA	NA	NA	NA	minor CHO metabolism				ED	NA	NA
Solyc01g110450	NADP dependent sorbitol 6_phosphate dehydrogenase	2.69518	NA	NA	NA	NA	NA	NA	NA	NA	minor CHO metabolism				ED	NA	NA
Solyc04g054740	Inositol_3_phosphate synthase	21.7594	NA	NA	NA	NA	NA	NA	NA	NA	minor CHO metabolism.myo-inositol.InsP Synthases				ED	NA	NA
Solyc04g008730	Alpha_galactosidase 1	7.98406	NA	NA	NA	NA	NA	NA	NA	NA	minor CHO metabolism.galactose.alpha-galactosidases				ED	NA	NA
Solyc02g087770	Aldose_1_eSolycerase_like protein	NA	0.0682853	NA	NA	NA	NA	NA	NA	NA	minor CHO metabolism.others				ED	NA	NA
Solyc01g110450	NADP dependent sorbitol 6_phosphate dehydrogenase	NA	0.150803	NA	NA	NA	NA	NA	NA	NA	minor CHO metabolism.others				ED	NA	NA
Solyc01g058390	Galactokinase	NA	0.212288	NA	NA	NA	NA	NA	NA	NA	minor CHO metabolism.galactose.galactokinases				ED	NA	NA
Solyc03g019790	Alpha_galactosidase	NA	NA	3.48864	NA	NA	NA	NA	NA	NA	minor CHO metabolism.galactose.alpha-galactosidases				LI	NA	NA
Solyc03g113030	Aldose 1_eSolycerase_like protein	NA	NA	0.31496	NA	NA	NA	NA	NA	NA	minor CHO metabolism.others				LD	NA	NA

## Sheet: Glycolysis
Table S6. Abundance patterns of proteins involved in chromoplast formation in the fruits of wild species and tomato.
Proteins belonging to Glycolysis functional class
PROTEIN ID	DESCRIPTION	Ratio (SP/SL)			Ratio (SG/SL)			Ratio (SH/SL)			MAPMAN CLASS				PATTERNS
		26	29	39	26	29	39	26	29	39					SP	SG	SH
Solyc04g045340	Phosphoglucomutase	NA	NA	NA	0.246385	4.96973	0.293825	2.34292	NA	NA	glycolysis plastid branch phosphoglucomutase (PGM)				NA	EI	EI
Solyc07g044840	2 3-bisphosphoglycerate-independent phosphoglycerate mutase	NA	NA	NA	0.3908	NA	NA	2.7211	NA	NA	glycolysis cytosolic branch phosphoglycerate mutase				NA	ED	ED
Solyc07g066600	Phosphoglycerate kinase	NA	NA	NA	7.04999	NA	NA	2.52569	NA	NA	glycolysis cytosolic branch 3-phosphoglycerate kinase (PGK)				NA	ED	ED
Solyc09g009020	Enolase	NA	0.2203	0.218416	0.236207	NA	NA	3.17318	NA	NA	glycolysis cytosolic branch enolase				ST	ED	ED
Solyc10g005510	Glyceraldehyde-3-phosphate dehydrogenase	NA	NA	NA	NA	NA	NA	2.80612	NA	NA	glycolysis cytosolic branch glyceraldehyde 3-phosphate dehydrogenase (GAP-DH)				NA	NA	NA
Solyc10g085550	Enolase	NA	0.369467	0.400322	0.236207	NA	NA	3.1202	2.89146	NA	glycolysis cytosolic branch enolase				ST	ED	ED
Solyc12g014380	Glucose-6-phosphate isomerase 1	NA	NA	NA	0.169959	NA	NA	2.10773	NA	NA	glycolysis cytosolic branch glucose-6-phosphate isomerase				NA	ED	ED
Solyc05g054060	UTP-glucose 1 phosphate uridylyltransferase	NA	NA	NA	NA	NA	NA	0.199617	NA	NA	glycolysis cytosolic branch UGPase				NA	NA	NA
Solyc11g011960	UTP-glucose 1 phosphate uridylyltransferase	NA	0.295754	0.268084	0.285713	NA	NA	0.0648259	0.0101841	NA	glycolysis cytosolic branch UGPase				ST	ED	ED
Solyc02g081160	Diphosphate-fructose-6-phosphate 1-phosphotransferase	NA	NA	NA	0.0411596	NA	NA	NA	0.0161362	0.0152962	glycolysis plastid branch pyrophosphate-fructose-6-P phosphotransferase				NA	ED	ED
Solyc04g006970	Phosphoenolpyruvate carboxylase	NA	NA	NA	0.0266282	NA	NA	NA	0.0145332	NA	glycolysis cytosolic branch phospho-enol-pyruvate carboxylase (PEPC)				NA	ED	ED
Solyc06g005370	Predicted 2 3-bisphosphoglycerate-independent phosphoglycerate mutase	NA	NA	NA	NA	NA	NA	NA	0.257734	NA	glycolysis cytosolic branch phosphoglycerate mutase				NA	NA	NA
Solyc07g005390	Aldehyde dehydrogenase	NA	NA	NA	NA	NA	NA	NA	0.00406928	NA	glycolysis cytosolic branch non-phosphorylating glyceraldehyde 3-phosphate dehydrogenase (NPGAP-DH)				NA	NA	NA
Solyc07g055060	Phosphoenolpyruvate carboxylase 1	NA	NA	NA	0.0310805	NA	0.0619813	NA	0.0616982	NA	glycolysis cytosolic branch phospho-enol-pyruvate carboxylase (PEPC)				NA	LI	LI
Solyc07g062530	Phosphoenolpyruvate carboxylase 2	NA	NA	NA	0.00894115	NA	NA	NA	0.0225654	NA	glycolysis cytosolic branch phospho-enol-pyruvate carboxylase (PEPC)				NA	ED	ED
Solyc10g007290	Phosphoenolpyruvate carboxylase	NA	NA	NA	0.0130978	NA	NA	NA	0.0448987	NA	glycolysis cytosolic branch phospho-enol-pyruvate carboxylase (PEPC)				NA	ED	ED
Solyc12g014250	Phosphoenolpyruvate carboxylase 1	NA	NA	NA	0.115625	NA	NA	NA	0.0464871	NA	glycolysis cytosolic branch phospho-enol-pyruvate carboxylase (PEPC)				NA	ED	ED
Solyc03g006870	Phosphoglucomutase	NA	NA	NA	NA	NA	NA	NA	NA	0.0242788	glycolysis cytosolic branch phosphoglucomutase (PGM)				NA	NA	NA
Solyc09g082970	Pyruvate kinase	NA	NA	NA	NA	NA	NA	NA	NA	0.147898	glycolysis plastid branch pyruvate kinase (PK)				NA	NA	NA
Solyc10g083720	Pyruvate kinase	NA	NA	NA	0.104836	NA	NA	NA	NA	0.00429748	glycolysis cytosolic branch pyruvate kinase (PK)				NA	NA	NA
Solyc01g106330	GlutamyltRNAGln amidotransferase subunit A	NA	NA	NA	0.13626	NA	NA	NA	NA	NA	glycolysis plastid branch pyruvate kinase PK				NA	NA	NA
Solyc03g111010	Glyceraldehyde3phosphate dehydrogenase	NA	NA	10.4061	0.413386	3.02944	NA	NA	NA	NA	glycolysis cytosolic branch glyceraldehyde 3phosphate dehydrogenase GAPDH				LI	LI	ED
Solyc04g008740	Pyruvate kinase	NA	NA	NA	0.189845	NA	NA	NA	NA	NA	glycolysis cytosolic branch pyruvate kinase PK				NA	NA	ED
Solyc04g076090	Glucose6phosphate isomerase 2	NA	NA	NA	0.212639	NA	NA	NA	NA	NA	glycolysis plastid branch glucose6phosphate isomerase				NA	NA	ED
Solyc04g082630	Glyceraldehyde3phosphate dehydrogenase B	NA	NA	NA	0.38825	NA	NA	NA	NA	NA	glycolysis unclear/dually targeted glyceraldehyde 3phosphate dehydrogenase GAPDH				NA	NA	ED
Solyc04g082880	Diphosphatefructose6phosphate 1phosphotransferase	NA	NA	NA	0.109075	5.6759	NA	NA	NA	NA	glycolysis cytosolic branch pyrophosphatefructose6P phosphotransferase				NA	NA	LI
Solyc05g013990	Tcomplex protein 1 subunit epsilon	NA	NA	NA	0.16868	NA	NA	NA	NA	NA	glycolysis cytosolic branch phosphoglycerate mutase				NA	NA	ED
Solyc05g014470	Glyceraldehyde 3phosphate dehydrogenase	NA	0.308353	0.0273384	0.28632	NA	NA	NA	NA	NA	glycolysis cytosolic branch glyceraldehyde 3phosphate dehydrogenase GAPDH				LD	LD	ED
Solyc06g071920	Glyceraldehyde3phosphate dehydrogenase	NA	0.244338	NA	0.403446	NA	NA	NA	NA	NA	glycolysis cytosolic branch glyceraldehyde 3phosphate dehydrogenase GAPDH				ED	ED	ED
Solyc07g066610	Phosphoglycerate kinase	NA	NA	NA	0.0925418	NA	NA	NA	NA	NA	glycolysis cytosolic branch 3phosphoglycerate kinase PGK				NA	NA	ED
Solyc09g008840	Pyruvate kinase	NA	NA	NA	0.0116881	NA	NA	NA	NA	NA	glycolysis cytosolic branch pyruvate kinase PK				NA	NA	ED
Solyc09g009260	Fructosebisphosphate aldolase	NA	NA	NA	0.385702	NA	0.374256	NA	NA	NA	glycolysis cytosolic branch aldolase				NA	ST	NA
Solyc10g083570	Fructosebisphosphate aldolase	NA	NA	NA	0.403689	6.06773	NA	NA	NA	NA	glycolysis cytosolic branch aldolase				NA	NA	EI
Solyc11g007690	Pyruvate kinase	NA	NA	NA	0.0948725	NA	NA	NA	NA	NA	glycolysis cytosolic branch pyruvate kinase PK				NA	NA	ED
Solyc12g095760	Diphosphatefructose6phosphate 1phosphotransferase	NA	NA	NA	0.226079	NA	NA	NA	NA	NA	glycolysis cytosolic branch pyrophosphatefructose6P phosphotransferase				NA	NA	ED
Solyc04g011510	Triosephosphate isomerase	NA	0.352002	NA	NA	NA	26.2791	NA	NA	NA	glycolysis cytosolic branch triosephosphate isomerase TPI				ED	ED	LI
Solyc01g111120	Triosephosphate isomerase	NA	NA	NA	NA	NA	0.1726	NA	NA	NA	glycolysis unclear/dually targeted triosephosphate isomerase TPI				NA	NA	LD
Solyc06g005490	Triosephosphate isomerase	4.31349	0.289668	NA	NA	NA	0.169473	NA	NA	NA	glycolysis cytosolic branch triosephosphate isomerase TPI				ED	ED	LD
Solyc10g085551	Enolase	2.73416	NA	NA	NA	NA	NA	NA	NA	NA	glycolysis				ED	ED	NA
Solyc10g085552	Phosphoglucomutase/phosphomannomutase family protein	4.50514	NA	NA	NA	NA	NA	NA	NA	NA	glycolysis				ED	ED	NA
Solyc10g085553	Enolase	4.59406	NA	NA	NA	NA	NA	NA	NA	NA	glycolysis				ED	ED	NA
Solyc10g085554	UTP_glucose 1 phosphate uridylyltransferase	4.21117	NA	NA	NA	NA	NA	NA	NA	NA	glycolysis				ED	ED	NA
Solyc10g085555	Pyruvate kinase	3.34487	NA	NA	NA	NA	NA	NA	NA	NA	glycolysis.plastid branch.pyruvate kinase (PK), lipid metabolism.FA synthesis and FA elongation.pyruvate kinase				ED	ED	NA
Solyc04g015200	phosphofructokinase	NA	NA	4.04768	NA	NA	NA	NA	NA	NA	glycolysis.plastid branch.phosphofructokinase (PFK)				LI	LI	NA
Solyc04g005030	phosphoglucomutase	NA	NA	0.435587	NA	NA	NA	NA	NA	NA	glycolysis.plastid branch.phosphoglucomutase (PGM)				LD	LI	NA

## Sheet: TCA cycle
Table S6. Abundance patterns of proteins involved in chromoplast formation in the fruits of wild species and tomato.
Proteins belonging to TCA cycle functional class
PROTEIN ID	DESCRIPTION	Ratio (SP/SL)			Ratio (SG/SL)			Ratio (SH/SL)			MAPMAN CLASS				PATTERNS
		26	29	39	26	29	39	26	29	39					SP	SG	SH
Solyc03g097680	Pyruvate dehydrogenase E1 component subunit beta	NA	NA	NA	NA	NA	NA	10.9856	NA	NA	TCA / organic transformation TCA pyruvate DH E1				NA	NA	ED
Solyc03g115990	Malate dehydrogenase	NA	NA	NA	NA	NA	NA	2.7034	NA	NA	TCA / organic transformation other organic acid transformations cyt MDH				NA	NA	ED
Solyc07g062650	Malate dehydrogenase	2.6258	0.319734	0.490946	NA	NA	NA	10.6212	NA	NA	TCA / organic transformation TCA malate DH				ED	NA	ED
Solyc09g075450	Fumarate hydratase class II	NA	NA	NA	NA	NA	NA	15.1024	NA	NA	TCA / organic transformation TCA fumarase				NA	NA	ED
Solyc09g091070	Malate dehydrogenase	NA	NA	NA	NA	NA	0.229853	7.82912	0.275875	NA	TCA / organic transformation TCA malate DH				NA	LD	ED
Solyc10g074500	Isocitrate dehydrogenase	NA	NA	NA	NA	NA	NA	2.4118	NA	0.0143168	TCA / organic transformation TCA IDH				NA	NA	LD
Solyc12g014180	Malate dehydrogenase	NA	NA	NA	NA	NA	NA	8.19424	NA	NA	TCA / organic transformation TCA malate DH				NA	NA	ED
Solyc01g073740	Citrate synthase	NA	NA	NA	NA	NA	0.323091	NA	0.00153257	NA	TCA / organic transformation TCA CS				NA	LD	ED
Solyc02g085350	Succinate dehydrogenase flavoprotein subunit	NA	0.242646	0.135544	0.0626974	NA	NA	NA	0.000140902	NA	TCA / organic transformation TCA succinate dehydrogenase				ED	ED	ED
Solyc03g071590	Malate dehydrogenase	NA	NA	NA	NA	NA	NA	NA	0.0410013	NA	TCA / organic transformation other organic acid transformations cyt MDH				NA	NA	ED
Solyc04g011350	2-oxoglutarate dehydrogenase E1 component	NA	NA	NA	NA	NA	NA	NA	0.153569	NA	TCA / organic transformation TCA 2-oxoglutarate dehydrogenase				NA	NA	ED
Solyc05g050120	Malic enzyme	NA	0.211441	0.320674	0.178729	3.88428	NA	NA	0.000717564	0.00944426	TCA / organic transformation other organic acid transformations malic				ED	EI	LI
Solyc12g005860	3-isopropylmalate dehydratase large subunit	NA	0.273008	0.0525349	0.102553	NA	0.00241289	NA	0.135134	NA	TCA / organic transformation TCA aconitase				LD	LD	ED
Solyc03g120990	Malic enzyme	NA	NA	NA	NA	NA	NA	NA	NA	0.00820186	TCA / organic transformation other organic acid transformations malic				NA	NA	LD
Solyc09g090700	Succinate semialdehyde dehydrogenase	2.76501	NA	NA	NA	NA	NA	NA	NA	0.030684	TCA / organic transformation other organic acid transformations misc				ED	NA	LD
Solyc01g059880	ATP citrate lyase asubunit	NA	NA	NA	0.336861	3.30419	NA	NA	NA	NA	TCA / organic transformation other organic acid transformations atpcitrate lyase				NA	EI	NA
Solyc05g005490	Carbonic anhydrase	NA	0.248433	0.221805	0.272344	NA	NA	NA	NA	NA	TCA / organic transformation carbonic anhydrases				ST	ED	NA
Solyc07g006790	Dihydrolipoyllysineresidue acetyltransferase component of pyruvate dehydrogenase complex	NA	NA	4.01773	0.301878	NA	NA	NA	NA	NA	TCA / organic transformation TCA pyruvate DH E2				LI	ED	NA
Solyc07g052350	3isopropylmalate dehydratase large subunit	NA	NA	0.135249	0.189354	NA	0.0200686	NA	NA	NA	TCA / organic transformation TCA aconitase				LD	LD	NA
Solyc09g090140	Malate dehydrogenase	NA	NA	0.00546812	0.12691	NA	NA	NA	NA	NA	TCA / organic transformation other organic acid transformations cyt MDH				LD	ED	NA
Solyc12g044600	NADPdependent malic enzyme chloroplastic	NA	NA	NA	0.207995	NA	NA	NA	NA	NA	TCA / organic transformation other organic acid transformations malic				NA	ED	NA
Solyc12g099260	ATP citrate lyase asubunit	8.76509	NA	NA	0.283902	NA	NA	NA	NA	NA	TCA / organic transformation other organic acid transformations atpcitrate lyase				ED	ED	NA
Solyc06g083790	SuccinylCoA ligase	NA	NA	NA	NA	0.217571	NA	NA	NA	NA	TCA / organic transformation TCA succinylCoA ligase				NA	ED	NA
Solyc01g005560	Isocitrate dehydrogenase	7.1292	NA	3.36556	NA	NA	NA	NA	NA	NA	TCA				LD	NA	NA
Solyc01g094200	NAD_dependent malic enzyme 2	3.53637	NA	NA	NA	NA	NA	NA	NA	NA	TCA / org. transformation.other organic acid transformaitons.malic				ED	NA	NA
Solyc03g122310	Aldehyde dehydrogenase 7b	2.89336	NA	NA	NA	NA	NA	NA	NA	NA	TCA / org. transformation.other organic acid transformaitons.misc				ED	NA	NA
Solyc11g007990	Malate dehydrogenase	4.42879	NA	NA	NA	NA	NA	NA	NA	NA	TCA / org. transformation.other organic acid transformaitons.cyt MDH				ED	NA	NA
Solyc12g009410	Pyruvate dehydrogenase E1 component alpha subunit	2.69486	NA	NA	NA	NA	NA	NA	NA	NA	TCA / org. transformation.TCA.pyruvate DH.E1				ED	NA	NA
Solyc05g009530	Dihydrolipoyllysine_residue acetyltransferase component of pyruvate dehydrogenase complex	6.46151	NA	NA	NA	NA	NA	NA	NA	NA	TCA / org. transformation.TCA.pyruvate DH.E2				ED	NA	NA
Solyc11g005640	Ubiquitin	NA	0.0484663	NA	NA	NA	NA	NA	NA	NA	TCA / org. transformation.TCA.succinate dehydrogenase				ED	NA	NA
Solyc08g013860	NAD_dependent malic enzyme 2	NA	NA	3.45316	NA	NA	NA	NA	NA	NA	TCA / org. transformation.other organic acid transformaitons.malic				LI	NA	NA
Solyc02g067750	Carbonic anhydrase	NA	NA	0.0277697	NA	NA	NA	NA	NA	NA	TCA / org. transformation.TCA.aconitase				LD	NA	NA

[truncated: 4 more sheets: Redox, Transport, Hormone metabolism, Protein abundance patterns]
