# Supplementary material for: Green-fruited Solanum habrochaites lacks fruit-specific carotenogenesis due to metabolic and structural blocks
Source: J Exp Bot. 2017 Oct 9;68(17):4803–19. doi: 10.1093/jxb/erx288 (PMC5853803; doi:10.1093/jxb/erx288)
Supplement: supplementary_table_S7 [file erx288_suppl_supplementary_table_s7.xlsx]

## Sheet: SP-SL
Table S7. Carotenoid, transcript, and protein abundances in fruits of wild species and tomato.
	dxs	dxr	idi5g	ggpps2	psy1	psy2	pds	ziso	zds	crtiso	lcyb1	lcyb2	cycb	zep	vde	lcye	crtrb1	crtrb2	cyp97a29	cyp97c11	chrc	hdr	pap3	nxs	ccd1b	DXS	DXR	IDI5G	PSY1	PDS	ZISO	ZDS	CRTISO	CYCB	VDE	CCD1B	PAP3	CHRC	Phytoene	Phytofluene	Trans Lycopene	Alpha Carotene	Beta Carotene	Lutein	Zeaxanthin	Violaxanthin
dxs	1	-0.757394	0.709586	-0.00563392	-0.916896	0.487229	-0.642401	-0.2563	0.955454	-0.843843	-0.97035	0.918532	0.557166	-0.435153	-0.726275	-0.154414	0.868221	0.844513	-0.968043	0.184825	-0.0705545	-0.784645	0.195613	0.386582	-0.617655	NA	0.544796	0.800042	0.646784	-0.981242	-0.23649	-0.788619	-0.620907	NA	NA	-0.619415	-0.297248	-0.862871	-0.889995	0.938277	0.992646	NA	-0.623607	-0.739661	NA	-0.937633
dxr	-0.757394	1	-0.997523	0.657215	0.433838	-0.939236	0.986957	0.825268	-0.91637	0.28875	0.89276	-0.953836	0.120223	-0.258314	0.998923	-0.528175	-0.333602	-0.989311	0.569438	0.501724	0.704769	0.189487	0.492188	-0.894989	-0.0457113	NA	0.134926	-0.214208	-0.987864	0.869064	0.813553	0.195803	0.982115	NA	NA	0.981755	0.848579	0.983554	0.971806	-0.936494	-0.672779	NA	-0.0381262	0.120786	NA	0.48317
idi5g	0.709586	-0.997523	1	-0.708606	-0.369384	0.961056	-0.995837	-0.86295	0.885938	-0.220687	-0.858856	0.930346	-0.189759	0.325631	-0.999713	0.586598	0.266462	0.976602	-0.510202	-0.561331	-0.752928	-0.119948	-0.552203	0.924152	0.115869	NA	-0.204292	0.144966	0.996343	-0.832112	-0.852442	-0.126335	-0.992927	NA	NA	-0.992699	-0.883694	-0.968412	-0.952813	0.909505	0.619069	NA	0.108325	-0.0506579	NA	-0.420385
ggpps2	-0.00563392	0.657215	-0.708606	1	-0.393954	-0.876006	0.769976	0.968026	-0.30052	-0.531828	0.247167	-0.400516	0.827249	-0.897891	0.691485	-0.987121	0.491278	-0.540284	-0.245326	0.981715	0.99789	-0.615515	0.979564	-0.924418	-0.782957	NA	0.835486	0.595427	-0.766305	0.198306	0.972951	-0.610429	0.78737	NA	NA	0.788541	0.95646	0.510277	0.460978	-0.351166	0.115461	NA	-0.778212	-0.668802	NA	-0.34234
psy1	-0.916896	0.433838	-0.369384	-0.393954	1	-0.0981911	0.283137	-0.150794	-0.758253	0.987883	0.79324	-0.684404	-0.842298	0.758346	0.391558	0.535921	-0.994106	-0.560585	0.987689	-0.561715	-0.33344	0.966874	-0.570772	0.0136407	0.880218	NA	-0.834216	-0.973009	-0.28863	0.822753	-0.170967	0.968497	0.256439	NA	NA	0.2546	-0.10854	0.589435	0.634043	-0.722251	-0.958469	NA	0.883795	0.946796	NA	0.998459
psy2	0.487229	-0.939236	0.961056	-0.876006	-0.0981911	1	-0.982246	-0.968982	0.723264	0.0574462	-0.683856	0.792782	-0.453701	0.57424	-0.954155	0.787566	-0.0102763	0.87914	-0.252655	-0.768177	-0.905474	0.159081	-0.761096	0.993736	0.385847	NA	-0.466861	-0.134112	0.981155	-0.646439	-0.963728	0.152723	-0.98707	NA	NA	-0.987373	-0.97863	-0.861789	-0.831819	0.759208	0.37793	NA	0.378832	0.227312	NA	-0.153267
pds	-0.642401	0.986957	-0.995837	0.769976	0.283137	-0.982246	1	0.905417	-0.839972	0.13086	0.808588	-0.893048	0.278469	-0.410462	0.993365	-0.657981	-0.177492	-0.952933	0.429679	0.634434	0.809783	0.0289508	0.625901	-0.955128	-0.205928	NA	0.292675	-0.0541699	-0.999984	0.778092	0.896551	0.0353837	0.999616	NA	NA	0.999561	0.922681	0.94165	0.921175	-0.867826	-0.544903	NA	-0.198493	-0.0405917	NA	0.335925
ziso	-0.2563	0.825268	-0.86295	0.968026	-0.150794	-0.968982	0.905417	1	-0.530166	-0.302389	0.482331	-0.617562	0.659861	-0.758753	0.850588	-0.915428	0.257078	-0.734095	0.00570277	0.902574	0.982272	-0.398132	0.897788	-0.99053	-0.601875	NA	0.670927	0.374853	-0.902969	0.437834	0.999791	-0.39222	0.916839	NA	NA	0.917597	0.999092	0.709695	0.668846	-0.574812	-0.137403	NA	-0.595795	-0.460925	NA	-0.0957005
zds	0.955454	-0.91637	0.885938	-0.30052	-0.758253	0.723264	-0.839972	-0.530166	1	-0.647883	-0.998461	0.994298	0.287261	-0.150036	-0.896804	0.144066	0.683103	0.964952	-0.850904	-0.113465	-0.361817	-0.566721	-0.102541	0.641557	-0.358026	NA	0.273031	0.587335	0.843068	-0.994429	-0.512725	-0.572012	-0.824605	NA	NA	-0.823527	-0.565808	-0.973605	-0.984924	0.998565	0.912698	NA	-0.365105	-0.508087	NA	-0.793265
crtiso	-0.843843	0.28875	-0.220687	-0.531828	0.987883	0.0574462	0.13086	-0.302389	-0.647883	1	0.689127	-0.562957	-0.915746	0.850323	0.244008	0.660456	-0.998886	-0.425274	0.951444	-0.683309	-0.475716	0.994774	-0.691291	0.168659	0.943205	NA	-0.90969	-0.997034	-0.136541	0.72457	-0.321808	0.99541	0.103324	NA	NA	0.101432	-0.261506	0.456922	0.506346	-0.60616	-0.902594	NA	0.945699	0.985272	NA	0.977748
lcyb1	-0.97035	0.89276	-0.858856	0.247167	0.79324	-0.683856	0.808588	0.482331	-0.998461	0.689127	1	-0.986854	-0.339935	0.20463	0.870889	-0.0889694	-0.722551	-0.948914	0.878725	0.0581953	0.309564	0.611537	0.0472216	-0.598033	0.409253	NA	-0.325957	-0.631312	-0.811948	0.998744	0.464326	0.616617	0.791965	NA	NA	0.790803	0.519214	0.95945	0.973816	-0.994059	-0.933954	NA	0.416168	0.555068	NA	0.825809
lcyb2	0.918532	-0.953836	0.930346	-0.400516	-0.684404	0.792782	-0.893048	-0.617562	0.994298	-0.562957	-0.986854	1	0.183478	-0.0437477	-0.93887	0.248771	0.601327	0.987434	-0.790032	-0.218769	-0.459169	-0.475628	-0.208033	0.719699	-0.256414	NA	0.168886	0.497678	0.895612	-0.977517	-0.601357	-0.48128	-0.880229	NA	NA	-0.879325	-0.650509	-0.992393	-0.997755	0.998582	0.863917	NA	-0.263745	-0.413341	NA	-0.723812
cycb	0.557166	0.120223	-0.189759	0.827249	-0.842298	-0.453701	0.278469	0.659861	0.287261	-0.915746	-0.339935	0.183478	1	-0.990109	0.166165	-0.906476	0.895769	0.0258259	-0.747612	0.919072	0.789021	-0.951981	0.923348	-0.550451	-0.997205	NA	0.99989	0.94395	-0.272959	-0.38663	0.675081	-0.949991	0.30499	NA	NA	0.3068	0.627251	-0.0610584	-0.117236	0.235553	0.653594	NA	-0.996609	-0.970957	NA	-0.811088
zep	-0.435153	-0.258314	0.325631	-0.897891	0.758346	0.57424	-0.410462	-0.758753	-0.150036	0.850323	0.20463	-0.0437477	-0.990109	1	-0.302869	0.956752	-0.824545	0.11468	0.647041	-0.965272	-0.867411	0.899612	-0.968084	0.662136	0.976859	NA	-0.99208	-0.888304	0.405229	0.253419	-0.771908	0.896783	-0.435586	NA	NA	-0.437297	-0.730313	-0.079581	-0.0232531	-0.0968738	-0.540946	NA	0.975207	0.927787	NA	0.721002
vde	-0.726275	0.998923	-0.999713	0.691485	0.391558	-0.954155	0.993365	0.850588	-0.896804	0.244008	0.870889	-0.93887	0.166165	-0.302869	1	-0.567013	-0.289493	-0.981478	0.530676	0.541328	0.736933	0.143715	0.532056	-0.914727	-0.0920217	NA	0.180764	-0.168647	-0.994008	0.84517	0.839662	0.150082	0.989795	NA	NA	0.989522	0.872218	0.974112	0.959817	-0.91921	-0.637719	NA	-0.0844595	0.0745878	NA	0.442018
lcye	-0.154414	-0.528175	0.586598	-0.987121	0.535921	0.787566	-0.657981	-0.915428	0.144066	0.660456	-0.0889694	0.248771	-0.906476	0.956752	-0.567013	1	-0.624292	0.398707	0.397256	-0.999524	-0.974649	0.73367	-0.999125	0.8515	0.872392	NA	-0.912635	-0.716286	0.653654	-0.0389508	-0.923463	0.729281	-0.678605	NA	NA	-0.680001	-0.897449	-0.366122	-0.313074	0.196853	-0.272882	NA	0.868656	0.779122	NA	0.488242
crtrb1	0.868221	-0.333602	0.266462	0.491278	-0.994106	-0.0102763	-0.177492	0.257078	0.683103	-0.998886	-0.722551	0.601327	0.895769	-0.824545	-0.289493	-0.624292	1	0.467505	-0.964909	0.648097	0.433683	-0.988848	0.656427	-0.121963	-0.926479	NA	0.889082	0.992292	0.18313	-0.756282	0.276776	-0.989786	-0.15014	NA	NA	-0.148259	0.215673	-0.498384	-0.54647	0.643012	0.921901	NA	-0.929309	-0.976106	NA	-0.986558
crtrb2	0.844513	-0.989311	0.976602	-0.540284	-0.560585	0.87914	-0.952933	-0.734095	0.964952	-0.425274	-0.948914	0.987434	0.0258259	0.11468	-0.981478	0.398707	0.467505	1	-0.683222	-0.370221	-0.593784	-0.330641	-0.359991	0.820373	-0.100447	NA	0.0110049	0.354356	0.954655	-0.931913	-0.720063	-0.336709	-0.944161	NA	NA	-0.943533	-0.762358	-0.999378	-0.995801	0.977621	0.773473	NA	-0.107997	-0.264249	NA	-0.605677
cyp97a29	-0.968043	0.569438	-0.510202	-0.245326	0.987689	-0.252655	0.429679	0.00570277	-0.850904	0.951444	0.878725	-0.790032	-0.747612	0.647041	0.530676	0.397256	-0.964909	-0.683222	1	-0.425381	-0.181859	0.915043	-0.435301	-0.142941	0.795145	NA	-0.737685	-0.924931	-0.434848	0.901538	-0.0147371	0.91762	0.40448	NA	NA	0.402739	0.0483003	0.708545	0.747203	-0.82155	-0.991283	NA	0.799726	0.884796	NA	0.994848
cyp97c11	0.184825	0.501724	-0.561331	0.981715	-0.561715	-0.768177	0.634434	0.902574	-0.113465	-0.683309	0.0581953	-0.218769	0.919072	-0.965272	0.541328	-0.999524	0.648097	-0.370221	-0.425381	1	0.967282	-0.754286	0.99994	-0.834916	-0.887058	NA	0.924813	0.737475	-0.629992	0.00810164	0.911185	-0.750045	0.65562	NA	NA	0.657055	0.883412	0.337236	0.283622	-0.166509	0.302436	NA	-0.883528	-0.798093	NA	-0.514936
chrc	-0.0705545	0.704769	-0.752928	0.99789	-0.33344	-0.905474	0.809783	0.982272	-0.361817	-0.475716	0.309564	-0.459169	0.789021	-0.867411	0.736933	-0.974649	0.433683	-0.593784	-0.181859	0.967282	1	-0.56304	0.964436	-0.947232	-0.740911	NA	0.798041	0.542002	-0.806406	0.261531	0.985898	-0.557709	0.825738	NA	NA	0.82681	0.973393	0.565044	0.517628	-0.411223	0.0507185	NA	-0.735791	-0.619116	NA	-0.280607
hdr	-0.784645	0.189487	-0.119948	-0.615515	0.966874	0.159081	0.0289508	-0.398132	-0.566721	0.994774	0.611537	-0.475628	-0.951981	0.899612	0.143715	0.73367	-0.988848	-0.330641	0.915043	-0.754286	-0.56304	1	-0.761455	0.268418	0.972195	NA	-0.947338	-0.999681	-0.03468	0.650413	-0.416798	0.999979	0.00122697	NA	NA	-0.000674881	-0.358689	0.363713	0.415653	-0.521785	-0.853923	NA	0.973945	0.997582	NA	0.951219
pap3	0.195613	0.492188	-0.552203	0.979564	-0.570772	-0.761096	0.625901	0.897788	-0.102541	-0.691291	0.0472216	-0.208033	0.923348	-0.968084	0.532056	-0.999125	0.656427	-0.359991	-0.435301	0.99994	0.964436	-0.761455	1	-0.828818	-0.892077	NA	0.928938	0.744852	-0.62142	-0.00288729	0.906602	-0.757267	0.647283	NA	NA	0.648731	0.878209	0.326871	0.273068	-0.155664	0.312892	NA	-0.888621	-0.804666	NA	-0.524325
nxs	0.386582	-0.894989	0.924152	-0.924418	0.0136407	0.993736	-0.955128	-0.99053	0.641557	0.168659	-0.598033	0.719699	-0.550451	0.662136	-0.914727	0.8515	-0.121963	0.820373	-0.142941	-0.834916	-0.947232	0.268418	-0.828818	1	0.486533	NA	-0.562766	-0.244019	0.953414	-0.557123	-0.987517	0.262212	-0.962973	NA	NA	-0.963484	-0.99548	-0.7997	-0.764577	0.681715	0.272095	NA	0.479886	0.33472	NA	-0.0418705
ccd1b	-0.617655	-0.0457113	0.115869	-0.782957	0.880218	0.385847	-0.205928	-0.601875	-0.358026	0.943205	0.409253	-0.256414	-0.997205	0.976859	-0.0920217	0.872392	-0.926479	-0.100447	0.795145	-0.887058	-0.740911	0.972195	-0.892077	0.486533	1	NA	-0.995988	-0.965975	0.200315	0.454456	-0.618071	0.970668	-0.232979	NA	NA	-0.234828	-0.567306	0.135466	0.191111	-0.30751	-0.708316	NA	0.999971	0.98612	NA	0.852525
DXS	NA	NA	NA	NA	NA	NA	NA	NA	NA	NA	NA	NA	NA	NA	NA	NA	NA	NA	NA	NA	NA	NA	NA	NA	NA	NA	NA	NA	NA	NA	NA	NA	NA	NA	NA	NA	NA	NA	NA	NA	NA	NA	NA	NA	NA	NA
DXR	0.544796	0.134926	-0.204292	0.835486	-0.834216	-0.466861	0.292675	0.670927	0.273031	-0.90969	-0.325957	0.168886	0.99989	-0.99208	0.180764	-0.912635	0.889082	0.0110049	-0.737685	0.924813	0.798041	-0.947338	0.928938	-0.562766	-0.995988	NA	1	0.938954	-0.287189	-0.372917	0.685943	-0.945257	0.319073	NA	NA	0.320875	0.638726	-0.0462562	-0.102502	0.221121	0.642303	NA	-0.99528	-0.967304	NA	-0.802328
IDI5G	0.800042	-0.214208	0.144966	0.595427	-0.973009	-0.134112	-0.0541699	0.374853	0.587335	-0.997034	-0.631312	0.497678	0.94395	-0.888304	-0.168647	-0.716286	0.992292	0.354356	-0.924931	0.737475	0.542002	-0.999681	0.744852	-0.244019	-0.965975	NA	0.938954	1	0.0598927	-0.669377	0.393723	-0.999823	-0.0264655	NA	NA	-0.0245643	0.335016	-0.387107	-0.438476	0.543149	0.866785	NA	-0.967911	-0.99551	NA	-0.958703
PSY1	0.646784	-0.987864	0.996343	-0.766305	-0.28863	0.981155	-0.999984	-0.902969	0.843068	-0.136541	-0.811948	0.895612	-0.272959	0.405229	-0.994008	0.653654	0.18313	0.954655	-0.434848	-0.629992	-0.806406	-0.03468	-0.62142	0.953414	0.200315	NA	-0.287189	0.0598927	1	-0.78168	-0.893998	-0.0411117	-0.99944	NA	NA	-0.999375	-0.920456	-0.943564	-0.923391	0.870659	0.549701	NA	0.192872	0.0348636	NA	-0.341319
PDS	-0.981242	0.869064	-0.832112	0.198306	0.822753	-0.646439	0.778092	0.437834	-0.994429	0.72457	0.998744	-0.977517	-0.38663	0.253419	0.84517	-0.0389508	-0.756282	-0.931913	0.901538	0.00810164	0.261531	0.650413	-0.00288729	-0.557123	0.454456	NA	-0.372917	-0.669377	-0.78168	1	0.419367	0.655289	0.760378	NA	NA	0.759141	0.475739	0.944121	0.961202	-0.987357	-0.950688	NA	0.461206	0.596049	NA	0.853029
ZISO	-0.23649	0.813553	-0.852442	0.972951	-0.170967	-0.963728	0.896551	0.999791	-0.512725	-0.321808	0.464326	-0.601357	0.675081	-0.771908	0.839662	-0.923463	0.276776	-0.720063	-0.0147371	0.911185	0.985898	-0.416798	0.906602	-0.987517	-0.618071	NA	0.685943	0.393723	-0.893998	0.419367	1	-0.410939	0.908487	NA	NA	0.90928	0.998013	0.695148	0.653512	-0.557967	-0.117129	NA	-0.612086	-0.478967	NA	-0.116026
ZDS	-0.788619	0.195803	-0.126335	-0.610429	0.968497	0.152723	0.0353837	-0.39222	-0.572012	0.99541	0.616617	-0.48128	-0.949991	0.896783	0.150082	0.729281	-0.989786	-0.336709	0.91762	-0.750045	-0.557709	0.999979	-0.757267	0.262212	0.970668	NA	-0.945257	-0.999823	-0.0411117	0.655289	-0.410939	1	0.00766319	NA	NA	0.00576137	-0.352674	0.369701	0.421499	-0.527265	-0.857254	NA	0.972465	0.997114	NA	0.953185
CRTISO	-0.620907	0.982115	-0.992927	0.78737	0.256439	-0.98707	0.999616	0.916839	-0.824605	0.103324	0.791965	-0.880229	0.30499	-0.435586	0.989795	-0.678605	-0.15014	-0.944161	0.40448	0.65562	0.825738	0.00122697	0.647283	-0.962973	-0.232979	NA	0.319073	-0.0264655	-0.99944	0.760378	0.908487	0.00766319	1	NA	NA	0.999998	0.933016	0.931957	0.910032	-0.853717	-0.521447	NA	-0.22559	-0.0682775	NA	0.309683
CYCB	NA	NA	NA	NA	NA	NA	NA	NA	NA	NA	NA	NA	NA	NA	NA	NA	NA	NA	NA	NA	NA	NA	NA	NA	NA	NA	NA	NA	NA	NA	NA	NA	NA	NA	NA	NA	NA	NA	NA	NA	NA	NA	NA	NA	NA	NA
VDE	NA	NA	NA	NA	NA	NA	NA	NA	NA	NA	NA	NA	NA	NA	NA	NA	NA	NA	NA	NA	NA	NA	NA	NA	NA	NA	NA	NA	NA	NA	NA	NA	NA	NA	NA	NA	NA	NA	NA	NA	NA	NA	NA	NA	NA	NA
CCD1B	-0.619415	0.981755	-0.992699	0.788541	0.2546	-0.987373	0.999561	0.917597	-0.823527	0.101432	0.790803	-0.879325	0.3068	-0.437297	0.989522	-0.680001	-0.148259	-0.943533	0.402739	0.657055	0.82681	-0.000674881	0.648731	-0.963484	-0.234828	NA	0.320875	-0.0245643	-0.999375	0.759141	0.90928	0.00576137	0.999998	NA	NA	1	0.933699	0.931265	0.909242	-0.852725	-0.519823	NA	-0.227442	-0.0701748	NA	0.307874
PAP3	-0.297248	0.848579	-0.883694	0.95646	-0.10854	-0.97863	0.922681	0.999092	-0.565808	-0.261506	0.519214	-0.650509	0.627251	-0.730313	0.872218	-0.897449	0.215673	-0.762358	0.0483003	0.883412	0.973393	-0.358689	0.878209	-0.99548	-0.567306	NA	0.638726	0.335016	-0.920456	0.475739	0.998013	-0.352674	0.933016	NA	NA	0.933699	1	0.739065	0.69991	-0.609152	-0.179478	NA	-0.561038	-0.422699	NA	-0.0532057
CHRC	-0.862871	0.983554	-0.968412	0.510277	0.589435	-0.861789	0.94165	0.709695	-0.973605	0.456922	0.95945	-0.992393	-0.0610584	-0.079581	0.974112	-0.366122	-0.498384	-0.999378	0.708545	0.337236	0.565044	0.363713	0.326871	-0.7997	0.135466	NA	-0.0462562	-0.387107	-0.943564	0.944121	0.695148	0.369701	0.931957	NA	NA	0.931265	0.739065	1	0.998409	-0.984431	-0.795341	NA	0.142984	0.298092	NA	0.633357
Phytoene	-0.889995	0.971806	-0.952813	0.460978	0.634043	-0.831819	0.921175	0.668846	-0.984924	0.506346	0.973816	-0.997755	-0.117236	-0.0232531	0.959817	-0.313074	-0.54647	-0.995801	0.747203	0.283622	0.517628	0.415653	0.273068	-0.764577	0.191111	NA	-0.102502	-0.438476	-0.923391	0.961202	0.653512	0.421499	0.910032	NA	NA	0.909242	0.69991	0.998409	1	-0.992775	-0.828251	NA	0.198557	0.351435	NA	0.67598
Phytofluene	0.938277	-0.936494	0.909505	-0.351166	-0.722251	0.759208	-0.867826	-0.574812	0.998565	-0.60616	-0.994059	0.998582	0.235553	-0.0968738	-0.91921	0.196853	0.643012	0.977621	-0.82155	-0.166509	-0.411223	-0.521785	-0.155664	0.681715	-0.30751	NA	0.221121	0.543149	0.870659	-0.987357	-0.557967	-0.527265	-0.853717	NA	NA	-0.852725	-0.609152	-0.984431	-0.992775	1	0.889505	NA	-0.314725	-0.461233	NA	-0.75952
Trans lycopene	0.992646	-0.672779	0.619069	0.115461	-0.958469	0.37793	-0.544903	-0.137403	0.912698	-0.902594	-0.933954	0.863917	0.653594	-0.540946	-0.637719	-0.272882	0.921901	0.773473	-0.991283	0.302436	0.0507185	-0.853923	0.312892	0.272095	-0.708316	NA	0.642303	0.866785	0.549701	-0.950688	-0.117129	-0.857254	-0.521447	NA	NA	-0.519823	-0.179478	-0.795341	-0.828251	0.889505	1	NA	-0.713655	-0.815689	NA	-0.972819
Alpha carotene	NA	NA	NA	NA	NA	NA	NA	NA	NA	NA	NA	NA	NA	NA	NA	NA	NA	NA	NA	NA	NA	NA	NA	NA	NA	NA	NA	NA	NA	NA	NA	NA	NA	NA	NA	NA	NA	NA	NA	NA	NA	NA	NA	NA	NA	NA
Beta carotene	-0.623607	-0.0381262	0.108325	-0.778212	0.883795	0.378832	-0.198493	-0.595795	-0.365105	0.945699	0.416168	-0.263745	-0.996609	0.975207	-0.0844595	0.868656	-0.929309	-0.107997	0.799726	-0.883528	-0.735791	0.973945	-0.888621	0.479886	0.999971	NA	-0.99528	-0.967911	0.192872	0.461206	-0.612086	0.972465	-0.22559	NA	NA	-0.227442	-0.561038	0.142984	0.198557	-0.314725	-0.713655	NA	1	0.987352	NA	0.856468
Lutein	-0.739661	0.120786	-0.0506579	-0.668802	0.946796	0.227312	-0.0405917	-0.460925	-0.508087	0.985272	0.555068	-0.413341	-0.970957	0.927787	0.0745878	0.779122	-0.976106	-0.264249	0.884796	-0.798093	-0.619116	0.997582	-0.804666	0.33472	0.98612	NA	-0.967304	-0.99551	0.0348636	0.596049	-0.478967	0.997114	-0.0682775	NA	NA	-0.0701748	-0.422699	0.298092	0.351435	-0.461233	-0.815689	NA	0.987352	1	NA	0.927477
Zeaxanthin	NA	NA	NA	NA	NA	NA	NA	NA	NA	NA	NA	NA	NA	NA	NA	NA	NA	NA	NA	NA	NA	NA	NA	NA	NA	NA	NA	NA	NA	NA	NA	NA	NA	NA	NA	NA	NA	NA	NA	NA	NA	NA	NA	NA	NA	NA
Violaxanthin	-0.937633	0.48317	-0.420385	-0.34234	0.998459	-0.153267	0.335925	-0.0957005	-0.793265	0.977748	0.825809	-0.723812	-0.811088	0.721002	0.442018	0.488242	-0.986558	-0.605677	0.994848	-0.514936	-0.280607	0.951219	-0.524325	-0.0418705	0.852525	NA	-0.802328	-0.958703	-0.341319	0.853029	-0.116026	0.953185	0.309683	NA	NA	0.307874	-0.0532057	0.633357	0.67598	-0.75952	-0.972819	NA	0.856468	0.927477	NA	1

## Sheet: SG-SL
Table S7. Carotenoid, transcript, and protein abundances in fruits of wild species and tomato.
	dxs	dxr	idi5g	ggpps2	psy1	psy2	pds	ziso	zds	crtiso	lcyb1	lcyb2	cycb	zep	vde	lcye	crtrb1	crtrb2	cyp97a29	cyp97c11	chrc	hdr	pap3	nxs	ccd1b	DXS	DXR	IDI5G	PSY1	PDS	ZISO	ZDS	CRTISO	CYCB	VDE	CCD1B	PAP3	CHRC	Phytoene	Phytofluene	Trans Lycopene	Alpha Carotene	Beta Carotene	Lutein	Zeaxanthin	Violaxanthin
dxs	1	0.0797107	0.999798	-0.626581	-0.998524	-0.335175	0.828833	0.0915819	0.271341	-0.782909	-0.996393	0.834356	0.999777	-0.92267	0.543785	0.366895	0.623655	-0.487236	-0.0954194	-0.937092	0.287838	-0.827912	0.733865	-0.138032	-0.988247	0.802942	NA	NA	-0.708301	0.0632308	NA	NA	0.452304	-0.961814	NA	-0.165766	0.961686	0.628357	-0.151387	0.71659	0.342856	-0.711317	0.891005	-0.376451	NA	-0.99601
dxr	0.0797107	1	0.0997115	0.726931	-0.133726	-0.965875	-0.491649	0.999929	-0.937792	-0.682563	-0.164007	-0.482964	0.0586592	-0.45791	0.8799	-0.898057	-0.7295	-0.90933	-0.999876	0.273276	0.977576	-0.625066	0.735631	-0.998279	0.0736072	0.658164	NA	NA	-0.760123	0.999864	NA	NA	-0.852972	-0.3495	NA	-0.99624	0.349939	0.825536	-0.997396	-0.638155	0.963728	0.643935	-0.381527	-0.953496	NA	0.0095678
idi5g	0.999798	0.0997115	1	-0.610805	-0.999414	-0.354026	0.817431	0.11156	0.251959	-0.795244	-0.997896	0.823119	0.999152	-0.930227	0.560528	0.348141	0.607832	-0.504673	-0.115389	-0.929893	0.30701	-0.839008	0.747357	-0.157893	-0.984978	0.814749	NA	NA	-0.722334	0.0832586	NA	NA	0.434304	-0.967116	NA	-0.185536	0.966997	0.643852	-0.171206	0.70244	0.36165	-0.69706	0.881708	-0.394978	NA	-0.994017
ggpps2	-0.626581	0.726931	-0.610805	1	0.583333	-0.524261	-0.955378	0.718697	-0.920134	0.00569049	0.55819	-0.952393	-0.642887	0.277616	0.313329	-0.954895	-0.999993	-0.375296	-0.716012	0.859224	0.56602	0.0816468	0.0695875	-0.685408	0.738355	-0.0385676	NA	NA	-0.106347	0.738177	NA	NA	-0.978485	0.389341	NA	-0.664708	-0.38891	0.212564	-0.675517	-0.992598	0.517291	0.993485	-0.91211	-0.486147	NA	0.693634
psy1	-0.998524	-0.133726	-0.999414	0.583333	1	0.385845	-0.797226	-0.145524	-0.218672	0.815539	0.999531	-0.803191	-0.997156	0.942248	-0.588557	-0.315835	-0.580284	0.53394	0.149336	0.916752	-0.33942	0.857148	-0.769671	0.191614	0.978487	-0.834126	NA	NA	0.745591	-0.117334	NA	NA	-0.403204	0.975258	NA	0.219076	-0.975155	-0.669676	0.204843	-0.677655	-0.393364	0.672098	-0.865035	0.426206	NA	0.989694
psy2	-0.335175	-0.965875	-0.354026	-0.524261	0.385845	1	0.249328	-0.968893	0.815863	0.848561	0.413912	0.239685	-0.31522	0.672542	-0.972943	0.753478	0.52745	0.986066	0.969839	-0.0148007	-0.998759	0.80591	-0.885975	0.979402	0.18721	-0.830705	NA	NA	0.902482	-0.961464	NA	NA	0.688674	0.580248	NA	0.984682	-0.580629	-0.943536	0.982038	0.416965	-0.999967	-0.423799	0.129091	0.999025	NA	0.249755
pds	0.828833	-0.491649	0.817431	-0.955378	-0.797226	0.249328	1	-0.481239	0.763402	-0.300818	-0.778369	0.999951	0.840454	-0.549004	-0.0188355	0.824573	0.954264	0.0847542	0.477856	-0.972003	-0.297248	-0.372404	0.228188	0.439735	-0.90462	0.332013	NA	NA	-0.19211	-0.505969	NA	NA	0.873879	-0.644047	NA	0.414363	0.643689	0.0855576	0.427573	0.984179	-0.241414	-0.982817	0.992502	0.206323	NA	-0.875458
ziso	0.0915819	0.999929	0.11156	0.718697	-0.145524	-0.968893	-0.481239	1	-0.933589	-0.691222	-0.175749	-0.472497	0.0705494	-0.468469	0.885499	-0.892752	-0.721299	-0.914223	-0.999993	0.261795	0.980015	-0.634322	0.74365	-0.998907	0.0617195	0.667087	NA	NA	-0.767811	0.999596	NA	NA	-0.846693	-0.360639	NA	-0.997202	0.361075	0.832202	-0.998185	-0.628936	0.96684	0.634774	-0.370486	-0.957019	NA	-0.00234713
zds	0.271341	-0.937792	0.251959	-0.920134	-0.218672	0.815863	0.763402	-0.933589	1	0.38636	-0.188692	0.75694	0.29159	0.120765	-0.660188	0.994916	0.921596	0.708301	0.9322	-0.590258	-0.843648	0.315169	-0.454683	0.915816	-0.415284	-0.355824	NA	NA	0.487236	-0.9434	NA	NA	0.981133	0.00245643	NA	0.904188	-0.00292434	-0.578241	0.910313	0.865767	-0.811115	-0.869511	0.678728	0.789533	NA	-0.356155
crtiso	-0.782909	-0.682563	-0.795244	0.00569049	0.815539	0.848561	-0.300818	-0.691222	0.38636	1	0.832876	-0.310288	-0.769607	0.962256	-0.947846	0.291504	-0.00194152	0.924754	0.694002	0.516481	-0.821157	0.99711	-0.997164	0.724247	0.678603	-0.999459	NA	NA	0.993708	-0.670395	NA	NA	0.200747	0.923294	NA	0.743309	-0.923474	-0.975922	0.733488	-0.127089	-0.852852	0.119615	-0.415129	0.871096	NA	0.724263
lcyb1	-0.996393	-0.164007	-0.997896	0.55819	0.999531	0.413912	-0.778369	-0.175749	-0.188692	0.832876	1	-0.784574	-0.994381	0.952061	-0.613035	-0.286635	-0.555076	0.559579	0.179542	0.904091	-0.368062	0.872517	-0.788859	0.221576	0.971711	-0.850624	NA	NA	0.765646	-0.147687	NA	NA	-0.374995	0.98157	NA	0.248848	-0.98148	-0.692101	0.234717	-0.654821	-0.42133	0.64911	-0.849268	0.453705	NA	0.984845
lcyb2	0.834356	-0.482964	0.823119	-0.952393	-0.803191	0.239685	0.999951	-0.472497	0.75694	-0.310288	-0.784574	1	0.845802	-0.557289	-0.00889133	0.818906	0.951243	0.0748408	0.469097	-0.974292	-0.287738	-0.381615	0.237859	0.430781	-0.908814	0.341378	NA	NA	-0.20186	-0.497365	NA	NA	0.869001	-0.651623	NA	0.405291	0.651268	0.0954619	0.418561	0.982368	-0.231751	-0.980932	0.993669	0.196582	NA	-0.880221
cycb	0.999777	0.0586592	0.999152	-0.642887	-0.997156	-0.31522	0.840454	0.0705494	0.29159	-0.769607	-0.994381	0.845802	1	-0.914329	0.525956	0.386443	0.640011	-0.4687	-0.0743936	-0.944249	0.267566	-0.815894	0.719368	-0.117102	-0.991252	0.790186	NA	NA	-0.693248	0.0421581	NA	NA	0.471023	-0.955824	NA	-0.144921	0.955687	0.611803	-0.130496	0.731149	0.322957	-0.72599	0.900386	-0.356818	NA	-0.997671
zep	-0.92267	-0.45791	-0.930227	0.277616	0.942248	0.672542	-0.549004	-0.468469	0.120765	0.962256	0.952061	-0.557289	-0.914329	1	-0.825331	0.0201765	-0.274013	0.786282	0.471871	0.730024	-0.63485	0.980151	-0.939045	0.509257	0.852882	-0.970684	NA	NA	0.92572	-0.443159	NA	NA	-0.0734343	0.992975	NA	0.533203	-0.99303	-0.879727	0.520826	-0.39223	-0.678561	0.385291	-0.647048	0.704564	NA	0.884577
vde	0.543785	0.8799	0.560528	0.313329	-0.588557	-0.972943	-0.0188355	0.885499	-0.660188	-0.947846	-0.613035	-0.00889133	0.525956	-0.825331	1	-0.581187	-0.316887	-0.997822	-0.887283	-0.216618	0.96023	-0.920892	0.969146	-0.906251	-0.409104	0.936854	NA	NA	-0.977581	0.871929	NA	NA	-0.502517	-0.75272	NA	-0.917755	0.753028	0.994545	-0.911874	-0.195683	0.974797	0.203063	0.103512	-0.982197	NA	-0.466719
lcye	0.366895	-0.898057	0.348141	-0.954895	-0.315835	0.753478	0.824573	-0.892752	0.994916	0.291504	-0.286635	0.818906	0.386443	0.0201765	-0.581187	1	0.956002	0.633606	0.891009	-0.668553	-0.785287	0.217987	-0.362672	0.870714	-0.50479	-0.259894	NA	NA	0.39681	-0.905202	NA	NA	0.995615	-0.0982678	NA	0.856573	0.0978021	-0.493133	0.863997	0.911766	-0.748085	-0.914833	0.749239	0.723711	NA	-0.448452
crtrb1	0.623655	-0.7295	0.607832	-0.999993	-0.580284	0.52745	0.954264	-0.721299	0.921596	-0.00194152	-0.555076	0.951243	0.640011	-0.274013	-0.316887	0.956002	1	0.378768	0.718624	-0.8573	-0.569106	-0.0779098	-0.0733269	0.688133	-0.735821	0.0348211	NA	NA	0.110074	-0.740701	NA	NA	0.979251	-0.385885	NA	0.667504	0.385454	-0.216225	0.678277	0.992136	-0.520496	-0.993051	0.910567	0.48942	NA	-0.690929
crtrb2	-0.487236	-0.90933	-0.504673	-0.375296	0.53394	0.986066	0.0847542	-0.914223	0.708301	0.924754	0.559579	0.0748408	-0.4687	0.786282	-0.997822	0.633606	0.378768	1	0.915778	0.151741	-0.976558	0.893169	-0.950774	0.932165	0.348014	-0.911741	NA	NA	0.96156	-0.902331	NA	NA	0.558459	0.707648	NA	0.941956	-0.707979	-0.985497	0.936967	0.259953	-0.987391	-0.267218	-0.0376694	0.99245	NA	0.407357
cyp97a29	-0.0954194	-0.999876	-0.115389	-0.716012	0.149336	0.969839	0.477856	-0.999993	0.9322	0.694002	0.179542	0.469097	-0.0743936	0.471871	-0.887283	0.891009	0.718624	0.915778	1	-0.258073	-0.980775	0.637297	-0.746221	0.99908	-0.057872	-0.669954	NA	NA	0.770275	-0.999479	NA	NA	0.844636	0.364231	NA	0.997483	-0.364667	-0.834333	0.99841	0.625935	-0.967817	-0.631791	0.366904	0.95813	NA	0.00620149
cyp97c11	-0.937092	0.273276	-0.929893	0.859224	0.916752	-0.0148007	-0.972003	0.261795	-0.590258	0.516481	0.904091	-0.974292	-0.944249	0.730024	-0.216618	-0.668553	-0.8573	0.151741	-0.258073	1	0.0645791	0.580044	-0.450568	-0.216393	0.979441	-0.544357	NA	NA	0.417322	0.289131	NA	NA	-0.735185	0.805762	NA	-0.188915	-0.805485	-0.317268	-0.203196	-0.914994	0.00663695	0.91193	-0.993435	0.0293657	NA	0.964506
chrc	0.287838	0.977576	0.30701	0.56602	-0.33942	-0.998759	-0.297248	0.980015	-0.843648	-0.821157	-0.368062	-0.287738	0.267566	-0.63485	0.96023	-0.785287	-0.569106	-0.976558	-0.980775	0.0645791	1	-0.775426	0.861781	-0.988243	-0.138056	0.801948	NA	NA	-0.879911	0.973963	NA	NA	-0.723929	-0.538967	NA	-0.992144	0.539361	0.925867	-0.990216	-0.461714	0.998319	0.468381	-0.178316	-0.995586	NA	-0.201221
hdr	-0.827912	-0.625066	-0.839008	0.0816468	0.857148	0.80591	-0.372404	-0.634322	0.315169	0.99711	0.872517	-0.381615	-0.815894	0.980151	-0.920892	0.217987	-0.0779098	0.893169	0.637297	0.580044	-0.775426	1	-0.988564	0.669767	0.732445	-0.999069	NA	NA	0.982326	-0.612085	NA	NA	0.12574	0.949807	NA	0.690338	-0.949953	-0.95653	0.679729	-0.202079	-0.810717	0.194698	-0.483048	0.831267	NA	0.774556
pap3	0.733865	0.735631	0.747357	0.0695875	-0.769671	-0.885975	0.228188	0.74365	-0.454683	-0.997164	-0.788859	0.237859	0.719368	-0.939045	0.969146	-0.362672	-0.0733269	-0.950774	-0.746221	-0.450568	0.861781	-0.988564	1	-0.77409	-0.621397	0.99415	NA	NA	-0.999319	0.724339	NA	NA	-0.273909	-0.891767	NA	-0.791548	0.891979	0.98957	-0.782564	0.0520755	0.889732	-0.0445532	0.34548	-0.905588	NA	-0.670313
nxs	-0.138032	-0.998279	-0.157893	-0.685408	0.191614	0.979402	0.439735	-0.998907	0.915816	0.724247	0.221576	0.430781	-0.117102	0.509257	-0.906251	0.870714	0.688133	0.932165	0.99908	-0.216393	-0.988243	0.669767	-0.77409	1	-0.0149945	-0.701183	NA	NA	0.796921	-0.997174	NA	NA	0.820894	0.403846	NA	0.999606	-0.404274	-0.857212	0.999909	0.591905	-0.977721	-0.597959	0.326661	0.969531	NA	0.0490911
ccd1b	-0.988247	0.0736072	-0.984978	0.738355	0.978487	0.18721	-0.90462	0.0617195	-0.415284	0.678603	0.971711	-0.908814	-0.991252	0.852882	-0.409104	-0.50479	-0.735821	0.348014	-0.057872	0.979441	-0.138056	0.732445	-0.621397	-0.0149945	1	-0.702387	NA	NA	0.592066	0.0900739	NA	NA	-0.583325	0.908669	NA	0.0130655	-0.908473	-0.502053	-0.00149767	-0.814792	-0.195224	0.810403	-0.949933	0.230404	NA	0.997946
DXS	0.802942	0.658164	0.814749	-0.0385676	-0.834126	-0.830705	0.332013	0.667087	-0.355824	-0.999459	-0.850624	0.341378	0.790186	-0.970684	0.936854	-0.259894	0.0348211	-0.911741	-0.669954	-0.544357	0.801948	-0.999069	0.99415	-0.701183	-0.702387	1	NA	NA	-0.989488	0.645635	NA	NA	-0.168427	-0.935424	NA	-0.720912	0.93559	0.968222	-0.710742	0.159634	0.835222	-0.152195	0.444819	-0.854477	NA	-0.746543
DXR	NA	NA	NA	NA	NA	NA	NA	NA	NA	NA	NA	NA	NA	NA	NA	NA	NA	NA	NA	NA	NA	NA	NA	NA	NA	NA	NA	NA	NA	NA	NA	NA	NA	NA	NA	NA	NA	NA	NA	NA	NA	NA	NA	NA	NA	NA
IDI5G	NA	NA	NA	NA	NA	NA	NA	NA	NA	NA	NA	NA	NA	NA	NA	NA	NA	NA	NA	NA	NA	NA	NA	NA	NA	NA	NA	NA	NA	NA	NA	NA	NA	NA	NA	NA	NA	NA	NA	NA	NA	NA	NA	NA	NA	NA
PSY1	-0.708301	-0.760123	-0.722334	-0.106347	0.745591	0.902482	-0.19211	-0.767811	0.487236	0.993708	0.765646	-0.20186	-0.693248	0.92572	-0.977581	0.39681	0.110074	0.96156	0.770275	0.417322	-0.879911	0.982326	-0.999319	0.796921	0.592066	-0.989488	NA	NA	1	-0.749284	NA	NA	0.309208	0.874465	NA	0.813557	-0.874692	-0.994211	0.805002	-0.0151934	-0.905969	0.00766277	-0.31062	0.920622	NA	0.642476
PDS	0.0632308	0.999864	0.0832586	0.738177	-0.117334	-0.961464	-0.505969	0.999596	-0.9434	-0.670395	-0.147687	-0.497365	0.0421581	-0.443159	0.871929	-0.905202	-0.740701	-0.902331	-0.999479	0.289131	0.973963	-0.612085	0.724339	-0.997174	0.0900739	0.645635	NA	NA	-0.749284	1	NA	NA	-0.861479	-0.333973	NA	-0.994673	0.334414	0.8161	-0.996069	-0.650788	0.959187	0.656487	-0.396747	-0.948386	NA	0.0260873
ZISO	NA	NA	NA	NA	NA	NA	NA	NA	NA	NA	NA	NA	NA	NA	NA	NA	NA	NA	NA	NA	NA	NA	NA	NA	NA	NA	NA	NA	NA	NA	NA	NA	NA	NA	NA	NA	NA	NA	NA	NA	NA	NA	NA	NA	NA	NA
ZDS	NA	NA	NA	NA	NA	NA	NA	NA	NA	NA	NA	NA	NA	NA	NA	NA	NA	NA	NA	NA	NA	NA	NA	NA	NA	NA	NA	NA	NA	NA	NA	NA	NA	NA	NA	NA	NA	NA	NA	NA	NA	NA	NA	NA	NA	NA
CRTISO	0.452304	-0.852972	0.434304	-0.978485	-0.403204	0.688674	0.873879	-0.846693	0.981133	0.200747	-0.374995	0.869001	0.471023	-0.0734343	-0.502517	0.995615	0.979251	0.558459	0.844636	-0.735185	-0.723929	0.12574	-0.273909	0.820894	-0.583325	-0.168427	NA	NA	0.309208	-0.861479	NA	NA	1	-0.190926	NA	0.804548	0.190466	-0.409594	0.813111	0.946187	-0.682731	-0.948597	0.807906	0.655985	NA	-0.530093
CYCB	-0.961814	-0.3495	-0.967116	0.389341	0.975258	0.580248	-0.644047	-0.360639	0.00245643	0.923294	0.98157	-0.651623	-0.955824	0.992975	-0.75272	-0.0982678	-0.385885	0.707648	0.364231	0.805762	-0.538967	0.949807	-0.891767	0.403846	0.908669	-0.935424	NA	NA	0.874465	-0.333973	NA	NA	-0.190926	1	NA	0.429354	-1	-0.817284	0.416156	-0.498319	-0.586878	0.491776	-0.73272	0.615645	NA	0.933549
VDE	NA	NA	NA	NA	NA	NA	NA	NA	NA	NA	NA	NA	NA	NA	NA	NA	NA	NA	NA	NA	NA	NA	NA	NA	NA	NA	NA	NA	NA	NA	NA	NA	NA	NA	NA	NA	NA	NA	NA	NA	NA	NA	NA	NA	NA	NA
CCD1B	-0.165766	-0.99624	-0.185536	-0.664708	0.219076	0.984682	0.414363	-0.997202	0.904188	0.743309	0.248848	0.405291	-0.144921	0.533203	-0.917755	0.856573	0.667504	0.941956	0.997483	-0.188915	-0.992144	0.690338	-0.791548	0.999606	0.0130655	-0.720912	NA	NA	0.813557	-0.994673	NA	NA	0.804548	0.429354	NA	1	-0.429777	-0.871323	0.999894	0.569058	-0.983226	-0.575234	0.300015	0.976022	NA	0.0770953
PAP3	0.961686	0.349939	0.966997	-0.38891	-0.975155	-0.580629	0.643689	0.361075	-0.00292434	-0.923474	-0.98148	0.651268	0.955687	-0.99303	0.753028	0.0978021	0.385454	-0.707979	-0.364667	-0.805485	0.539361	-0.949953	0.891979	-0.404274	-0.908473	0.93559	NA	NA	-0.874692	0.334414	NA	NA	0.190466	-1	NA	-0.429777	1	0.817554	-0.416582	0.497914	0.587257	-0.491368	0.732402	-0.616014	NA	-0.933382
CHRC	0.628357	0.825536	0.643852	0.212564	-0.669676	-0.943536	0.0855576	0.832202	-0.578241	-0.975922	-0.692101	0.0954619	0.611803	-0.879727	0.994545	-0.493133	-0.216225	-0.985497	-0.834333	-0.317268	0.925867	-0.95653	0.98957	-0.857212	-0.502053	0.968222	NA	NA	-0.994211	0.8161	NA	NA	-0.409594	-0.817284	NA	-0.871323	0.817554	1	-0.864084	-0.0923233	0.946209	0.0998196	0.206696	-0.957244	NA	-0.556425
Phytoene	-0.151387	-0.997396	-0.171206	-0.675517	0.204843	0.982038	0.427573	-0.998185	0.910313	0.733488	0.234717	0.418561	-0.130496	0.520826	-0.911874	0.863997	0.678277	0.936967	0.99841	-0.203196	-0.990216	0.679729	-0.782564	0.999909	-0.00149767	-0.710742	NA	NA	0.805002	-0.996069	NA	NA	0.813111	0.416156	NA	0.999894	-0.416582	-0.864084	1	0.580973	-0.980465	-0.587086	0.313875	0.972749	NA	0.0625674
Phytofluene	0.71659	-0.638155	0.70244	-0.992598	-0.677655	0.416965	0.984179	-0.628936	0.865767	-0.127089	-0.654821	0.982368	0.731149	-0.39223	-0.195683	0.911766	0.992136	0.259953	0.625935	-0.914994	-0.461714	-0.202079	0.0520755	0.591905	-0.814792	0.159634	NA	NA	-0.0151934	-0.650788	NA	NA	0.946187	-0.498319	NA	0.569058	0.497914	-0.0923233	0.580973	1	-0.409531	-0.999972	0.955144	0.376423	NA	-0.775978
Trans lycopene	0.342856	0.963728	0.36165	0.517291	-0.393364	-0.999967	-0.241414	0.96684	-0.811115	-0.852852	-0.42133	-0.231751	0.322957	-0.678561	0.974797	-0.748085	-0.520496	-0.987391	-0.967817	0.00663695	0.998319	-0.810717	0.889732	-0.977721	-0.195224	0.835222	NA	NA	-0.905969	0.959187	NA	NA	-0.682731	-0.586878	NA	-0.983226	0.587257	0.946209	-0.980465	-0.409531	1	0.41639	-0.120991	-0.999352	NA	-0.257652
Alpha carotene	-0.711317	0.643935	-0.69706	0.993485	0.672098	-0.423799	-0.982817	0.634774	-0.869511	0.119615	0.64911	-0.980932	-0.72599	0.385291	0.203063	-0.914833	-0.993051	-0.267218	-0.631791	0.91193	0.468381	0.194698	-0.0445532	-0.597959	0.810403	-0.152195	NA	NA	0.00766277	0.656487	NA	NA	-0.948597	0.491776	NA	-0.575234	-0.491368	0.0998196	-0.587086	-0.999972	0.41639	1	-0.952886	-0.38339	NA	0.771206
Beta carotene	0.891005	-0.381527	0.881708	-0.91211	-0.865035	0.129091	0.992502	-0.370486	0.678728	-0.415129	-0.849268	0.993669	0.900386	-0.647048	0.103512	0.749239	0.910567	-0.0376694	0.366904	-0.993435	-0.178316	-0.483048	0.34548	0.326661	-0.949933	0.444819	NA	NA	-0.31062	-0.396747	NA	NA	0.807906	-0.73272	NA	0.300015	0.732402	0.206696	0.313875	0.955144	-0.120991	-0.952886	1	0.0851778	NA	-0.927966
Lutein	-0.376451	-0.953496	-0.394978	-0.486147	0.426206	0.999025	0.206323	-0.957019	0.789533	0.871096	0.453705	0.196582	-0.356818	0.704564	-0.982197	0.723711	0.48942	0.99245	0.95813	0.0293657	-0.995586	0.831267	-0.905588	0.969531	0.230404	-0.854477	NA	NA	0.920622	-0.948386	NA	NA	0.655985	0.615645	NA	0.976022	-0.616014	-0.957244	0.972749	0.376423	-0.999352	-0.38339	0.0851778	1	NA	0.292269
Zeaxanthin	NA	NA	NA	NA	NA	NA	NA	NA	NA	NA	NA	NA	NA	NA	NA	NA	NA	NA	NA	NA	NA	NA	NA	NA	NA	NA	NA	NA	NA	NA	NA	NA	NA	NA	NA	NA	NA	NA	NA	NA	NA	NA	NA	NA	NA	NA
Violaxanthin	-0.99601	0.0095678	-0.994017	0.693634	0.989694	0.249755	-0.875458	-0.00234713	-0.356155	0.724263	0.984845	-0.880221	-0.997671	0.884577	-0.466719	-0.448452	-0.690929	0.407357	0.00620149	0.964506	-0.201221	0.774556	-0.670313	0.0490911	0.997946	-0.746543	NA	NA	0.642476	0.0260873	NA	NA	-0.530093	0.933549	NA	0.0770953	-0.933382	-0.556425	0.0625674	-0.775978	-0.257652	0.771206	-0.927966	0.292269	NA	1

## Sheet: SH-SL
Table S7. Carotenoid, transcript, and protein abundances in fruits of wild species and tomato.
	dxs	dxr	idi5g	ggpps2	psy1	psy2	pds	ziso	zds	crtiso	lcyb1	lcyb2	cycb	zep	vde	lcye	crtrb1	crtrb2	cyp97a29	cyp97c11	chrc	hdr	pap3	nxs	ccd1b	DXS	DXR	IDI5G	PSY1	PDS	ZISO	ZDS	CRTISO	CYCB	VDE	CCD1B	PAP3	CHRC	Phytoene	Phytofluene	Trans Lycopene	Alpha Carotene	Beta Carotene	Lutein	Zeaxanthin	Violaxanthin	Neoxanthin
dxs	1	0.90749	-0.336237	0.999255	-0.917089	0.584762	-0.735596	0.876195	-0.826842	-0.0679351	0.994478	-0.879585	0.987462	-0.820282	-0.5407	0.294616	-0.722068	0.952467	0.205931	0.944755	-0.990001	-0.86388	0.905257	-0.727115	NA	NA	NA	NA	0.960386	NA	NA	NA	NA	-0.565511	NA	NA	0.280346	NA	NA	NA	NA	-0.985613	0.800217	NA	0.0438913	-0.0910955	0.714954
dxr	0.90749	1	0.0904844	0.890601	-0.999725	0.871431	-0.952112	0.997595	-0.514086	0.357452	0.946564	-0.998061	0.829802	-0.984663	-0.137308	0.66879	-0.945886	0.736383	-0.224189	0.995046	-0.957671	-0.995553	0.643037	-0.948237	NA	NA	NA	NA	0.754478	NA	NA	NA	NA	-0.859647	NA	NA	0.657639	NA	NA	NA	NA	-0.823433	0.978111	NA	0.4595	-0.500995	0.942517
idi5g	-0.336237	0.0904844	1	-0.372334	-0.0671113	0.567356	-0.390646	0.159288	0.807703	0.962444	-0.235545	-0.152295	-0.480685	-0.262849	0.974041	0.800917	-0.408757	-0.607159	-0.990834	-0.0089667	0.200029	-0.183902	-0.704509	-0.402062	NA	NA	NA	NA	-0.585365	NA	NA	NA	NA	-0.586577	NA	NA	0.809749	NA	NA	NA	NA	0.490578	0.295732	NA	0.926112	-0.907232	0.418071
ggpps2	0.999255	0.890601	-0.372334	1	-0.901018	0.553017	-0.708902	0.85694	-0.847933	-0.106391	0.989687	-0.860568	0.992819	-0.797596	-0.572765	0.257514	-0.694829	0.963515	0.243546	0.9314	-0.983819	-0.843796	0.92098	-0.700077	NA	NA	NA	NA	0.970426	NA	NA	NA	NA	-0.533258	NA	NA	0.24309	NA	NA	NA	NA	-0.991402	0.776474	NA	0.0053003	-0.0525926	0.687436
psy1	-0.917089	-0.999725	-0.0671113	-0.901018	1	-0.859692	0.944682	-0.995696	0.534054	-0.335459	-0.953865	0.996328	-0.842657	0.980302	0.160493	-0.651176	0.938018	-0.752042	0.20128	-0.997104	0.964157	0.99307	-0.660815	0.940531	NA	NA	NA	NA	-0.769658	NA	NA	NA	NA	0.847433	NA	NA	-0.639797	NA	NA	NA	NA	0.83651	-0.972964	NA	-0.43855	0.480567	-0.934424
psy2	0.584762	0.871431	0.567356	0.553017	-0.859692	1	-0.979675	0.903331	-0.0272553	0.769605	0.666665	-0.900272	0.449378	-0.943646	0.366217	0.947481	-0.983447	0.30984	-0.673397	0.818352	-0.693342	-0.913766	0.184707	-0.982094	NA	NA	NA	NA	0.335536	NA	NA	NA	NA	-0.999723	NA	NA	0.942611	NA	NA	NA	NA	-0.439239	0.954425	NA	0.836089	-0.861101	0.985249
pds	-0.735596	-0.952112	-0.390646	-0.708902	0.944682	-0.979675	1	-0.971013	0.227216	-0.625883	-0.802626	0.969297	-0.619439	0.990853	-0.17212	-0.864072	0.999805	-0.49426	0.511419	-0.917001	0.823797	0.976681	-0.37809	0.999923	NA	NA	NA	NA	-0.517677	NA	NA	NA	NA	0.974684	NA	NA	-0.856477	NA	NA	NA	NA	0.610515	-0.994893	NA	-0.709054	0.741614	-0.99955
ziso	0.876195	0.997595	0.159288	0.85694	-0.995696	0.903331	-0.971013	1	-0.453404	0.42132	0.921936	-0.999975	0.78913	-0.994387	-0.0683288	0.718707	-0.966101	0.687722	-0.291192	0.985764	-0.935418	-0.999688	0.588414	-0.967966	NA	NA	NA	NA	0.707177	NA	NA	NA	NA	-0.892987	NA	NA	0.708268	NA	NA	NA	NA	-0.782128	0.990181	NA	0.51995	-0.559771	0.96341
zds	-0.826842	-0.514086	0.807703	-0.847933	0.534054	-0.0272553	0.227216	-0.453404	1	0.617307	-0.763251	0.459703	-0.905258	0.356554	0.920202	0.293871	0.207931	-0.95888	-0.720652	-0.596808	0.739238	0.430995	-0.987463	0.215089	NA	NA	NA	NA	-0.950822	NA	NA	NA	NA	0.00372431	NA	NA	0.308079	NA	NA	NA	NA	0.910008	-0.324354	NA	0.525602	-0.484775	-0.197915
crtiso	-0.0679351	0.357452	0.962444	-0.106391	-0.335459	0.769605	-0.625883	0.42132	0.617307	1	0.037143	-0.414889	-0.224573	-0.514911	0.876004	0.933393	-0.64117	-0.368644	-0.990296	0.262839	-0.0734768	-0.443845	-0.485382	-0.635533	NA	NA	NA	NA	-0.343273	NA	NA	NA	NA	-0.784418	NA	NA	0.938636	NA	NA	NA	NA	0.235587	0.543963	NA	0.993747	-0.987353	0.648986
lcyb1	0.994478	0.946564	-0.235545	0.989687	-0.953865	0.666665	-0.802626	0.921936	-0.763251	0.037143	1	-0.924654	0.965443	-0.875777	-0.449433	0.393277	-0.790685	0.915237	0.102098	0.973937	-0.999338	-0.911971	0.85567	-0.795147	NA	NA	NA	NA	0.925837	NA	NA	NA	NA	-0.648941	NA	NA	0.379535	NA	NA	NA	NA	-0.962432	0.858735	NA	0.148493	-0.195102	0.784381
lcyb2	-0.879585	-0.998061	-0.152295	-0.860568	0.996328	-0.900272	0.969297	-0.999975	0.459703	-0.414889	-0.924654	1	-0.793459	0.993613	0.0753897	-0.713767	0.964249	-0.692845	0.284412	-0.98693	0.937897	0.999486	-0.594123	0.966164	NA	NA	NA	NA	-0.712164	NA	NA	NA	NA	0.889779	NA	NA	-0.703253	NA	NA	NA	NA	0.78652	-0.989166	NA	-0.51389	0.553891	-0.961488
cycb	0.987462	0.829802	-0.480685	0.992819	-0.842657	0.449378	-0.619439	0.78913	-0.905258	-0.224573	0.965443	-0.793459	1	-0.719712	-0.666711	0.140074	-0.603808	0.988614	0.35782	0.881168	-0.955322	-0.773539	0.960974	-0.609629	NA	NA	NA	NA	0.992335	NA	NA	NA	NA	-0.428231	NA	NA	0.125307	NA	NA	NA	NA	-0.999936	0.695517	NA	-0.114361	0.0672448	0.595623
zep	-0.820282	-0.984663	-0.262849	-0.797596	0.980302	-0.943646	0.990853	-0.994387	0.356554	-0.514911	-0.875777	0.993613	-0.719712	1	-0.0376134	-0.788241	0.987993	-0.60705	0.390778	-0.962441	0.89276	0.99672	-0.499561	0.989098	NA	NA	NA	NA	-0.628399	NA	NA	NA	NA	0.935596	NA	NA	-0.778986	NA	NA	NA	NA	0.711809	-0.999414	NA	-0.607411	0.644305	-0.986361
vde	-0.5407	-0.137308	0.974041	-0.572765	0.160493	0.366217	-0.17212	-0.0683288	0.920202	0.876004	-0.449433	0.0753897	-0.666711	-0.0376134	1	0.644579	-0.191549	-0.771268	-0.934532	-0.235097	0.416633	0.0433829	-0.846876	-0.184356	NA	NA	NA	NA	-0.753705	NA	NA	NA	NA	-0.388013	NA	NA	0.655898	NA	NA	NA	NA	0.675103	0.0718087	NA	0.816673	-0.788462	0.201578
lcye	0.294616	0.66879	0.800917	0.257514	-0.651176	0.947481	-0.864072	0.718707	0.293871	0.933393	0.393277	-0.713767	0.140074	-0.788241	0.644579	1	-0.873849	-0.0105078	-0.874463	0.59157	-0.426468	-0.735854	-0.139305	-0.870265	NA	NA	NA	NA	0.0166412	NA	NA	NA	NA	-0.954744	NA	NA	0.999889	NA	NA	NA	NA	-0.12886	0.80885	NA	0.967626	-0.978481	0.878776
crtrb1	-0.722068	-0.945886	-0.408757	-0.694829	0.938018	-0.983447	0.999805	-0.966101	0.207931	-0.64117	-0.790685	0.964249	-0.603808	0.987993	-0.191549	-0.873849	1	-0.476989	0.528297	-0.908942	0.812436	0.972249	-0.359726	0.999973	NA	NA	NA	NA	-0.500672	NA	NA	NA	NA	0.978911	NA	NA	-0.866508	NA	NA	NA	NA	0.594748	-0.992704	NA	-0.722848	0.754722	-0.999948
crtrb2	0.952467	0.736383	-0.607159	0.963515	-0.752042	0.30984	-0.49426	0.687722	-0.95888	-0.368644	0.915237	-0.692845	0.988614	-0.60705	-0.771268	-0.0105078	-0.476989	1	0.494254	0.799993	-0.899971	-0.669371	0.991659	-0.483412	NA	NA	NA	NA	0.999631	NA	NA	NA	NA	-0.28738	NA	NA	-0.0254044	NA	NA	NA	NA	-0.990254	0.579483	NA	-0.262543	0.216609	0.467973
cyp97a29	0.205931	-0.224189	-0.990834	0.243546	0.20128	-0.673397	0.511419	-0.291192	-0.720652	-0.990296	0.102098	0.284412	0.35782	0.390778	-0.934532	-0.874463	0.528297	0.494254	1	-0.126198	-0.065837	0.315001	0.602179	0.522065	NA	NA	NA	NA	0.470473	NA	NA	NA	NA	0.690608	NA	NA	-0.881593	NA	NA	NA	NA	-0.368365	-0.422068	NA	-0.968585	0.955738	-0.536955
cyp97c11	0.944755	0.995046	-0.0089667	0.9314	-0.997104	0.818352	-0.917001	0.985764	-0.596808	0.262839	0.973937	-0.98693	0.881168	-0.962441	-0.235097	0.59157	-0.908942	0.799993	-0.126198	1	-0.981544	-0.981256	0.715984	-0.91197	NA	NA	NA	NA	0.815986	NA	NA	NA	NA	-0.804601	NA	NA	0.579492	NA	NA	NA	NA	-0.875761	0.952581	NA	0.368929	-0.412478	0.904629
chrc	-0.990001	-0.957671	0.200029	-0.983819	0.964157	-0.693342	0.823797	-0.935418	0.739238	-0.0734768	-0.999338	0.937897	-0.955322	0.89276	0.416633	-0.426468	0.812436	-0.899971	-0.065837	-0.981544	1	0.926293	-0.836274	0.816684	NA	NA	NA	NA	-0.911474	NA	NA	NA	NA	0.676193	NA	NA	-0.412945	NA	NA	NA	NA	0.951916	-0.87681	NA	-0.184375	0.230657	-0.806429
hdr	-0.86388	-0.995553	-0.183902	-0.843796	0.99307	-0.913766	0.976681	-0.999688	0.430995	-0.443845	-0.911971	0.999486	-0.773539	0.99672	0.0433829	-0.735854	0.972249	-0.669371	0.315001	-0.981256	0.926293	1	-0.56803	0.973936	NA	NA	NA	NA	-0.689292	NA	NA	NA	NA	0.903953	NA	NA	-0.725684	NA	NA	NA	NA	0.766317	-0.993364	NA	-0.541128	0.580298	-0.969805
pap3	0.905257	0.643037	-0.704509	0.92098	-0.660815	0.184707	-0.37809	0.588414	-0.987463	-0.485382	0.85567	-0.594123	0.960974	-0.499561	-0.846876	-0.139305	-0.359726	0.991659	0.602179	0.715984	-0.836274	-0.56803	1	-0.366549	NA	NA	NA	NA	0.987794	NA	NA	NA	NA	-0.161528	NA	NA	-0.154043	NA	NA	NA	NA	-0.964043	0.469605	NA	-0.384723	0.340634	0.350163
nxs	-0.727115	-0.948237	-0.402062	-0.700077	0.940531	-0.982094	0.999923	-0.967966	0.215089	-0.635533	-0.795147	0.966164	-0.609629	0.989098	-0.184356	-0.870265	0.999973	-0.483412	0.522065	-0.91197	0.816684	0.973936	-0.366549	1	NA	NA	NA	NA	-0.506998	NA	NA	NA	NA	0.977389	NA	NA	-0.862829	NA	NA	NA	NA	0.600619	-0.993561	NA	-0.717768	0.749898	-0.999846
ccd1b	NA	NA	NA	NA	NA	NA	NA	NA	NA	NA	NA	NA	NA	NA	NA	NA	NA	NA	NA	NA	NA	NA	NA	NA	NA	NA	NA	NA	NA	NA	NA	NA	NA	NA	NA	NA	NA	NA	NA	NA	NA	NA	NA	NA	NA	NA	NA
DXS	NA	NA	NA	NA	NA	NA	NA	NA	NA	NA	NA	NA	NA	NA	NA	NA	NA	NA	NA	NA	NA	NA	NA	NA	NA	NA	NA	NA	NA	NA	NA	NA	NA	NA	NA	NA	NA	NA	NA	NA	NA	NA	NA	NA	NA	NA	NA
DXR	NA	NA	NA	NA	NA	NA	NA	NA	NA	NA	NA	NA	NA	NA	NA	NA	NA	NA	NA	NA	NA	NA	NA	NA	NA	NA	NA	NA	NA	NA	NA	NA	NA	NA	NA	NA	NA	NA	NA	NA	NA	NA	NA	NA	NA	NA	NA
IDI5G	NA	NA	NA	NA	NA	NA	NA	NA	NA	NA	NA	NA	NA	NA	NA	NA	NA	NA	NA	NA	NA	NA	NA	NA	NA	NA	NA	NA	NA	NA	NA	NA	NA	NA	NA	NA	NA	NA	NA	NA	NA	NA	NA	NA	NA	NA	NA
PSY1	0.960386	0.754478	-0.585365	0.970426	-0.769658	0.335536	-0.517677	0.707177	-0.950822	-0.343273	0.925837	-0.712164	0.992335	-0.628399	-0.753705	0.0166412	-0.500672	0.999631	0.470473	0.815986	-0.911474	-0.689292	0.987794	-0.506998	NA	NA	NA	NA	1	NA	NA	NA	NA	-0.313276	NA	NA	0.00174281	NA	NA	NA	NA	-0.99367	0.601394	NA	-0.236252	0.190027	0.491791
PDS	NA	NA	NA	NA	NA	NA	NA	NA	NA	NA	NA	NA	NA	NA	NA	NA	NA	NA	NA	NA	NA	NA	NA	NA	NA	NA	NA	NA	NA	NA	NA	NA	NA	NA	NA	NA	NA	NA	NA	NA	NA	NA	NA	NA	NA	NA	NA
ZISO	NA	NA	NA	NA	NA	NA	NA	NA	NA	NA	NA	NA	NA	NA	NA	NA	NA	NA	NA	NA	NA	NA	NA	NA	NA	NA	NA	NA	NA	NA	NA	NA	NA	NA	NA	NA	NA	NA	NA	NA	NA	NA	NA	NA	NA	NA	NA
ZDS	NA	NA	NA	NA	NA	NA	NA	NA	NA	NA	NA	NA	NA	NA	NA	NA	NA	NA	NA	NA	NA	NA	NA	NA	NA	NA	NA	NA	NA	NA	NA	NA	NA	NA	NA	NA	NA	NA	NA	NA	NA	NA	NA	NA	NA	NA	NA
CRTISO	NA	NA	NA	NA	NA	NA	NA	NA	NA	NA	NA	NA	NA	NA	NA	NA	NA	NA	NA	NA	NA	NA	NA	NA	NA	NA	NA	NA	NA	NA	NA	NA	NA	NA	NA	NA	NA	NA	NA	NA	NA	NA	NA	NA	NA	NA	NA
CYCB	-0.565511	-0.859647	-0.586577	-0.533258	0.847433	-0.999723	0.974684	-0.892987	0.00372431	-0.784418	-0.648941	0.889779	-0.428231	0.935596	-0.388013	-0.954744	0.978911	-0.28738	0.690608	-0.804601	0.676193	0.903953	-0.161528	0.977389	NA	NA	NA	NA	-0.313276	NA	NA	NA	NA	1	NA	NA	-0.950207	NA	NA	NA	NA	0.417977	-0.947137	NA	-0.848767	0.872827	-0.98095
VDE	NA	NA	NA	NA	NA	NA	NA	NA	NA	NA	NA	NA	NA	NA	NA	NA	NA	NA	NA	NA	NA	NA	NA	NA	NA	NA	NA	NA	NA	NA	NA	NA	NA	NA	NA	NA	NA	NA	NA	NA	NA	NA	NA	NA	NA	NA	NA
CCD1B	NA	NA	NA	NA	NA	NA	NA	NA	NA	NA	NA	NA	NA	NA	NA	NA	NA	NA	NA	NA	NA	NA	NA	NA	NA	NA	NA	NA	NA	NA	NA	NA	NA	NA	NA	NA	NA	NA	NA	NA	NA	NA	NA	NA	NA	NA	NA
PAP3	0.280346	0.657639	0.809749	0.24309	-0.639797	0.942611	-0.856477	0.708268	0.308079	0.938636	0.379535	-0.703253	0.125307	-0.778986	0.655898	0.999889	-0.866508	-0.0254044	-0.881593	0.579492	-0.412945	-0.725684	-0.154043	-0.862829	NA	NA	NA	NA	0.00174281	NA	NA	NA	NA	-0.950207	NA	NA	1	NA	NA	NA	NA	-0.114071	0.8	NA	0.971279	-0.981446	0.871569
CHRC	NA	NA	NA	NA	NA	NA	NA	NA	NA	NA	NA	NA	NA	NA	NA	NA	NA	NA	NA	NA	NA	NA	NA	NA	NA	NA	NA	NA	NA	NA	NA	NA	NA	NA	NA	NA	NA	NA	NA	NA	NA	NA	NA	NA	NA	NA	NA
Phytoene	NA	NA	NA	NA	NA	NA	NA	NA	NA	NA	NA	NA	NA	NA	NA	NA	NA	NA	NA	NA	NA	NA	NA	NA	NA	NA	NA	NA	NA	NA	NA	NA	NA	NA	NA	NA	NA	NA	NA	NA	NA	NA	NA	NA	NA	NA	NA
Phytofluene	NA	NA	NA	NA	NA	NA	NA	NA	NA	NA	NA	NA	NA	NA	NA	NA	NA	NA	NA	NA	NA	NA	NA	NA	NA	NA	NA	NA	NA	NA	NA	NA	NA	NA	NA	NA	NA	NA	NA	NA	NA	NA	NA	NA	NA	NA	NA
Trans lycopene	NA	NA	NA	NA	NA	NA	NA	NA	NA	NA	NA	NA	NA	NA	NA	NA	NA	NA	NA	NA	NA	NA	NA	NA	NA	NA	NA	NA	NA	NA	NA	NA	NA	NA	NA	NA	NA	NA	NA	NA	NA	NA	NA	NA	NA	NA	NA
Alpha carotene	-0.985613	-0.823433	0.490578	-0.991402	0.83651	-0.439239	0.610515	-0.782128	0.910008	0.235587	-0.962432	0.78652	-0.999936	0.711809	0.675103	-0.12886	0.594748	-0.990254	-0.368365	-0.875761	0.951916	0.766317	-0.964043	0.600619	NA	NA	NA	NA	-0.99367	NA	NA	NA	NA	0.417977	NA	NA	-0.114071	NA	NA	NA	NA	1	-0.687341	NA	0.125597	-0.0785318	-0.586494
Beta carotene	0.800217	0.978111	0.295732	0.776474	-0.972964	0.954425	-0.994893	0.990181	-0.324354	0.543963	0.858735	-0.989166	0.695517	-0.999414	0.0718087	0.80885	-0.992704	0.579483	-0.422068	0.952581	-0.87681	-0.993364	0.469605	-0.993561	NA	NA	NA	NA	0.601394	NA	NA	NA	NA	-0.947137	NA	NA	0.8	NA	NA	NA	NA	-0.687341	1	NA	0.634256	-0.670114	0.991419
Lutein	NA	NA	NA	NA	NA	NA	NA	NA	NA	NA	NA	NA	NA	NA	NA	NA	NA	NA	NA	NA	NA	NA	NA	NA	NA	NA	NA	NA	NA	NA	NA	NA	NA	NA	NA	NA	NA	NA	NA	NA	NA	NA	NA	NA	NA	NA	NA
Zeaxanthin	0.0438913	0.4595	0.926112	0.0053003	-0.43855	0.836089	-0.709054	0.51995	0.525602	0.993747	0.148493	-0.51389	-0.114361	-0.607411	0.816673	0.967626	-0.722848	-0.262543	-0.968585	0.368929	-0.184375	-0.541128	-0.384723	-0.717768	NA	NA	NA	NA	-0.236252	NA	NA	NA	NA	-0.848767	NA	NA	0.971279	NA	NA	NA	NA	0.125597	0.634256	NA	1	-0.998881	0.729878
Violaxanthin	-0.0910955	-0.500995	-0.907232	-0.0525926	0.480567	-0.861101	0.741614	-0.559771	-0.484775	-0.987353	-0.195102	0.553891	0.0672448	0.644305	-0.788462	-0.978481	0.754722	0.216609	0.955738	-0.412478	0.230657	0.580298	0.340634	0.749898	NA	NA	NA	NA	0.190027	NA	NA	NA	NA	0.872827	NA	NA	-0.981446	NA	NA	NA	NA	-0.0785318	-0.670114	NA	-0.998881	1	-0.761394
Neoxanthin	0.714954	0.942517	0.418071	0.687436	-0.934424	0.985249	-0.99955	0.96341	-0.197915	0.648986	0.784381	-0.961488	0.595623	-0.986361	0.201578	0.878776	-0.999948	0.467973	-0.536955	0.904629	-0.806429	-0.969805	0.350163	-0.999846	NA	NA	NA	NA	0.491791	NA	NA	NA	NA	-0.98095	NA	NA	0.871569	NA	NA	NA	NA	-0.586494	0.991419	NA	0.729878	-0.761394	1

## Sheet: Fruit carotenogenic transcripts
Table S7. Carotenoid, transcript, and protein abundances in fruits of wild species and tomato.
		26 dpa									29 dpa									39 dpa
	SL	SP		SG		SH				SL	SP		SG		SH				SL	SP		SG		SH
	Relative Expression	Relative Expression	P Value	Relative Expression	P Value	Relative Expression	P Value			Relative Expression	Relative Expression	P Value	Relative Expression	P Value	Relative Expression	P Value			Relative Expression	Relative Expression	P Value	Relative Expression	P Value	Relative Expression	P Value
dxs	0.0485 ± 0.004	0.0308 ± 0.003	p=0.465	4.8232 ± 0.032	p<0.001	0.0522 ± 0.003	p=0.877		dxs	0.0643 ± 0.030	0.2466 ± 0.006	p<0.001	0.6417 ± 0.011	p<0.001	0.0301 ± 0.0001	p<0.05		dxs	0.0315 ± 0.002	0.5322 ± 0.058	p<0.001	3.5554 ± 0.074	p<0.001	0.6156 ± 0.056	p<0.001
dxr	0.3585 ± 0.025	2.6759 ± 0.08	p<0.001	3.5308 ± 0.073	p<0.001	2.514 ± 0.026	p<0.001		dxr	0.1111 ± 0.005	1.0353 ± 0.07	p<0.001	1.6935 ± 0.093	p<0.001	1.2658 ± 0.09	p<0.001		dxr	0.1869 ± 0.016	0.3439 ± 0.028	p<0.001	0.1708 ± 0.009	p=0.544	0.1387 ± 0.008	p=0.094
hdr	0.0023 ± 0.0001	0.0333 ± 0.005	p=0.01	0.0103 ± 0.012	p=0.418	0.2333 ± 0.001	p<0.001		hdr	0.0032 ± 0.0003	0.5322 ± 0.016	p<0.001	0.0413 ± 0.0009	p<0.01	0.019 ± 0.001	p=0.202		hdr	0.0665 ± 0.005	0.2892 ± 0.018	p<0.001	0.01728 ± 0.0004	p<0.05	0.0081 ± 0.0012	p<0.05
idi5g	0.5692 ± 0.018	0.1034 ± 0.006	p<0.001	0.5987 ± 0.014	p=0.117	0.0182 ± 0.0009	p<0.001		idi5g	0.4591 ± 0.012	0.4323 ± 0.024	p=0.256	0.2717 ± 0.015	p<0.001	0.071 ± 0.004	p<0.001		idi5g	0.0048 ± 0.0002	0.155 ± 0.009	p<0.001	0.0893 ± 0.004	p<0.001	0.0848 ± 0.003	p<0.001
ggpps2	0.0337 ± 0.001	2.4967 ± 0.131	p<0.001	0.2517 ± 0.022	p=0.134	1.451 ± 0.128	p<0.001		ggpps2	0.1975 ± 0.016	0.5212 ± 0.041	p<0.01	0.1047 ± 0.005	p=0.358	2.4351 ± 0.127	p<0.001		ggpps2	0.286 ± 0.023	9.5401 ± 0.108	p<0.001	0.732 ± 0.032	p<0.001	0.572 ± 0.010	p<0.01
psy1	0.0638 ± 0.001	0.1593 ± 0.003	p<0.001	0.2932 ± 0.015	p<0.001	0.395 ± 0.015	p<0.001		psy1	2.8481 ± 0.058	0.9202 ± 0.030	p<0.001	0.125 ± 0.009	p<0.001	0.1582 ± 0.001	p<0.001		psy1	0.1349 ± 0.012	33.1285 ± 0.19	p<0.001	5.832 ± 0.161	p<0.001	0.1719 ± 0.012	p=0.01
psy2	0.0008 ± 0.00002	0.0103 ± 0.0002	p<0.001	0.0759 ± 0.002	p<0.001	0.0064 ± 0.0005	p<0.001		psy2	0.0002 ± 0.00001	0.0306 ± 0.002	p<0.001	0.0359 ± 0.001	p<0.001	0.0012 ± 0.00009	p=0.670		psy2	0.0089 ± 0.0002	0.0011 ± 0.00008	p<0.001	0.0002 ± 0.00001	p<0.001	0.0003 ± 0.00009	p<0.001
pds	0.0041 ± 0.0002	0.0884 ± 0.003	p<0.05	0.7071 ± 0.032	p<0.001	0.1183 ± 0.002	p<0.001		pds	0.007 ± 0.0005	0.2138 ± 0.015	p<0.001	3.249 ± 0.032	p<0.001	0.0398 ± 0.002	p=0.226		pds	0.0445 ± 0.001	0.0089 ± 0.0006	p<0.001	0.0072 ± 0.0001	p<0.001	0.0182 ± 0.0009	p<0.001
ziso	0.0109 ± 0.0009	0.0848 ± 0.002	p<0.05	0.8351 ± 0.034	p<0.001	0.0259 ± 0.001	p=0.555		ziso	0.7939 ± 0.023	0.6435 ± 0.017	p<0.001	0.1316 ± 0.012	p<0.001	0.1525 ± 0.003	p<0.001		ziso	0.0759 ± 0.001	0.4073 ± 0.024	p<0.001	0.0667 ± 0.002	p=0.614	0.04 ± 0.002	p=0.074
zds	0.015 ± 0.001	0.1908 ± 0.012	p<0.001	0.3151 ± 0.024	p<0.001	0.3595 ± 0.035	p<0.001		zds	0.0167 ± 0.001	1217.7481 ± 2.2	p<0.001	0.125 ± 0.010	p=0.946	0.2755 ± 0.023	p=0.872		zds	0.0266 ± 0.001	0.3826 ± 0.024	p<0.001	0.0208 ± 0.001	p=0.749	0.1015 ± 0.003	p<0.05
crtiso	0.017 ± 0.0006	0.0268 ± 0.001	p=0.503	0.1708 ± 0.01	p<0.001	0.4167 ± 0.017	p<0.001		crtiso	0.0464 ± 0.001	0.0377 ± 0.002	p=0.405	0.0311 ± 0.002	p=0.162	0.4335 ± 0.013	p<0.001		crtiso	0.0216 ± 0.001	0.1416 ± 0.007	p<0.001	0.0212 ± 0.001	p=0.940	0.0194 ± 0.001	p=0.703
lcyb1	0.0084 ± 0.0006	0.0132 ± 0.0005	p=0.12	0.2017 ± 0.005	p<0.0001	0.0909 ± 0.008	p<0.0001		lcyb1	0.0022 ± 0.0001	0.0101 ± 0.0006	p=0.405	0.1491 ± 0.006	p=0.162	0.0678 ± 0.004	p<0.0001		lcyb1	0.2003 ± 0.004	0.0049 ± 0.0002	p<0.0001	0.0004 ± 0.00002	p<0.0001	0.059 ± 0.0007	p<0.0001
lcyb2	0.0003 ± 0.00002	0.086 ± 0.002	p<0.001	0.2012 ± 0.009	p<0.001	0.0854 ± 0.002	p<0.001		lcyb2	0.0002 ± 0.00001	0.0344 ± 0.004	p<0.001	0.1368 ± 0.005	p<0.001	0.0937 ± 0.006	p<0.001		lcyb2	0.0024 ± 0.0001	0.0012 ± 0.0004	p=0.729	0.0007 ± 0.00003	p=0.621	0.0876 ± 0.004	p<0.001
cycb	0.0078 ± 0.0001	0.8432 ± 0.034	p<0.001	1.4241 ± 0.1	p<0.001	1.3604 ± 0.067	p<0.001		cycb	0.0069 ± 0.0001	0.5743 ± 0.034	p<0.001	0.7668 ± 0.031	p<0.001	1.0943 ± 0.056	p<0.001		cycb	0.3224 ± 0.022	0.1372 ± 0.009	p<0.001	0.8179 ± 0.032	p<0.001	0.4665 ± 0.023	p<0.05
zep	0.0136 ± 0.0006	0.0291 ± 0.001	p=0.142	0.205 ± 0.010	p<0.001	0.0888 ± 0.008	p<0.001		zep	0.0035 ± 0.0001	0.0144 ± 0.0008	p=0.05	0.1224 ± 0.006	p<0.001	0.0698 ± 0.001	p<0.001		zep	0.0005 ± 0.00006	0.0023 ± 0.0001	p=0.197	0.0004 ± 0.00002	p=0.954	0.0209 ± 0.001	p<0.001
vde	0.003 ± 0.0001	0.0483 ± 0.002	p=0.770	108.6843 ± 0.203	p<0.001	492.5069 ± 0.059	p<0.001		vde	0.0067 ± 0.0001	0.991 ± 0.066	p<0.001	0.5625 ± 0.023	p<0.001	0.0208 ± 0.001	p=0.784		vde	0.0179 ± 0.001	0.02 ± 0.001	p=0.305	0.0053 ± 0.0003	p<0.001	0.0226 ± 0.001	p<0.05
nxs	0.0038 ± 0.000002	0.0232 ± 0.00006	p<0.001	8.8563 ± 0.004	p<0.001	0.7355 ± 0.001	p<0.001		nxs	0.0145 ± 0.00003	0.1241 ± 0.0002	p<0.001	1.2226 ± 0.002	p<0.001	0.1297 ± 0.0002	p<0.001		nxs	0.5359 ± 0.001	0.004 ± 0.000003	p<0.001	0.6127 ± 0.001	p<0.001	0.0004 ± 0.0000009	p<0.001
lcye	0.017 ± 0.0001	0.0268 ± 0.001	p=0.503	0.4167 ± 0.017	p<0.001	0.1708 ± 0.01	p<0.001		lcye	0.0464 ± 0.001	0.0377 ± 0.001	p=0.392	0.4335 ± 0.013	p<0.001	0.0311 ± 0.0001	p=0.151		lcye	0.0216 ± 0.001	0.1416 ± 0.0007	p<0.001	0.0194 ± 0.001	p=0.214	0.0212 ± 0.001	p=0.798
crtrb1	0.0721 ± 0.003	0.1643 ± 0.015	p<0.001	0.1681 ± 0.007	p<0.001	0.1756 ± 0.016	p<0.001		crtrb1	0.072 ± 0.003	0.1356 ± 0.013	p<0.05	0.1494 ± 0.014	p<0.05	0.3093 ± 0.023	p<0.001		crtrb1	2.2501 ± 0.036	0.3247 ± 0.025	p<0.001	1.6438 ± 0.056	p<0.001	0.085 ± 0.001	p<0.001
crtrb2	0.093 ± 0.006	0.1926 ± 0.015	p<0.17	1.4948 ± 0.09	p<0.001	0.3934 ± 0.019	p<0.05		crtrb2	0.1119 ± 0.003	0.5166 ± 0.050	p<0.001	0.318 ± 0.024	p<0.05	0.6993 ± 0.035	p<0.001		crtrb2	0.1646 ± 0.01	1.5444 ± 0.052	p<0.001	0.7864 ± 0.054	p<0.001	0.0791 ± 0.005	p=0.153
cyp97a29	0.0033 ± 0.0005	0.0071 ± 0.0007	p=0.915	0.0531 ± 0.004	p=0.19	0.5852 ± 0.049	p<0.001		cyp97a29	0.0034 ± 0.0002	0.2138 ± 0.02	p=0.123	28.84 ± 0.168	p<0.001	0.4254 ± 0.032	p<0.05		cyp97a29	0.1426 ± 0.012	0.0149 ± 0.001	p<0.001	0.0013 ± 0.0001	p<0.001	0.0796 ± 0.001	p<0.001
cyp97c11	0.0018 ± 0.0001	0.1071 ± 0.010	p<0.001	0.3292 ± 0.016	p<0.001	0.0473 ± 0.001	p<0.01		cyp97c11	0.0024 ± 0.0002	0.123 ± 0.01	p<0.001	0.23 ± 0.02	p<0.001	0.0751 ± 0.001	p<0.05		cyp97c11	0.006 ± 0.0004	0.001 ± 0.0001	p<0.001	0.0008 ± 0.00007	p<0.001	0.0008 ± 0.00007	p<0.001
pap3	0.0157 ± 0.00006	0.1273 ± 0.0001	p<0.001	0.0485 ± 0.0001	p<0.001	0.204 ± 0.0001	p<0.001		pap3	0.0477 ± 0.00006	0.7756 ± 0.0007	p<0.001	0.0065 ± 0.000007	p<0.001	0.7406 ± 0.001	p<0.001		pap3	0.6521 ± 0.003	1.5947 ± 0.001	p<0.001	4.7899 ± 0.020	p<0.001	0.0006 ± 0.000001	p<0.001
chrc	0.1044 ± 0.010	0.0434 ± 0.003	p=0.10	1.4113 ± 0.043	p<0.001	0.1934 ± 0.014	p<0.05		chrc	0.0001 ± 0.000007	0.5252 ± 0.045	p<0.001	0.125 ± 0.003	p<0.05	0.0187 ± 0.001	p=0.582		chrc	0.0168 ± 0.0009	0.0164 ± 0.001	p=0.985	0.4073 ± 0.025	p<0.001	0.0457 ± 0.002	p=0.142

## Sheet: TPM
Table S7. Carotenoid, transcript, and protein abundances in fruits of wild species and tomato.
				39 dpa
	SL	SP		SL	SG		SL	SH
	Relative abundance	Relative abundance	P Value	Relative abundance	Relative abundance	P Value	Relative abundance	Relative abundance	P Value
DXS	0	0	0	0.0211 ± 0.002	0.0167 ± 0.001	p=0.189	0	0	0
DXR	0.3047 ± 0.048	0.1386 ± 0.008	p<0.05	0	0	0	0	0	0
IDI5G	0.4083 ± 0.020	0.4165 ± 0.009	p=0.741	0	0	0	0	0	0
PSY1	0.0416 ± 0.003	0.0406 ± 0.003	p=0.855	0.098 ± 0.001	0.0772 ± 0.001	p<0.001	0.089 ± 0.009	0	p=0.05
PDS	0.6436 ± 0.119	0.6345 ± 0.012	p=0.414	0.1378 ± 0.013	0.157 ± 0.019	p=0.464	1.7833 ± 0.213	0.3144 ± 0.017	p<0.05
ZISO	1.0533 ± 0.182	0.8917 ± 0.073	p=0.458	0	0	0	0.4126 ± 0.067	0	p<0.05
ZDS	0.1977 ± 0.004	0.5976 ± 0.062	p<0.05	0	0	0	0	0	0
CRTISO	1.5129 ± 0.040	2.0252 ± 0.229	p=0.093	0.1542 ± 0.021	0.164 ± 0.010	p=0.708	0.1351 ± 0.0133	0	p<0.001
CYCB	0	0	0	0	0.0405 ± 0.006	p<0.001		0	0
VDE	0	0	0	0	0	0	0	0.11 ± 0.006	p<0.001
CCD1B	3.5737 ± 0.238	6.2883 ± 0.544	p<0.01	0.5417 ± 0.015	2.8595 ± 0.286	p<0.001	0	0	0
PAP3	3.0912 ± 0.333	2.8159 ± 0.152	p=0.494	0.4143 ± 0.031	0.7283 ± 0.091	p<0.05	0	0	0
CHRC	1.8564 ± 0.295	7.7376 ± 0.130	p<0.001	0.526 ± 0.004	0.9002 ± 0.020	p<0.001	2.6067 ± 0.185	0.9709 ± 0.041	p<0.001

## Sheet: Ethylene
Table S7. Carotenoid, transcript, and protein abundances in fruits of wild species and tomato.
	Ethylene Emission
SL			SP			SG			SH
	Ethylene (nL g-1 h-1)	P value across development of SL	Ethylene (nL g-1 h-1)	P value across development of SP	P Value SP vs SL	Ethylene (nL g-1 h-1)	P value across development of SG	P Value SG vs SL	Ethylene (nL g-1 h-1)	P value across development of SH	P Value SH vs SL
15 dpa	1.2 ± 0.13	NIL	29.59 ± 2.34	NIL	p<0.05	4.23 ± 0.37	NIL	p<0.05	10.9 ± 0.96	NIL	p<0.05
20 dpa	2.82 ± 0.47	p<0.05	32.4 ± 0.67	p>0.05	p<0.05	6.99 ± 0.33	p>0.05	p<0.05	21.01 ± 1.39	p<0.05	p<0.05
26 dpa	4.69 ± 0.953	p<0.05	27.23 ± 0.586	p>0.05	p<0.05	10.07 ± 0.632	p<0.05	p<0.05	30.00 ± 1.23	p<0.05	p<0.05
29 dpa	6.47 ± 0.213	p<0.05	13.45 ± 1.157	p<0.05	p<0.05	18.13 ± 0.821	p<0.05	p<0.05	15.52 ± 0.131	p<0.05	p<0.05
39 dpa	5.95 ± 0.262	p<0.05	13.94 ± 0.403	p<0.05	p<0.05	36.93 ± 2.2	p<0.05	p<0.05	8.89 ± 0.288	p>0.05	p<0.01
	Expression of genes involved in ethylene biosynthesis
		26 dpa									29 dpa									39 dpa
	SL	SP		SG		SH				SL	SP		SG		SH				SL	SP		SG		SH
	Relative Expression	Relative Expression	P Value	Relative Expression	P Value	Relative Expression	P Value			Relative Expression	Relative Expression	P Value	Relative Expression	P Value	Relative Expression	P Value			Relative Expression	Relative Expression	P Value	Relative Expression	P Value	Relative Expression	P Value
acs2	0.00084 ± 0.0001	0.1557 ± 0.0029	p<0.001	0.0445 ± 0.004	p<0.001	0.0422 ± 0.0046	p<0.001		acs2	0.5176 ± 0.0289	0.4955 ± 0.0342	p=0.579	0.5743 ± 0.0245	p=0.177	0.0819 ± 0.018	p<0.001		acs2	0.288 ± 0.025	0.3338 ± 0.035	p=0.205	0.7255 ± 0.0178	p<0.001	0.1773 ± 0.0065	p=0.01
acs4	0.00020 ± 0.00002	0.0234 ± 0.0013	p=0.990	52.709 ± 4.49	p<0.001	0.0424 ± 0.0043	p=0.994		acs4	0.0041 ± 0.00034	0.2743 ± 0.0273	p=0.972	216.7668 ± 10.5	p<0.001	0.0718 ± 0.0056	p=0.993		acs4	0.024 ± 0.0034	0.1593 ± 0.0156	p<0.05	0.4293 ± 0.045	p<0.001	0.0123 ± 0.0012344	p=0.916
aco1	3.59 ± 0.23	633.411 ± 5	p<0.001	3.110 ± 0.2153	p=0.909	38.425 ± 2.8	p<0.001		aco1	19.1199 ± 1.8	92.2195 ± 1.53	p<0.001	0.3942 ± 0.0102	p<0.001	100.01 ± 5	p<0.001		aco1	2.3134 ± 0.21	4.3079 ± 0.32	p<0.01	8.9197 ± 0.024	p<0.001	10.2959 ± 0.8	p<0.001
aco3	0.0643 ± 0.0054	0.0936 ± 0.00846	p<0.001	0.154 ± 0.009	p=0.073	0.3143 ± 0.015	p<0.001		aco3	0.4908 ± 0.0011055	0.0063 ± 0.00056	p<0.001	0.0206 ± 0.0015	p<0.001	0.2655 ± 0.018	p<0.001		aco3	0.0395 ± 0.003	0.0031 ± 0.002	p<0.05	0.2117 ± 0.015	p<0.001	0.0132 ± 0.0098	p=0.077

## Sheet: Regulatory genes
Table S7. Carotenoid, transcript, and protein abundances in fruits of wild species and tomato.
		26dpa									29dpa									39dpa
	SL	SP		SG		SH				SL	SP		SG		SH				SL	SP		SG		SH
	Relative Expression	Relative Expression	P Value	Relative Expression	P Value	Relative Expression	P Value			Relative Expression	Relative Expression	P Value	Relative Expression	P Value	Relative Expression	P Value			Relative Expression	Relative Expression	P Value	Relative Expression	P Value	Relative Expression	P Value
rin	0.0141 ± 0.0012	1.382 ± 0.0318	p<0.001	2.901 ± 0.0467	p<0.001	0.305 ± 0.023	p<0.001		rin	1.146 ± 0.0384	6.62 ± 0.0649	p<0.001	0.484 ± 0.038	p<0.001	4.438 ± 0.0702	p<0.001		rin	1.089 ± 0.1488	9.215 ± 0.283	p<0.001	4.01 ± 0.0617	p<0.001	12.075 ± 0.1213	p<0.001
nor	0.0041± 0.0039	1.178 ± 0.132	p<0.001	5.656 ± 0.19	p<0.001	2.67 ± 0.1073	p<0.001		nor	0.441 ± 0.0265	4.24 ± 0.2284	p<0.001	1.702 ± 0.0895	p<0.001	1.214 ± 0.134	p<0.05		nor	0.489 ± 0.0513	2.474 ± 0.0994	p<0.001	0.18 ± 0.0055	p<0.05	0.166 ± 0.0081	p<0.05
cnr	0.6616 ± 0.0338	1.663 ± 0.0453	p<0.001	0.211 ± 0.0116	p<0.001	5.278 ± 0.0681	p<0.001		cnr	1 ± 0.0454	2.034 ± 0.239	p<0.001	0.547 ± 0.0265	p<0.05	2.329 ± 0.149	p<0.001		cnr	2.836 ± 0.1214	4.011 ± 0.0884	p<0.001	1.68 ± 0.0473	p<0.001	1.028 ± 0.0536	p<0.001
tagl1	0.0591 ± 0.0017	2.277 ± 0.0328	p<0.001	1.523 ± 0.0623	p<0.001	1.292 ± 0.0808	p<0.001		tagl1	0.096 ± 0.0020	8.754 ± 0.0115	p<0.001	0.546 ± 0.00353	p<0.05	4.891 ± 0.157	p<0.001		tagl1	0.279 ± 0.0055	0.059 ± 0.00353	p<0.001	0.37 ± 0.0055	p<0.001	0.597 ± 0.0055	p<0.001
Or	0.0517 ± 0.002	0.029 ± 0.0023	p=0.236	0.646 ± 0.024	p<0.001	0.013 ± 0.0067	p<0.05		Or	0.012 ± 0.0067	0.323 ± 0.0148	p<0.001	0.117 ± 0.0132	p<0.001	0.0011 ± 0.0008	p=0.475		Or	0.019 ± 0.0034	0.16 ± 0.0123	p<0.001	0.02 ± 0.001	p=0.665	0.099 ± 0.013	p<0.001
erf6	0.3456 ± 0.0274	3.776 ± 0.0467	p<0.001	2.389 ± 0.0593	p<0.001	5.088 ± 0.0984	p<0.001		erf6	0.916 ± 0.1328	0.497 ± 0.0443	p<0.05	0.063 ± 0.0080	p<0.05	9.279 ± 0.2153	p<0.001		erf6	13.333 ± 0.0233	1.52 ± 0.0829	p<0.001	3.47 ± 0.0215	p<0.001	4.607 ± 0.1155	p<0.001
ful1	0.4383 ± 0.0036	0.465 ± 0.0002	p<0.001	0.067 ± 0.00004	p<0.001	4.179 ± 0.0041	p<0.001		ful1	0.281 ± 0.00007	0.877 ± 0.0025	p<0.001	0.027 ± 0.00001	p<0.001	3.672 ± 0.012	p<0.001		ful1	0.049 ± 0.00003	1.968 ± 0.01	p<0.001	17.43 ± 0.0111	p<0.001	0.0204 ± 0.00001	p<0.05
ful2	0.4302 ± 0.0014	2.888 ± 0.0032	p<0.001	24.196 ± 0.0386	p<0.001	25.576 ± 0.0224	p<0.001		ful2	0.228 ± 0.0003	1.094 ± 0.0004	p<0.001	44.53 ± 0.0564	p<0.001	67.336 ± 0.1075	p<0.001		ful2	1.219 ± 0.0052	17.307 ± 0.0564	p<0.001	46.63 ± 0.0192	p<0.001	0.0645 ± 0.00006	p<0.001
aprr2	0.0005 ± 0.0000005	0.022 ± 0.00002	p<0.001	0.028 ± 0.00001	p<0.001	1.427 ± 0.0022	p<0.001		aprr2	0.058 ± 0.00003	0.107 ± 0.0002	p<0.001	0.003 ± 0.000001	p<0.001	0.543 ± 0.0014	p<0.001		aprr2	4.935 ± 0.0101	0.009 ± 0.000009	p<0.001	4.94 ± 0.0105	p<0.001	0.0008 ± 0.0000008	p=0.989
glk2	0.0105 ± 0.00001	0.024 ± 0.00003	p<0.001	0.036 ± 0.0001	p<0.001	1.444 ± 0.0023	p<0.001		glk2	0.0002 ± 0.0000002	0.047 ± 0.00001	p<0.001	0.05 ± 0.00007	p<0.001	1.87 ± 0.0026	p<0.001		glk2	0.026 ± 0.00001	0.0011 ± 0.000001	p<0.001	0.001 ± 0.00001	p<0.001	0.0097 ± 0.000006	p<0.001
hb1	0.1692 ± 0.0002	0.014 ± 0.000008	p<0.001	0.014 ± 0.000007	p<0.001	0.551 ± 0.0004	p<0.001		lehb1	0.027 ± 0.00004	0.03 ± 0.00002	p<0.001	0.012 ± 0.000003	p<0.001	0.342 ± 0.0001	p<0.001		lehb1	2.608 ± 0.0063	0.0008 ± 0.000001	p<0.001	1.026 ± 0.0014	p<0.001	0.0007 ± 0.0000004	p<0.001
ap2a	0.0038 ± 0.000002	0.011 ± 0.00002	p=0.523	99.961 ± 0.1866	p<0.001	0.092 ± 0.0001	p=0.927		ap2a	0.051 ± 0.0003	0.138 ± 0.0001	p<0.001	14.723 ± 0.0204	p<0.001	0.085 ± 0.00004	p<0.05		ap2a	0.0013 ± 0.0000008	0.0017 ± 0.000001	p=0.1	1.033 ± 0.0003	p<0.001	0.0005 ± 0.0000002	p<0.05

## Sheet: Chlorophyll degradation genes
Table S7. Carotenoid, transcript, and protein abundances in fruits of wild species and tomato.
	26dpa						29 dpa					39 dpa
		SL	SH				SL	SH				SL	SH
		Relative Expression	Relative Expression	P Value			Relative Expression	Relative Expression	P Value			Relative Expression	Relative Expression	P Value
	pao	0.0019 ± 0.000008	0.0764 ± 0.0001	p<0.001		pao	0.0080 ± 0.00003	0.0131 ± 0.00001	p<0.001		pao	2.4061 ± 0.010	0.00006 ± 0.00000002	p<0.001
	rccr	0.0619 ± 0.00008	0.2787 ± 0.0001	p<0.001		rccr	0.0066 ± 0.00004	0.1078 ± 0.00006	p<0.001		rccr	3.9633 ± 0.005	0.0002± 0.0000001	p<0.001
