# Supplementary material for: Green-fruited Solanum habrochaites lacks fruit-specific carotenogenesis due to metabolic and structural blocks
Source: J Exp Bot. 2017 Oct 9;68(17):4803–19. doi: 10.1093/jxb/erx288 (PMC5853803; doi:10.1093/jxb/erx288)
Supplement: supplementary_table_S8 [file erx288_suppl_supplementary_table_s8.xlsx]

## Sheet: func. cat
	Table S8. Comparison of the percentage of differentially expressed proteins based on functional classification in the 39 dpa fruits of tomato and wild species.
	Functional Category			SP			SG			SH
				Upregulated proteins (%)	Downregulated proteins (%)		Upregulated proteins (%)	Downregulated proteins (%)		Upregulated proteins (%)	Downregulated proteins (%)
	Abiotic stress			1.9	21.8563		4.10959	67.3469		0	5.08475
	Amino acid metabolism			2.8	4.19162		1.36986	18.3673		0	3.38983
	Biodegradation of xenobiotics			0.943396	0.299401		0	2.04082		0	0
	Biotic stress			0	1.49701		0	6.12245		0	1.12994
	C1 metabolism			0	1.1976		0	4.08163		0	0.564972
	Cell cycle/Cell division			0	1.49701		0	10.2041		0	0.564972
	Cell organisation			0	1.79641		0	8.16327		0	1.69492
	Cell wall degradation			3.77358	1.1976		0	34.6939		0	1.12994
	Cofactor and vitamin metabolism			0	0		0	6.12245		0	0
	Development storage proteins			25.4717	0		5.47945	0		0	0
	RNA processing/DNA synthesis/chromatin structure			0	0		0	10.2041		4.34783	0.564972
	Fermentation			2.83019	0.299401		0	0		0	0.564972
	Gluconeogenesis			0	0.598802		2.73973	4.08163		0	0.564972
	Glycolysis			1.88679	4.19162		0	16.3265		0	2.25989
	Hormone metabolism			11.3208	4.49102		9.58904	18.3673		0	1.69492
	Lipid metabolism			0.943396	1.1976		2.73973	14.2857		0	3.9548
	Major CHO metabolism			6.60377	0		0	14.2857		0	0.564972
	Metal handling			0	0.598802		2.73973	0		0	1.12994
	Minor CHO metabolism			0.943396	0.598802		1.36986	2.04082		0	1.12994
	Misc.			9.43396	3.99222		8.21918	53.0612		4.34783	5.08475
	Misc.alcohol dehydrogenases			0	1.1976		0	0		0	0.564972
	Misc.short chain dehydrogenases			2.83019	0.608802		1.36986	0		0	0
	Mitochondrial electron transport			0.943396	0.898204		0	2.04082		4.34783	1.69492
	N-metabolism			0	1.49701		1.36986	4.08163		0	0
	Nucleotide metabolism			0	1.49701		1.36986	0		0	2.25989
	OPP			0	0.608802		0	0		0	0
	Post translational modification			0	1.49701		0	14.2857		4.34783	2.25989
	Protein degradation			0.943396	6.58683		9.58904	75.5102		0	12.9944
	Protein folding			0	1.50701		0	38.7755		4.34783	1.12994
	Protein synthesis			1.88679	1.49701		0	18.3673		17.3913	7.9096
	Protein targeting			0	0.299401		1.36986	6.12245		0	2.25989
	Protein.aa activation			0	0.598802		0	4.08163		0	2.25989
	PS calvin cycle			0	3.90222		1.36986	1.62041		8.6	1.12994
	PS light reaction			0	0.918204		0	1.36327		8.6	1.69492
	PS photorespiration			0	0		4.10959	0		0	0.564972
	Redox			3.77358	5.08982		2.73973	16.3265		13.0435	1.12994
	RNA regulation of transcription			3.77358	2.09581		2.73973	24.4898		8.69565	7.34463
	Secondary metabolism			5.66038	0.898204		6.84932	8.16327		4.34783	5.08475
	Signaling			0.943396	1.1976		23.2877	18.3673		0	3.9548
	TCA			2.83019	5.08982		0	10.2041		0	1.69492
	Tetrapyrrole synthesis			0	0.598802		0	6.12245		0	2.82486
	Transport			1.88679	3.59281		4.10959	48.9796		8.69565	6.21469
	Unknown			5.66038	8.38323		1.36986	6.12245		0	1.69492
	Development, unspecified			0	0		0	4.08163		0	0
